# Supplementary material for: A ductile chromium–molybdenum alloy resistant to high-temperature oxidation
Source: Nature. 2025 Oct 8;646(8084):331–7. doi: 10.1038/s41586-025-09516-8 (PMC12507689; doi:10.1038/s41586-025-09516-8)
Supplement: Supplementary file 2 — Source Data Fig. 2 [file 41586_2025_9516_MOESM2_ESM.xlsx]

## Sheet: Fig2a
temperature	800 °C									1100 °C
alloy	Cr-37.2Mo			Cr-36.1Mo-3Si						Cr-37.2Mo			Cr-36.1Mo-3Si
condition	AC			AC			H			AC			AC			H
quantity	time	area-specific mass change	s.d.	time	area-specific mass change	s.d.	time	area-specific mass change	s.d.	time	area-specific mass change	s.d.	time	area-specific mass change	s.d.	time	area-specific mass change	s.d.
unit	h	mg/cm²	mg/cm²	h	mg/cm²	mg/cm²	h	mg/cm²	mg/cm²	h	mg/cm²	mg/cm²	h	mg/cm²	mg/cm²	h	mg/cm²	mg/cm²
	0	0	0.00392	0	-0.000276386	0.000239493	0	0	0	0	0.00080354		0	0	0	0	0	0
	1	-0.01375	0.00531	1	-0.01377	0.01902	1	0.05975	0.02237	1	-1.27482		1	-0.12413	0.12517	1	1.35719	0.73846
	2	-0.02587	0.01152	2	-0.01722	0.01381	2	0.08209	0.00483	2	-2.00122		2	-0.29337	0.09674	2	1.81081	1.00436
	3	-0.02572	0.01439	3	-0.01201	0.02527	3	0.08222	0.00326	3	-2.84976		3	-0.31869	0.10706	3	1.56802	0.94338
	4	-0.05358	0.01626	4	-0.02167	0.02701	4	0.09219	0.00467	4	-3.56772		4	-0.34351	0.14271	4	1.47405	0.93741
	5	-0.09806	0.03053	5	-0.01225	0.02054	5	0.08994	0.00542	5	-4.039		5	-0.31644	0.15201	5	1.35903	0.89089
	6	-0.08559	0.0111	6	-0.00196	0.01697	6	0.09387	0.00165	6	-4.36845		6	-0.29127	0.16817	6	1.27596	0.87531
	7	-0.09745	0.02248	7	-0.01122	0.02376	7	0.09686	0.00463	7	-4.64928		7	-0.26161	0.17222	7	1.20522	0.83507
	8	-0.12397	0.00984	8	-0.0161	0.02398	8	0.0987	0.00706	8	-4.64928		8	-0.25942	0.17328	8	1.17121	0.79712
	9	-0.15673	0.01768	9	-0.0241	0.02512	9	0.09915	0.01286	9	-4.95061		9	-0.26507	0.17143	9	1.17659	0.75842
	10	-0.17098	0.02027	10	-0.01168	0.02058	10	0.1042	0.01261	10	-5.25475		10	-0.2643	0.14989	10	1.15751	0.72961
	11	-0.2318	0.01924	11	0.01396	0.01436	11	0.10382	0.02085	11	-5.56251		11	-0.1446	0.00656	11	1.36501	0.86343
	12	-0.22642	0.032	12	0.01047	0.02048	12	0.10464	0.02507	12	-5.89075		12	-0.13793	0.00433	12	1.35738	0.84961
	13	-0.29854	0.04288	13	0.00648	0.0158	13	0.10793	0.02256	13	-6.39096		13	-0.14015	0.01058	13	1.36301	0.8283
	14	-0.29854	0.04288	14	0.00742	0.01795	14	0.11781	0.01503	14	-7.037		14	-0.15046	0.01847	14	1.36395	0.80338
	15	-0.36197	0.05702	15	0.01277	0.01632	15	0.11635	0.01603	15	-8.11897		15	-0.30988	0.10708	15	1.34158	0.79295
	16	-0.41835	0.06315	16	0.00313	0.01706	16	0.11631	0.01393	16	-8.98037		16	-0.45775	0.24902	16	1.34771	0.79556
	17	-0.48102	0.07824	17	0.00764	0.01474	17	0.1178	0.01399	17	-9.84739		17	-0.4829	0.24284	17	1.34953	0.79914
	18	-0.51567	0.08857	18	0.00649	0.00565	18	0.10929	0.01527	18	-10.7855		18	-0.44082	0.20499	18	1.33542	0.78524
	19	-0.57352	0.09371	19	-0.01428	0.01955	19	0.12375	0.03674	19	-12.0286		19	-0.47123	0.16893	19	1.34261	0.78533
	20	-0.64566	0.09393	20	0.00146	0.0141	20	0.11283	0.02745				20	-0.52906	0.1099	20	1.33793	0.78476
	25	-0.95297	0.12682	25	0.00943	0.00994	25	0.12156	0.01726				25	-0.69774	0.10925	25	1.36169	0.78707
	30	-1.24353	0.14743	30	0.00812	0.00745	30	0.11836	0.02502				30	-0.7255	0.16405	30	1.37727	0.80506
	35	-1.55216	0.16553	35	0.03529	0.01289	35	0.12174	0.02776				35	-0.82204	0.10519	35	1.39903	0.83482
	40	-1.85083	0.19339	40	0.03098	0.0065	40	0.13074	0.03331				40	-0.92116	0.18009	40	1.41694	0.88337
	45	-2.1607	0.23454	45	0.02212	0.00722	45	0.14495	0.01858				45	-1.04819	0.22156	45	1.44267	0.91572
	50	-2.42491	0.25129	50	0.01224	0.00966	50	0.12858	0.03743				50	-1.39962	0.18429	50	1.47447	0.87792
	60	-3.02382	0.31076	60	0.02249	0.01494	60	0.10628	0.03457				60	-1.83837	0.06563	60	1.49655	0.90006
	70	-3.70233	0.30953	70	0.01954	0.01855	70	0.07661	0.03461				70	-1.95035	0.20302	70	1.4712	0.87229
	80	-4.25635	0.31129	80	0.00752	0.018	80	0.05165	0.02799				80	-2.33294	0.20783	80	1.40238	0.85471
	90	-4.91549	0.34172	90	0.01883	0.02552	90	0.02749	0.02454				90	-2.46275	0.20081	90	1.25726	0.70802
	100	-5.6271	0.3729	100	0.01073	0.0289	100	-0.00169	0.03141				100	-3.50524	0.40859	100	1.07255	0.56087

## Sheet: Fig2b
temperature	room temperature						900 °C
alloy	Cr-37.2Mo		Cr-36.1Mo-3Si				Cr-37.2Mo		Cr-36.1Mo-3Si
condition	AC		AC		H		AC		AC		H
quantity	true strain	true stress	true strain	true stress	true strain	true stress	true strain	true stress	true strain	true stress	true strain	true stress
unit	-	MPa	-	MPa	-	MPa	-	MPa	-	MPa	-	MPa
	0	0	0	0	0	0	0	0	0	0	0	0
	0.00479	407.506	0.00519	448.785	0.00497	488.332	0.00762	335.435	0.00872	442.129	0.01129	406.44
	0.00485	412.982	0.00525	454.305	0.00729	359.058	0.00762	336.587	0.00872	437.46	0.0113	403.267
	0.00488	415.172	0.00528	456.513	0.00703	359.151	0.00769	338.569	0.00873	440.569	0.01129	397.695
	0.00489	416.267	0.00533	460.928	0.00696	360.699	0.00775	340.329	0.0088	441.876	0.0113	392.167
	0.00492	418.457	0.00538	462.091	0.00707	364.583	0.00775	342.111	0.00887	442.954	0.01129	386.675
	0.00511	415.734	0.00553	460.008	0.00715	365.715	0.00784	345.865	0.00893	445.823	0.0113	381.206
	0.00522	416.808	0.00559	462.443	0.00707	365.381	0.00787	346.302	0.00895	448.926	0.01222	375.392
	0.00523	416.356	0.00566	465.536	0.00702	365.037	0.00794	348.728	0.00899	451.356	0.01268	369.813
	0.00525	421.036	0.00565	467.107	0.00713	365.94	0.00799	351.605	0.0093	441.432	0.01268	364.408
	0.00528	424.375	0.00568	471.341	0.00717	369.703	0.00801	353.377	0.00935	443.41	0.01266	359.034
	0.00532	427.709	0.00577	473.757	0.00712	368.485	0.00807	355.585	0.00935	444.967	0.01266	353.656
	0.00537	429.697	0.00577	477.779	0.00712	372.044	0.00812	356.457	0.00938	448.958	0.01269	351.458
	0.0054	431.919	0.00582	479.095	0.00717	371.88	0.00819	359.105	0.00943	451.381	0.0127	352.606
	0.0054	435.269	0.00583	481.994	0.00716	369.705	0.00821	361.099	0.00949	454.02	0.01272	353.726
	0.00545	438.373	0.00588	485.991	0.0071	374.01	0.00826	363.752	0.0095	456.682	0.01272	354.817
	0.00545	440.382	0.00589	489.784	0.0071	372.558	0.00833	365.954	0.00957	457.32	0.01274	355.932
	0.0055	443.486	0.00591	491.565	0.00721	372.371	0.00836	367.28	0.0096	459.531	0.01276	357.033
	0.0055	446.389	0.00595	494.004	0.0072	373.104	0.00838	370.164	0.00962	462.854	0.01277	358.137
	0.00554	450.837	0.00602	497.093	0.00712	376.327	0.00845	371.475	0.00969	463.046	0.01278	359.232
	0.00558	452.16	0.00602	500.444	0.00719	372.379	0.00849	373.463	0.0097	466.152	0.0128	360.333
	0.00558	455.732	0.00607	503.099	0.00723	376.43	0.00854	375.446	0.00974	467.69	0.01281	361.434
	0.00564	457.266	0.00611	506.431	0.00722	376.724	0.00857	377.217	0.00976	470.123	0.01282	362.522
	0.00567	459.71	0.00611	507.548	0.00718	376.161	0.00863	379.195	0.0098	471.884	0.01282	363.631
	0.00571	462.817	0.00614	511.556	0.00723	381.588	0.00866	382.078	0.00985	474.526	0.01284	364.734
	0.00572	466.384	0.00618	515.11	0.00726	378.817	0.00871	384.283	0.0099	476.502	0.01285	365.826
	0.00573	468.163	0.0062	517.777	0.00719	379.35	0.00875	385.603	0.00993	478.268	0.01287	366.926
	0.00576	472.17	0.00631	520.181	0.00718	380.297	0.0088	388.475	0.00998	480.91	0.01288	368.015
	0.00579	474.613	0.00644	517.434	0.00732	382.933	0.00883	390.467	0.01003	481.996	0.01289	369.108
	0.0058	477.732	0.00644	521.007	0.00733	385.179	0.00891	391.993	0.0101	483.965	0.01291	370.206
	0.00585	480.163	0.00647	523.22	0.0072	383.556	0.00895	394.425	0.01016	487.267	0.01292	371.309
	0.00592	483.927	0.00651	526.996	0.00728	385.778	0.00901	395.066	0.01024	487.673	0.01294	372.427
	0.0059	486.165	0.00658	529.418	0.00735	386.912	0.00907	399.049	0.01025	489.667	0.01295	373.53
	0.00594	487.932	0.00654	533.458	0.00729	384.687	0.00911	401.925	0.01033	493.405	0.01297	374.613
	0.00597	492.16	0.00662	535.65	0.00725	385.644	0.00915	403.244	0.01038	495.379	0.01298	375.695
	0.00599	494.826	0.00663	538.992	0.00736	388.142	0.00921	404.329	0.01039	498.927	0.013	376.78
	0.00601	497.721	0.00667	540.981	0.00734	387.279	0.00925	406.537	0.01046	499.784	0.01301	377.886
	0.00606	500.819	0.00674	544.064	0.00734	388.367	0.00929	408.745	0.01047	502.887	0.01302	378.979
	0.00606	503.274	0.00673	547.42	0.00729	388.606	0.00934	411.17	0.01048	504.435	0.01303	380.081
	0.00614	505.467	0.00677	550.748	0.00737	391.333	0.00938	410.931	0.01048	507.323	0.01304	381.173
	0.00615	508.808	0.00678	554.089	0.00735	390.323	0.00941	414.923	0.0105	509.537	0.01306	382.256
	0.00616	511.256	0.00683	555.846	0.0073	391.867	0.00948	416.674	0.01054	511.517	0.01307	383.352
	0.00618	514.373	0.00701	550.613	0.00736	391.99	0.00959	418.403	0.01059	512.823	0.0131	384.441
	0.00621	517.031	0.00707	553.486	0.00744	394.5	0.00969	417.698	0.01059	514.6	0.01311	385.529
	0.00623	521.041	0.00713	557.69	0.00744	397.765	0.00973	420.126	0.01063	517.245	0.01312	386.634
	0.0064	517.383	0.00713	560.368	0.0074	396.62	0.00975	421.004	0.01066	518.557	0.01313	387.731
	0.00642	518.932	0.00721	563.895	0.00738	393.942	0.00978	424.105	0.01068	520.105	0.01315	388.822
	0.00645	522.934	0.00723	567.228	0.00744	396.242	0.00986	425.627	0.01075	521.619	0.01317	389.918
	0.00649	526.26	0.00722	570.136	0.00741	400.535	0.0099	427.389	0.01078	522.938	0.01318	391.02
	0.00649	528.937	0.00727	571.669	0.0074	398.146	0.00994	429.15	0.01079	524.708	0.0132	392.126
	0.00655	533.141	0.00731	574.101	0.00747	401.673	0.00999	432.016	0.01086	526.672	0.01322	393.227
	0.00657	535.365	0.00735	577.872	0.00752	400.711	0.01004	432.882	0.0109	527.54	0.01323	394.322
	0.00663	537.783	0.00808	544.896	0.00744	399.942	0.0101	436.637	0.01094	529.962	0.01324	395.423
	0.00662	541.136	0.00833	537.853	0.00746	400.66	0.01012	437.07	0.01105	532.342	0.01326	396.507
	0.00668	543.778	0.00838	542.506	0.00755	401.932	0.01017	438.824	0.01112	533.196	0.01329	397.612
	0.00668	546.454	0.00845	545.368	0.00751	401.949	0.01024	441.239	0.01122	534.695	0.01331	398.717
	0.00671	550.901	0.00847	548.697	0.00747	404.361	0.01025	443.011	0.01122	536.248	0.01334	399.814
	0.00675	552.886	0.00847	552.263	0.00754	404.549	0.01031	444.765	0.01199	506.779	0.01337	400.909
	0.00679	555.987	0.00852	554.908	0.00763	405.745	0.01037	447.401	0.01207	508.736	0.01339	401.998
	0.00679	559.332	0.00858	558	0.00746	405.741	0.01041	449.16	0.0121	513.824	0.01343	403.073
	0.0068	560.217	0.00861	560.875	0.00747	407.771	0.01045	450.92	0.01217	516.666	0.01346	404.153
	0.00682	564.886	0.00865	564.864	0.00761	409.53	0.0105	453.561	0.01211	520.47	0.01349	405.23
	0.00686	567.094	0.00867	567.531	0.00761	407.496	0.01068	449.708	0.01214	521.565	0.0135	406.345
	0.00688	569.763	0.00867	571.319	0.00754	410.792	0.01071	451.245	0.01217	523.319	0.01353	407.424
	0.00702	567.674	0.00873	574.401	0.00754	409.847	0.01077	453.664	0.01221	526.403	0.01354	408.52
	0.00701	570.58	0.00877	575.938	0.00757	413.973	0.01078	456.545	0.01224	529.272	0.01356	409.601
	0.00706	573.449	0.00882	581.033	0.00761	408.295	0.01089	459.383	0.01225	530.374	0.01359	410.69
	0.0071	575.879	0.00882	584.152	0.00756	409.476	0.01091	461.591	0.01224	532.376	0.01362	411.774
	0.00714	578.755	0.00886	587.471	0.00754	410.792	0.01095	463.571	0.01232	533.222	0.01365	412.857
	0.00715	582.983	0.00888	589.684	0.00766	414.373	0.01101	464.878	0.01232	534.774	0.01369	413.925
	0.0072	584.96	0.00895	591.65	0.00758	415.782	0.01104	465.304	0.01237	535.189	0.01371	415.005
	0.00723	587.619	0.00895	594.546	0.00759	414.18	0.01111	468.381	0.01247	538.016	0.01373	416.12
	0.00724	589.618	0.00899	597.864	0.00769	415.592	0.01115	470.804	0.01248	539.339	0.01375	417.212
	0.00725	594.292	0.00905	600.944	0.00773	413.98	0.01123	471.877	0.01254	540.641	0.01377	418.307
	0.00729	597.835	0.00905	603.394	0.00762	418.379	0.01127	474.743	0.01261	541.707	0.01378	419.402
	0.00731	599.165	0.00912	606.251	0.00765	416.48	0.01132	475.384	0.01261	544.589	0.01382	420.48
	0.00733	602.492	0.00909	607.603	0.00771	415.803	0.01136	477.584	0.01269	546.763	0.01384	421.57
	0.00733	605.836	0.00917	611.565	0.00771	417.397	0.01139	481.123	0.0127	549.194	0.01387	422.652
	0.00736	608.495	0.00918	614.897	0.00769	422.413	0.01149	482.625	0.01276	549.165	0.01391	423.729
	0.00809	577.315	0.00921	617.108	0.00771	419.576	0.01155	485.04	0.01276	551.825	0.01393	424.804
	0.00833	570.493	0.00926	618.858	0.00778	419.838	0.01156	486.365	0.01277	552.704	0.01397	425.883
	0.00838	572.467	0.00928	620.846	0.00775	420.79	0.01164	487.88	0.01282	556.886	0.01399	426.965
	0.00838	576.029	0.00932	624.385	0.00767	422.133	0.01167	488.754	0.01285	557.758	0.01401	428.055
	0.0085	579.524	0.0094	627.009	0.00784	407.476	0.01173	491.606	0.0129	559.724	0.01403	429.142
	0.00851	581.298	0.00939	630.357	0.00806	404.412	0.01177	493.139	0.01294	561.474	0.01405	430.234
	0.00851	586.196	0.00941	632.567	0.00794	405.111	0.01182	495.553	0.01299	561.667	0.01408	431.343
	0.00857	587.724	0.00947	636.096	0.00789	408.108	0.01188	496.858	0.01305	563.182	0.0141	432.452
	0.00859	591.493	0.00948	638.76	0.00796	406.991	0.01189	499.291	0.01309	566.261	0.01412	433.548
	0.00859	594.832	0.00949	641.423	0.00805	410.583	0.01197	501.47	0.01314	569.112	0.01416	434.623
	0.00863	597.035	0.00952	643.633	0.00803	411.97	0.01202	503.217	0.01341	560.763	0.0142	435.695
	0.00866	598.8	0.00957	646.717	0.00799	410.608	0.01214	502.049	0.01349	562.934	0.01423	436.769
	0.00871	602.33	0.00961	648.695	0.00803	409.213	0.01218	504.468	0.01353	564.905	0.01425	437.852
	0.00871	605.447	0.00963	650.904	0.00807	410.574	0.01222	507.331	0.01361	566.411	0.01427	438.932
	0.00875	609.43	0.00971	653.08	0.00801	410.524	0.01226	508.198	0.01366	567.489	0.01429	440.021
	0.00879	611.631	0.00979	654.142	0.00803	413.998	0.01235	510.589	0.01376	570.53	0.01432	441.125
	0.00906	600.339	0.0098	657.695	0.00808	415.14	0.01239	511.899	0.01379	574.279	0.01433	442.232
	0.0091	604.098	0.00979	659.929	0.00805	413.99	0.01242	513.881	0.01387	576.227	0.01436	443.329
	0.00914	606.744	0.00984	663.011	0.00803	415.38	0.01247	516.514	0.01388	578.211	0.01438	444.411
	0.00915	609.406	0.00985	665.895	0.00811	418.101	0.01251	517.824	0.01388	581.311	0.01442	445.5
	0.00919	613.61	0.00998	665.142	0.00813	416.281	0.01262	515.996	0.01391	583.288	0.01445	440.983
	0.00923	615.365	0.01003	664.662	0.00809	418.616	0.0127	517.949	0.01392	583.28	0.01445	435.314
	0.00924	619.362	0.01015	663.25	0.00809	419.922	0.01273	519.923	0.01401	584.777	0.01445	429.755
	0.0093	621.554	0.01016	667.246	0.00815	418.591	0.01279	522.777	0.01402	586.983	0.01446	424.223
	0.0093	625.336	0.01025	670.968	0.00819	417.924	0.01287	523.622	0.01407	588.28	0.01501	418.459
	0.00932	627.099	0.01023	674.1	0.0081	420.282	0.01291	526.482	0.01411	589.585	0.01569	412.649
	0.00933	631.985	0.01027	676.076	0.00812	420.926	0.01297	527.555	0.01414	590.898	0.01595	407.07
	0.0094	633.501	0.01029	680.285	0.00821	426.038	0.013	529.535	0.01416	592.432	0.01593	401.636
	0.00939	636.846	0.01029	681.398	0.0082	422.125	0.01307	529.278	0.01419	593.08	0.01593	396.196
	0.0094	639.062	0.01036	685.135	0.00814	424.257	0.01316	531.444	0.01424	594.377	0.01593	390.97
	0.00944	642.818	0.01036	688.472	0.00821	427.997	0.01321	535.182	0.01431	596.773	0.01596	392.053
	0.00948	646.13	0.01038	690.456	0.00823	426.684	0.01326	537.147	0.01435	598.299	0.01597	393.176
	0.00952	649.885	0.01045	695.527	0.00822	426.399	0.0133	538.898	0.01438	598.497	0.01598	394.282
	0.00952	651.22	0.01046	696.853	0.00817	430.554	0.01336	540.863	0.01447	600.434	0.016	395.363
	0.00956	654.53	0.01049	698.614	0.00825	430.882	0.01342	541.934	0.0145	600.418	0.016	396.452
	0.00958	657.849	0.01047	702.849	0.00821	431.117	0.01348	543.235	0.01457	601.043	0.01602	397.541
	0.00959	661.399	0.01051	705.046	0.00819	430.906	0.01348	546.556	0.0146	603.895	0.01602	398.647
	0.00962	663.828	0.01054	708.141	0.00823	431.253	0.01358	547.606	0.01469	604.504	0.01603	399.74
	0.00966	666.471	0.01059	709.884	0.00828	433.119	0.01363	550.012	0.01475	605.136	0.01605	400.829
	0.0097	668.001	0.01062	713.646	0.00826	429.354	0.01367	550.876	0.01479	607.988	0.01606	401.919
	0.00973	672.209	0.01062	716.76	0.00827	430.148	0.01374	550.618	0.01482	610.176	0.01607	403.029
	0.0097	675.117	0.01064	717.853	0.00829	432.172	0.01378	553.917	0.0149	610.792	0.0161	404.131
	0.00978	678.622	0.01069	721.819	0.00839	437.495	0.01387	555.194	0.01499	612.948	0.01611	405.222
	0.0098	679.938	0.01071	725.145	0.00832	437.96	0.01391	557.165	0.01504	613.8	0.01612	406.336
	0.00982	683.932	0.01072	728.026	0.00826	439.363	0.01399	558.891	0.01508	615.988	0.01614	407.413
	0.00987	688.787	0.01077	731.101	0.00829	437.246	0.01403	560.197	0.01511	617.962	0.01615	408.5
	0.00986	690.13	0.01078	733.316	0.00837	439.678	0.01407	562.167	0.01517	620.132	0.01616	409.59
	0.00989	692.549	0.01085	734.157	0.00835	437.001	0.01414	564.121	0.01523	621.427	0.01618	410.675
	0.01017	685.914	0.01086	736.816	0.0083	437.966	0.01423	564.733	0.01528	622.5	0.0162	411.778
	0.01022	688.99	0.01124	724.316	0.00838	442.719	0.01427	568.693	0.01585	605.796	0.01621	412.887
	0.01022	690.99	0.01125	726.307	0.00842	443.354	0.01434	568.434	0.0159	608.416	0.01622	413.99
	0.01029	694.279	0.0113	730.269	0.00827	443.857	0.01439	570.838	0.01594	609.276	0.01622	415.074
	0.01029	697.39	0.01131	733.371	0.0083	443.261	0.0144	572.158	0.016	610.782	0.01624	416.169
	0.01034	702.02	0.01135	736.232	0.00846	442.684	0.01448	572.776	0.01609	614.261	0.01626	417.252
	0.01035	702.678	0.01135	739.343	0.00841	444.808	0.01456	574.501	0.01612	613.583	0.01627	418.361
	0.01036	706.224	0.01139	741.758	0.00835	448.316	0.01461	576.903	0.01621	615.515	0.01628	419.473
	0.01036	709.558	0.01143	744.396	0.00845	447.547	0.01467	578.2	0.01633	618.534	0.01629	420.57
	0.0104	711.974	0.01143	747.063	0.00849	448.109	0.01473	582.143	0.01639	618.053	0.01631	421.65
	0.01045	715.937	0.01151	751.004	0.00846	448.197	0.01476	582.791	0.01643	620.457	0.01632	422.744
	0.01045	717.937	0.01151	752.782	0.00844	445.52	0.01484	584.514	0.0165	621.963	0.01634	423.82
	0.01052	721.445	0.01153	756.317	0.00844	450.887	0.01487	585.162	0.01664	625.185	0.01636	424.91
	0.01048	725.028	0.01152	758.104	0.00853	449.321	0.01492	585.573	0.01669	626.919	0.01637	425.991
	0.01057	727.184	0.01155	761.862	0.0084	449.235	0.01498	589.515	0.0167	630.222	0.01639	427.09
	0.01061	730.266	0.01162	764.247	0.00846	453.342	0.01505	589.476	0.01677	631.726	0.0164	428.168
	0.01061	732.265	0.0116	767.821	0.00856	450.616	0.0151	590.55	0.01679	632.593	0.01642	429.252
	0.01064	736.023	0.01164	769.791	0.00853	452.805	0.01517	593.606	0.01685	634.767	0.01643	430.335
	0.01069	737.539	0.01166	771.992	0.00852	456.218	0.01522	594.68	0.0169	636.279	0.01644	431.42
	0.01072	741.075	0.01172	772.841	0.00853	456.066	0.01528	594.869	0.01691	639.14	0.01646	432.515
	0.01074	744.832	0.01186	771.62	0.00857	456.631	0.01536	596.812	0.01694	639.123	0.01648	433.605
	0.01078	747.69	0.01192	774.236	0.00856	456.417	0.01546	597.853	0.01699	640.635	0.0165	434.681
	0.01079	750.346	0.0119	775.588	0.00856	455.113	0.0155	599.377	0.01703	640.389	0.01652	435.767
	0.01104	743.276	0.01195	778.879	0.00863	460.443	0.01555	600.008	0.01712	641.434	0.01653	436.846
	0.01105	745.487	0.01195	782.211	0.00863	459.428	0.01558	602.202	0.01714	642.521	0.01656	437.918
	0.01113	748.315	0.01199	784.845	0.00863	459.647	0.01567	605.24	0.01716	644.498	0.01658	438.992
	0.01115	751.414	0.01201	787.712	0.00859	460.319	0.01574	606.746	0.01727	645.085	0.01661	440.075
	0.01118	754.715	0.01207	790.558	0.00862	461.317	0.01579	607.598	0.01729	646.18	0.01662	441.172
	0.01121	756.916	0.01205	793.677	0.00871	462.148	0.01582	608.907	0.01738	645.68	0.01666	442.246
	0.01128	760.641	0.01209	795.645	0.00862	460.958	0.0159	610.405	0.01749	646.045	0.01669	443.329
	0.01133	760.601	0.01217	797.36	0.00862	460.811	0.01595	612.803	0.01753	646.02	0.0167	444.417
	0.01138	762.338	0.01226	795.955	0.00872	462.577	0.01599	615.208	0.01762	650.152	0.01673	445.494
	0.01142	763.64	0.01236	796.095	0.00872	464.752	0.01606	616.935	0.01769	650.11	0.01676	446.601
	0.01147	767.373	0.0124	797.396	0.00865	464.569	0.01612	618.882	0.01774	652.06	0.01679	447.7
	0.01151	770.229	0.01243	801.815	0.00873	466.342	0.0162	621.041	0.01781	654.664	0.01682	448.787
	0.01151	773.558	0.01244	804.468	0.00877	466.469	0.01626	619.683	0.01784	655.962	0.01687	449.853
	0.01159	775.495	0.01249	807.978	0.00871	469.905	0.01631	622.521	0.01791	658.565	0.0169	450.931
	0.0116	779.036	0.01248	810.43	0.00869	469.477	0.01638	624.246	0.01795	658.76	0.01693	452.007
	0.01163	781.679	0.01254	812.376	0.00877	470.384	0.0164	626.879	0.018	659.828	0.01696	453.081
	0.01167	785.422	0.01256	815.694	0.00882	469.128	0.01652	627.246	0.01805	659.352	0.01698	454.167
	0.01172	787.822	0.01257	817.459	0.00876	472.782	0.01659	627.646	0.0182	659.038	0.01699	455.253
	0.01176	791.12	0.01261	822.31	0.00879	472.331	0.01664	630.924	0.01829	660.08	0.01703	456.346
	0.01177	792.219	0.01262	823.853	0.00883	468.832	0.01668	632.223	0.01833	662.038	0.01706	457.429
	0.01181	797.292	0.01264	825.84	0.00882	473.695	0.01673	633.735	0.0184	662.867	0.01709	458.499
	0.01182	799.944	0.01269	829.126	0.00872	475.918	0.01679	633.922	0.01843	665.715	0.01715	459.601
	0.0119	801.878	0.01288	824.749	0.00883	473.401	0.01685	636.087	0.01848	667.223	0.01719	460.676
	0.0121	796.619	0.01289	826.514	0.00887	474.903	0.01691	636.274	0.01855	666.739	0.01727	461.73
	0.01216	797.011	0.01292	829.155	0.00879	473.419	0.01699	638.651	0.01862	668.449	0.0173	462.807
	0.01223	799.399	0.01293	831.585	0.00881	475.949	0.01703	641.936	0.01865	670.855	0.01732	463.913
	0.01229	803.782	0.01295	834.902	0.00882	476.812	0.01713	644.515	0.01877	669.676	0.01734	465.008
	0.01231	805.324	0.01301	837.954	0.00886	477.371	0.01717	643.607	0.01885	670.725	0.01736	466.097
	0.01233	808.186	0.01306	837.91	0.00887	481.644	0.0174	640.153	0.01891	672.663	0.01739	467.175
	0.01239	811.471	0.01318	835.151	0.00885	476.798	0.01752	638.974	0.01904	671.695	0.01742	468.264
	0.01241	814.333	0.01337	831.44	0.00891	479.161	0.01757	641.145	0.0192	671.37	0.01745	469.337
	0.01245	816.962	0.01341	833.847	0.00898	481.228	0.01758	643.783	0.0193	671.961	0.0175	470.395
	0.01248	820.045	0.01345	836.476	0.00879	480.666	0.01764	644.852	0.01934	672.155	0.01753	471.477
	0.01252	823.339	0.0135	839.093	0.00892	484.595	0.01846	617.658	0.01942	674.084	0.01757	472.542
	0.01257	826.179	0.0135	843.307	0.00895	483.344	0.01874	610.656	0.01951	676.003	0.01759	473.63
	0.01262	828.353	0.01353	846.833	0.00892	481.909	0.01882	612.59	0.01956	680.37	0.01762	474.697
	0.01265	830.548	0.01356	848.585	0.00892	486.983	0.01889	615.192	0.01965	679.428	0.01765	475.79
	0.01266	833.863	0.01363	850.071	0.00898	487.318	0.01893	617.15	0.01969	679.842	0.01767	476.867
	0.0127	837.599	0.01361	853.64	0.009	486.654	0.01899	619.752	0.01981	679.102	0.01771	477.935
	0.01318	822.126	0.01369	855.347	0.00892	488.943	0.01905	619.939	0.01987	680.378	0.01775	479.004
	0.01323	824.742	0.01366	858.917	0.00893	487.127	0.01907	624.767	0.02	680.29	0.01781	480.075
	0.01327	827.147	0.01372	862.187	0.00901	488.099	0.01915	625.819	0.02004	680.703	0.01783	481.143
	0.01335	829.519	0.01374	863.506	0.00909	490.961	0.01921	627.107	0.02011	682.859	0.01786	482.233
	0.01337	832.389	0.01379	867.23	0.00903	489.105	0.01927	629.267	0.02013	684.381	0.01789	483.305
	0.01343	836.987	0.0138	868.105	0.00896	492.255	0.01931	630.562	0.02021	685.867	0.01792	484.404
	0.01346	838.737	0.01388	872.249	0.0091	490.739	0.01933	631.435	0.02031	686.236	0.01795	485.485
	0.01348	842.703	0.01389	875.784	0.00909	493.643	0.01938	634.483	0.02043	686.375	0.01797	486.571
	0.01355	844.42	0.01392	876.427	0.00907	496.116	0.01944	636.422	0.02048	687.439	0.01802	487.64
	0.01356	848.617	0.01396	879.717	0.00908	495.675	0.01946	638.615	0.02052	689.611	0.01806	488.702
	0.01359	851.696	0.01398	881.689	0.00919	495.838	0.01952	640.774	0.02061	690.428	0.01811	489.764
	0.01365	853.634	0.01404	884.968	0.00908	497.776	0.01958	641.18	0.02069	691.693	0.01814	490.844
	0.01368	857.82	0.01424	876.586	0.00909	495.454	0.01963	641.806	0.02076	691.868	0.01818	491.921
	0.01373	859.547	0.0144	874.455	0.00914	495.212	0.0197	644.405	0.02082	692.922	0.0182	492.994
	0.01376	862.182	0.01444	877.301	0.00918	496.784	0.01976	645.462	0.02094	693.94	0.01823	494.073
	0.01381	864.794	0.01448	880.368	0.00916	496.725	0.01983	645.639	0.02101	694.774	0.01827	495.152
	0.01388	868.281	0.01452	882.549	0.00914	498.835	0.01987	647.154	0.0211	695.809	0.01831	496.249
	0.01385	871.183	0.01453	885.196	0.00923	502.197	0.01991	650.648	0.02115	698.41	0.01834	497.355
	0.01391	872.676	0.01454	888.286	0.00922	499.738	0.01998	650.165	0.0212	698.813	0.01839	498.423
	0.01398	875.276	0.01462	889.989	0.00918	501.498	0.02003	652.991	0.02127	700.526	0.01843	499.499
	0.01403	877.887	0.01463	892.635	0.00918	502.075	0.02011	655.138	0.02141	701.304	0.01854	500.3
	0.01403	879.879	0.01471	896.552	0.00926	502.254	0.02018	654.655	0.02144	701.286	0.01855	501.374
	0.01408	883.819	0.01475	898.511	0.00927	505.074	0.02024	657.911	0.02154	702.97	0.01856	502.453
	0.01412	886.662	0.01479	895.818	0.00923	504.009	0.02031	658.087	0.0216	703.364	0.01859	503.552
	0.0142	889.027	0.01493	896.797	0.00918	504.611	0.02036	660.031	0.02167	704.636	0.0186	504.626
	0.01424	892.092	0.01494	899	0.00931	504.257	0.02039	660.893	0.02175	706.777	0.01863	505.71
	0.01427	894.06	0.01502	901.587	0.00932	506.353	0.02044	662.837	0.02184	708.25	0.01867	506.775
	0.01431	896.903	0.01509	901.085	0.00924	509.289	0.02052	664.324	0.02188	709.979	0.01871	507.861
	0.01435	899.524	0.01516	903.893	0.00926	506.382	0.02059	667.138	0.02196	710.363	0.01876	508.925
	0.0144	903.018	0.01522	905.174	0.00934	510.835	0.02066	668.853	0.02202	712.732	0.01879	509.99
	0.01445	906.069	0.01527	907.784	0.00936	509.087	0.02072	669.468	0.02218	711.961	0.01882	511.073
	0.01452	908.001	0.01528	911.314	0.00928	508.038	0.02075	670.769	0.02223	712.363	0.01884	512.165
	0.01457	909.946	0.01531	914.61	0.00932	509.976	0.02083	673.573	0.02232	714.493	0.01886	513.248
	0.0146	914.126	0.01535	916.788	0.0094	512.907	0.02092	671.092	0.02241	713.989	0.0189	514.322
	0.01462	914.987	0.01536	918.104	0.00937	512.122	0.02099	674.125	0.02249	716.128	0.01894	515.405
	0.01467	918.922	0.01539	922.285	0.01042	443.192	0.02118	671.582	0.02256	718.056	0.01898	516.495
	0.015	907.119	0.01542	925.348	0.01075	441.672	0.02122	672.434	0.02266	719.079	0.01902	517.563
	0.0153	898.001	0.01549	927.28	0.01054	446.249	0.02126	673.725	0.02274	719.461	0.01907	518.626
	0.01538	900.363	0.01552	929.247	0.01052	447.778	0.02132	676.537	0.0228	721.169	0.0191	519.71
	0.01546	902.503	0.01554	931.436	0.01057	447.683	0.02138	677.38	0.02295	720.627	0.01915	520.778
	0.01551	905.33	0.01561	934.473	0.01064	450.907	0.02142	679.55	0.02301	722.335	0.01917	521.867
	0.01552	907.308	0.01565	935.986	0.01066	451.625	0.02148	682.141	0.02308	723.604	0.01919	522.938
	0.01558	909.913	0.0157	940.584	0.01057	450.362	0.02158	682.736	0.02317	723.757	0.01922	524.002
	0.01564	914.053	0.01571	941.235	0.01064	453.585	0.02164	683.789	0.02323	725.684	0.01926	519.109
	0.01566	916.915	0.01581	943.35	0.01064	452.141	0.02167	684.869	0.02326	728.077	0.01927	511.926
	0.01568	919.101	0.01587	945.292	0.01069	449.729	0.02174	687.678	0.02338	730.623	0.01926	504.858
	0.01576	923.229	0.01587	948.168	0.01059	454.983	0.0218	688.072	0.02343	730.365	0.01927	497.839
	0.01579	925.415	0.01591	950.564	0.01063	453.013	0.02186	690.012	0.0235	731.195	0.01953	490.694
	0.01583	926.925	0.01596	952.284	0.01073	453.473	0.02192	691.942	0.02356	730.489	0.02065	483.189
	0.01606	922.729	0.01605	954.41	0.01063	455.471	0.02198	693.222	0.02368	732.595	0.02126	475.945
	0.01618	925.272	0.01609	956.584	0.01067	458.784	0.02203	694.942	0.02376	733.415	0.02139	468.938
	0.01618	927.702	0.01649	940.28	0.01071	456.448	0.02212	693.779	0.02377	734.063	0.02141	462.036
	0.01626	929.617	0.01656	941.767	0.01075	459.253	0.02219	695.05	0.02386	733.996	0.02138	455.152
	0.01632	933.312	0.01657	945.292	0.01073	460.345	0.02227	696.312	0.02397	732.604	0.02137	454.06
	0.01636	935.042	0.01663	948.104	0.01068	458.634	0.02283	680.564	0.02408	733.175	0.02139	455.131
	0.01649	935.582	0.01665	951.628	0.01078	458.73	0.02287	684.047	0.02418	736.614	0.0214	456.253
	0.01655	938.625	0.01669	954.244	0.01078	462.999	0.02292	685.107	0.02427	736.108	0.02142	457.324
	0.01661	940.33	0.01674	956.404	0.01075	465.186	0.02299	685.72	0.02433	735.841	0.02143	458.423
	0.01669	942.906	0.01678	959.461	0.01073	464.833	0.02306	686.99	0.02442	739.279	0.02145	459.501
	0.01672	944.869	0.01682	962.297	0.01082	464.862	0.02314	688.47	0.02452	739.868	0.02146	460.588
	0.01674	947.493	0.01685	965.354	0.01081	463.854	0.02318	691.074	0.02461	740.238	0.02148	461.683
	0.0168	949.431	0.01689	965.095	0.01081	464.721	0.02323	693.45	0.02474	739.704	0.02149	462.767
	0.01681	952.289	0.01696	967.905	0.01084	466.737	0.02332	694.92	0.02475	740.132	0.02149	463.852
	0.01688	954.876	0.01702	968.947	0.01089	466.784	0.02336	696.866	0.02486	742.025	0.0215	464.951
	0.01694	957.021	0.01709	971.977	0.01086	469.62	0.02339	698.601	0.02492	743.29	0.02151	466.041
	0.01697	961.411	0.01714	972.368	0.01081	470.003	0.02346	698.993	0.02499	743.898	0.02153	467.115
	0.01703	963.114	0.01728	972.892	0.01084	469.265	0.02352	701.577	0.02502	746.496	0.02154	468.201
	0.01707	965.062	0.01735	973.712	0.01096	468.053	0.02356	703.303	0.02514	747.284	0.02155	469.275
	0.01712	968.985	0.01743	976.507	0.01088	470.48	0.02364	704.124	0.02521	748.986	0.02156	470.362
	0.01718	971.141	0.01744	976.716	0.01087	473.375	0.0237	704.524	0.02527	750.469	0.02158	471.46
	0.01723	973.077	0.01757	975.705	0.01089	475.463	0.02378	706.879	0.02537	750.181	0.0216	472.543
	0.01732	974.311	0.01767	979.137	0.01099	472.594	0.02391	705.031	0.02546	750.988	0.02162	473.628
	0.01741	975.546	0.0177	980.657	0.01096	476.372	0.02398	705.203	0.02552	750.939	0.02163	474.713
	0.01778	965.482	0.01777	983.905	0.01086	474.102	0.02406	706.9	0.02561	752.183	0.02164	475.787
	0.01798	961.983	0.01779	986.529	0.01098	473.108	0.02409	706.881	0.02571	751.895	0.02166	476.864
	0.01802	962.607	0.01784	988.023	0.01103	477.136	0.02411	709.272	0.02577	754.033	0.02166	477.961
	0.01808	966.293	0.0179	989.296	0.01097	479.475	0.02422	710.73	0.02582	754.869	0.02168	479.031
	0.01815	967.111	0.01796	993.868	0.01092	478.489	0.02426	713.111	0.02594	758.279	0.02168	480.11
	0.01815	970.639	0.01796	996.076	0.01102	480.684	0.02435	715.235	0.02601	758.448	0.02169	481.202
	0.01824	972.755	0.01801	997.569	0.01105	479.581	0.02455	711.149	0.0261	759.691	0.02172	482.273
	0.01829	974.026	0.01807	1002.15	0.011	483.153	0.02462	711.321	0.02623	759.373	0.02173	483.358
	0.01836	977.049	0.01812	1002.1	0.01101	481.702	0.02465	713.711	0.02628	760.426	0.02173	484.437
	0.01838	980.771	0.0182	1004.89	0.01111	480.208	0.02471	714.539	0.02645	758.329	0.02175	485.513
	0.01841	982.068	0.01825	1008.15	0.01107	482.392	0.02479	717.328	0.02649	759.83	0.02177	486.617
	0.01845	984.454	0.0183	1010.08	0.01104	485.374	0.02485	718.385	0.02657	761.082	0.02179	487.721
	0.01849	987.28	0.01839	1009.77	0.01109	485.493	0.02491	720.526	0.02666	761.886	0.02179	488.796
	0.01857	990.509	0.01846	1011.03	0.01118	486.247	0.02502	720.011	0.02674	761.608	0.02182	489.889
	0.01866	991.96	0.01896	996.4	0.01115	485.537	0.02513	721.028	0.02682	763.514	0.02184	490.973
	0.01867	993.269	0.01906	997.632	0.01109	487.378	0.02518	721.646	0.02683	766.345	0.02185	492.053
	0.01874	994.306	0.01908	999.15	0.01119	487.615	0.02526	722.245	0.02694	767.357	0.02188	493.119
	0.01881	996.444	0.01916	1002.6	0.01118	490.439	0.0253	724.405	0.02701	767.734	0.02189	494.201
	0.01881	999.309	0.01919	1005.44	0.01112	491.919	0.02536	725.46	0.02711	768.756	0.02192	495.283
	0.01892	998.53	0.01926	1008.01	0.01112	489.82	0.02544	727.371	0.0272	769.996	0.02192	496.386
	0.01902	1000.64	0.01934	1010.35	0.01123	493.817	0.02549	727.332	0.02732	768.376	0.02195	497.456
	0.01907	1001.47	0.0194	1009.2	0.01124	493.088	0.02558	729.014	0.02737	771.612	0.02196	498.553
	0.01912	1004.72	0.01946	1010.23	0.01117	490.155	0.02562	731.173	0.02746	770.886	0.02197	499.624
	0.01919	1008.84	0.01955	1014.11	0.01119	491.449	0.0257	732.646	0.02755	771.252	0.022	500.719
	0.01932	1001.66	0.01959	1015.83	0.01122	493.677	0.02574	733.491	0.02774	770.892	0.02202	501.845
	0.01944	1000.88	0.0196	1018.24	0.01127	492.204	0.02583	734.088	0.02783	770.166	0.02203	502.922
	0.01953	1004.31	0.01966	1021.28	0.01119	497.305	0.02588	734.924	0.02787	772.974	0.02205	504.01
	0.01959	1006.01	0.01972	1023.85	0.01123	496.78	0.02599	735.064	0.02795	773.35	0.02208	505.094
	0.01965	1007.94	0.01985	1021.74	0.0113	498.05	0.02613	734.3	0.02804	771.969	0.0221	506.169
	0.01967	1010.33	0.01993	1024.08	0.01133	497.021	0.02619	737.103	0.02806	773.913	0.02213	507.237
	0.01974	1012.69	0.02002	1025.53	0.01124	497.571	0.02624	737.282	0.02818	775.349	0.02216	508.308
	0.01978	1014.19	0.02006	1027.03	0.01125	500.602	0.02627	738.137	0.02826	775.07	0.0222	509.385
	0.01986	1017.63	0.02009	1031.63	0.0114	500.241	0.02639	741.109	0.02833	777.856	0.02222	510.458
	0.01992	1018.44	0.02014	1032.9	0.01131	504.624	0.02643	740.642	0.02838	778.906	0.02224	511.53
	0.01995	1020.4	0.0202	1034.15	0.01127	502.982	0.02649	743.434	0.02844	778.418	0.02226	512.6
	0.01999	1023.22	0.02026	1036.96	0.01136	505.824	0.02653	744.06	0.02847	778.398	0.02229	513.682
	0.02007	1025.12	0.02028	1039.36	0.01139	505.014	0.0266	745.758	0.0286	779.386	0.02232	514.746
	0.02013	1026.15	0.02039	1040.79	0.01135	505.325	0.02672	745.231	0.02867	780.208	0.02237	515.81
	0.02019	1030.28	0.02043	1044.27	0.01135	506.339	0.02679	746.929	0.02873	781.029	0.02241	516.883
	0.02023	1031.56	0.02054	1045.25	0.01142	509.702	0.02684	747.545	0.02881	782.058	0.02246	517.941
	0.02029	1034.35	0.02053	1046.59	0.01144	510.415	0.02691	749.243	0.02889	782.869	0.02249	519.007
	0.02049	1031.29	0.02062	1048.25	0.0114	510.793	0.02698	749.848	0.02901	783.648	0.02253	520.064
	0.02061	1028.52	0.02066	1051.29	0.01137	506.472	0.02704	750.89	0.02907	784.251	0.02263	520.935
	0.02074	1029.05	0.02071	1053.88	0.01148	509.743	0.0271	751.505	0.02913	785.954	0.02265	522.011
	0.02095	1025.31	0.02075	1056.26	0.01148	514.444	0.02718	752.974	0.02924	785.861	0.02267	523.088
	0.02108	1023.64	0.02096	1050.1	0.01141	511.371	0.02723	755.118	0.0293	786.256	0.0227	524.182
	0.02123	1023.93	0.02112	1049.49	0.0114	509.206	0.0273	755.723	0.0294	787.917	0.02275	525.238
	0.02131	1025.17	0.02117	1050.54	0.01156	511.51	0.02739	755.652	0.02948	789.162	0.0228	526.289
	0.02138	1027.5	0.02122	1053.56	0.01148	515.236	0.0275	756.226	0.02952	789.785	0.02281	523.157
	0.02145	1028.76	0.02131	1055.89	0.01206	489.938	0.02755	756.185	0.02959	792.348	0.02281	520.319
	0.02148	1033.12	0.02134	1057.4	0.01214	487.949	0.02763	758.526	0.02982	787.368	0.02281	517.521
	0.02153	1034.83	0.02139	1061.08	0.01214	488.887	0.02766	759.161	0.02991	788.602	0.02281	514.753
	0.02162	1037.15	0.02142	1062.38	0.01204	491.463	0.0278	760.369	0.03001	790.926	0.02314	511.787
	0.02165	1040.42	0.02148	1064.29	0.01208	491.805	0.02801	755.404	0.03007	792.399	0.02351	508.833
	0.0217	1042.12	0.0216	1065.92	0.01215	492.495	0.02831	745.798	0.03013	793.228	0.02359	506.02
	0.02173	1044.95	0.02165	1066.97	0.01216	491.117	0.02835	749.041	0.03023	795.105	0.02362	503.265
	0.02179	1047.52	0.02175	1067.31	0.01216	492.924	0.0284	750.528	0.03032	796.338	0.02362	500.511
	0.02186	1050.08	0.02184	1068.09	0.01207	491.596	0.02847	751.568	0.03044	795.373	0.02361	498.408
	0.02193	1052.21	0.02188	1071.35	0.0122	496.516	0.02852	753.055	0.03051	795.103	0.02363	499.505
	0.02196	1053.27	0.02197	1073.89	0.01224	494.546	0.02857	754.978	0.03062	794.573	0.02364	500.619
	0.02199	1056.32	0.02198	1076.73	0.01218	493.566	0.02864	756.89	0.03072	795.371	0.02365	501.705
	0.02203	1057.59	0.02202	1079.11	0.01216	496.244	0.02869	756.85	0.03078	795.319	0.02366	502.823
	0.0221	1059.06	0.02209	1081.9	0.01225	497.647	0.02875	758.336	0.0309	797.836	0.02367	503.894
	0.02218	1062.27	0.02266	1056.44	0.01225	499.38	0.0288	760.694	0.03097	800.395	0.02369	504.96
	0.02222	1063.55	0.02279	1053.67	0.0122	501.932	0.02888	761.069	0.03105	799.244	0.02369	506.044
	0.02243	1058.49	0.02286	1056.24	0.0122	499.263	0.02895	763.198	0.03111	800.932	0.02371	507.118
	0.02253	1058.38	0.02292	1058.8	0.0123	501.092	0.029	763.811	0.03116	800.455	0.02372	508.197
	0.02261	1060.71	0.02299	1060.71	0.01223	499.39	0.0291	765.266	0.03127	802.763	0.02374	509.282
	0.02266	1062.41	0.02301	1063.76	0.01222	502.649	0.02926	761.219	0.03135	804.223	0.02376	510.408
	0.02277	1063.61	0.02307	1066.34	0.01232	504.405	0.02934	762.683	0.03141	805.04	0.02378	511.509
	0.02282	1066.19	0.02313	1067.59	0.01234	504.755	0.02941	766.555	0.03148	805.422	0.02379	512.626
	0.02289	1068.1	0.02317	1070.62	0.01223	505.605	0.02945	765.652	0.03161	804.011	0.02381	513.71
	0.02295	1068.03	0.02321	1073.43	0.01226	504.65	0.02949	768.455	0.03176	806.287	0.02382	514.799
	0.02301	1069.73	0.02328	1076.87	0.01235	505.325	0.02958	768.818	0.03184	806.005	0.02384	515.879
	0.02306	1072.08	0.02332	1078.81	0.01236	509.294	0.02964	769.866	0.03191	807.464	0.02385	516.952
	0.02311	1074	0.02336	1079.86	0.0123	508.383	0.02968	770.489	0.03202	807.161	0.02387	518.026
	0.02321	1076.31	0.02339	1084.65	0.01232	510.252	0.02981	771.911	0.03209	808.195	0.02389	519.092
	0.02324	1078.03	0.02347	1085.88	0.01241	507.68	0.02989	771.195	0.03216	809.435	0.0239	520.186
	0.02331	1079.71	0.02349	1088.07	0.01243	511.643	0.03009	766.465	0.03224	810.241	0.02392	521.288
	0.02336	1081.85	0.02355	1089.97	0.01237	510.808	0.03016	766.632	0.03238	811.438	0.02394	522.355
	0.0234	1082.46	0.02362	1091	0.01235	512.912	0.03023	768.758	0.03249	813.08	0.02395	523.454
	0.0235	1083.9	0.02367	1094.89	0.01244	513.009	0.03025	769.826	0.03257	813.015	0.02398	524.528
	0.02355	1086.47	0.02375	1097.66	0.01243	514.316	0.03028	772.418	0.03265	813.386	0.02399	525.603
	0.02361	1087.94	0.02377	1098.95	0.01239	515.13	0.03036	774.534	0.03269	814.44	0.02401	526.67
	0.02367	1090.95	0.02385	1101.05	0.01245	517.193	0.03043	775.352	0.03278	816.537	0.02403	527.732
	0.0238	1088.39	0.02387	1103.23	0.01252	516.797	0.0305	776.607	0.03289	817.102	0.02406	528.793
	0.02392	1087.61	0.02396	1104.67	0.0125	518.755	0.03055	777	0.03293	817.722	0.02409	529.881
	0.02426	1080	0.02404	1106.34	0.01237	513.693	0.03094	766.904	0.03297	817.689	0.02412	530.943
	0.02431	1080.82	0.02408	1107.39	0.01246	519.714	0.03101	768.376	0.03307	819.775	0.02415	532.004
	0.02441	1081.38	0.02414	1109.73	0.01248	519.993	0.03107	770.065	0.03314	820.155	0.02417	533.093
	0.02446	1084.17	0.02419	1112.75	0.01239	519.028	0.03117	769.339	0.03323	820.513	0.0242	534.167
	0.02453	1086.29	0.02423	1113.58	0.01242	518.655	0.03126	769.702	0.0333	821.111	0.02422	535.235
	0.02459	1089.28	0.0243	1114.82	0.01248	523.46	0.03133	773.131	0.03338	821.046	0.02426	536.317
	0.02463	1090.33	0.02438	1116.49	0.01253	519.971	0.03137	775.71	0.03346	823.151	0.02431	537.38
	0.02474	1093.07	0.02453	1115.44	0.01244	522.616	0.03149	774.528	0.03354	823.303	0.02435	538.432
	0.0248	1092.56	0.02457	1117.59	0.01246	522.605	0.03152	776.248	0.03359	825.213	0.02441	539.477
	0.02486	1094.03	0.02463	1120.16	0.01255	524.222	0.03161	778.132	0.03367	825.582	0.02444	540.543
	0.02492	1096.15	0.02469	1122.5	0.01251	525.109	0.03163	780.513	0.03376	824.638	0.02447	541.615
	0.02498	1099.6	0.02473	1125.3	0.01249	526.058	0.03172	781.31	0.03385	825.43	0.02451	542.684
	0.02504	1101.06	0.02478	1126.78	0.01255	524.218	0.03176	780.626	0.03394	825.136	0.02453	543.782
	0.02512	1102.06	0.02485	1128.46	0.01259	528.964	0.03184	782.085	0.03405	827.87	0.02456	544.843
	0.02517	1103.1	0.02485	1131.75	0.01251	527.201	0.03191	783.336	0.03413	827.587	0.0246	545.908
	0.02527	1104.97	0.02495	1132.51	0.01252	529.797	0.03199	783.273	0.0342	829.268	0.02465	546.965
	0.02535	1106.41	0.02518	1128.09	0.01255	527.541	0.0321	785.145	0.03427	828.768	0.02471	548.004
	0.02539	1107.9	0.02531	1127.28	0.01257	532.081	0.03219	783.55	0.03437	829.776	0.02478	545.837
	0.02544	1109.81	0.0254	1123.67	0.01252	530.951	0.03229	784.345	0.03445	829.711	0.02479	541.348
	0.02553	1111.68	0.02545	1126.24	0.01252	531.744	0.03231	785.845	0.03468	826.261	0.02478	536.924
	0.02557	1114.7	0.02553	1127.69	0.01257	531.429	0.03241	785.988	0.0348	827.03	0.02479	532.465
	0.02561	1114.66	0.02558	1130.26	0.0126	532.139	0.0327	782.062	0.03483	829.176	0.02478	528.093
	0.02568	1117.65	0.02562	1132.41	0.01253	535.639	0.03277	783.313	0.03493	829.956	0.02573	523.252
	0.02573	1119.56	0.02566	1135.65	0.01258	533.811	0.03285	784.77	0.03501	830.323	0.02604	518.747
	0.02578	1121.25	0.02572	1137.78	0.01265	534.563	0.03291	785.379	0.03507	832.663	0.02608	514.353
	0.02598	1118.84	0.02578	1139.02	0.01261	537.765	0.03297	787.064	0.03515	833.031	0.0261	510.029
	0.02607	1119.61	0.02585	1141.35	0.01254	537.585	0.03304	788.965	0.03532	830.288	0.0261	505.685
	0.02614	1120.63	0.02589	1142.84	0.01268	538.162	0.03311	789.78	0.03538	833.049	0.02609	504.296
	0.02621	1122.08	0.02591	1146.31	0.01266	540.338	0.03318	790.161	0.03545	831.911	0.02611	505.371
	0.02631	1122.4	0.02612	1144.76	0.01267	535.78	0.03324	791.194	0.03553	833.578	0.02612	506.467
	0.02635	1125.64	0.02616	1146.03	0.01259	540.378	0.03334	791.336	0.03561	835.245	0.02612	507.553
	0.02643	1127.08	0.02627	1148.1	0.01267	541.268	0.03346	789.72	0.0357	834.951	0.02614	508.637
	0.02648	1128.11	0.02633	1148.9	0.01268	541.625	0.03355	793.336	0.03574	837.084	0.02615	509.716
	0.02659	1129.09	0.02639	1151.68	0.01263	539.633	0.03359	794.606	0.03582	837.017	0.02617	510.791
	0.02662	1131.46	0.02642	1153.83	0.01273	540.371	0.03365	793.912	0.03586	838.717	0.02618	511.874
	0.02667	1133.81	0.02646	1155.53	0.01276	542.231	0.03374	793.62	0.03599	838.173	0.02619	512.981
	0.02674	1134.61	0.02654	1156.97	0.01272	541.747	0.03382	795.943	0.03611	837.64	0.0262	514.049
	0.02683	1137.34	0.02661	1158.43	0.01274	545.638	0.03392	795.434	0.03615	838.473	0.02622	515.113
	0.02687	1139.05	0.02694	1149.52	0.0128	541.994	0.034	795.803	0.03627	838.589	0.02624	516.178
	0.02693	1140.72	0.02699	1149.67	0.01282	547.979	0.03407	796.834	0.03634	838.75	0.02625	517.266
	0.02699	1141.53	0.02708	1151.1	0.01275	550.395	0.03415	797.854	0.03644	839.527	0.02627	518.374
	0.02709	1141.63	0.02721	1152.48	0.01273	548.457	0.03426	798.852	0.03649	840.998	0.02628	519.469
	0.02804	1103.44	0.02731	1152.59	0.01282	545.449	0.03432	799.883	0.03659	841.785	0.0263	520.543
	0.02814	1099.39	0.02738	1153.16	0.01285	548.897	0.03438	800.707	0.03669	842.778	0.02631	521.639
	0.02822	1099.96	0.02742	1155.96	0.01279	548.93	0.03446	801.293	0.03675	842.301	0.02632	522.72
	0.02829	1102.73	0.02753	1158.68	0.01287	547.733	0.03453	802.757	0.03688	841.54	0.02633	523.802
	0.02835	1104.4	0.02759	1160.79	0.01294	548.632	0.03462	802.898	0.03693	844.092	0.02634	524.877
	0.02842	1107.16	0.02766	1161.15	0.01284	549.917	0.03469	803.927	0.03704	844.651	0.02635	525.959
	0.02849	1108.4	0.02779	1161.43	0.01283	552.953	0.0348	805.575	0.03712	847.18	0.02636	527.025
	0.02854	1110.3	0.02786	1163.54	0.01283	550.716	0.03485	805.098	0.03721	846.885	0.02638	528.096
	0.02859	1111.55	0.02799	1161.86	0.01299	553.513	0.03493	805.249	0.03729	849.196	0.02639	529.172
	0.02863	1115	0.02803	1164.65	0.01289	555.806	0.03504	806.463	0.03741	849.96	0.02641	530.257
	0.02871	1117.09	0.02813	1165.62	0.01294	558.525	0.03512	806.831	0.03747	850.336	0.02643	531.329
	0.02877	1117.91	0.0282	1168.82	0.01301	555.378	0.03519	807.86	0.03755	851.133	0.02644	532.418
	0.02883	1121.54	0.02833	1167.36	0.01297	556.92	0.03526	808.888	0.03763	851.066	0.02646	533.5
	0.0289	1123.87	0.02841	1168.14	0.01294	554.264	0.03534	809.906	0.03777	850.737	0.02648	534.583
	0.02892	1124.27	0.02845	1170.72	0.01297	557.57	0.0354	811.368	0.03783	853.058	0.02649	535.659
	0.02899	1128.13	0.02853	1173.03	0.01308	561.116	0.0355	811.075	0.03792	853.195	0.02651	536.739
	0.02904	1128.5	0.02859	1173.17	0.01302	562.089	0.03561	812.287	0.038	852.695	0.02653	537.841
	0.02911	1132.13	0.02865	1175.95	0.013	559.502	0.03569	813.52	0.0381	853.696	0.02655	538.904
	0.02919	1132.92	0.02881	1172.92	0.01302	559.996	0.03573	815.003	0.03818	856.005	0.02656	539.986
	0.02924	1134.82	0.0289	1171.94	0.01309	560.679	0.03581	815.587	0.03824	857.244	0.02658	541.057
	0.02926	1136.77	0.02894	1174.73	0.01309	562.407	0.03589	816.82	0.03835	856.289	0.0266	542.143
	0.02932	1138.44	0.029	1176.18	0.01302	561.509	0.03596	816.115	0.03847	857.915	0.02663	543.243
	0.02943	1139.62	0.02907	1178.51	0.01319	565.744	0.03603	816.493	0.03851	859.177	0.02665	544.306
	0.02948	1141.96	0.02911	1179.99	0.01318	565.534	0.03613	818.137	0.03863	858.643	0.02667	545.406
	0.02955	1143.41	0.02915	1181.91	0.01301	565.99	0.03643	810.967	0.03877	859.165	0.0267	546.49
	0.02962	1144.21	0.02925	1184.18	0.01313	565.922	0.03664	808.422	0.03889	862.301	0.02673	547.556
	0.02968	1146.53	0.02928	1187.43	0.01317	565.25	0.0367	812.046	0.03897	862.88	0.02675	548.616
	0.02971	1147.59	0.02933	1189.11	0.01314	566.999	0.0368	811.969	0.03902	863.05	0.02678	549.682
	0.02977	1151	0.02937	1191.46	0.01308	566.602	0.03706	808.299	0.03909	863.425	0.02683	550.75
	0.02981	1151.82	0.02945	1194.21	0.01313	568.956	0.03718	808.633	0.03917	862.924	0.02686	551.812
	0.02991	1152.37	0.0295	1197.2	0.01323	573.157	0.03726	810.298	0.03924	864.378	0.02689	552.872
	0.02999	1153.59	0.02957	1199.3	0.01322	569.988	0.03741	809.961	0.03933	866.024	0.02691	553.949
	0.03011	1155.19	0.02961	1200.13	0.01318	572.751	0.03757	808.316	0.03945	865.058	0.02695	555.025
	0.03015	1157.54	0.02966	1202.25	0.01325	572.353	0.03764	808.91	0.03957	862.15	0.02699	556.092
	0.03021	1158.12	0.02971	1204.37	0.01326	571.048	0.03771	809.503	0.03969	865.067	0.02709	556.992
	0.03027	1159.8	0.02977	1206.05	0.01323	570.63	0.03779	811.815	0.03974	864.805	0.02714	558.039
	0.03033	1160.81	0.02985	1207.7	0.01409	517.068	0.03788	813.035	0.03982	865.383	0.02715	559.115
	0.0304	1164	0.02996	1204.72	0.01427	518.706	0.03796	815.346	0.03993	865.291	0.02718	560.192
	0.03045	1164.16	0.03052	1180.29	0.01446	517.234	0.03804	815.495	0.04003	868.219	0.02721	561.247
	0.03049	1166.07	0.03091	1163.48	0.01432	522.857	0.03811	817.169	0.04009	866.232	0.02731	561.457
	0.0306	1168.56	0.03102	1165.1	0.01429	518.115	0.03822	819.024	0.04018	869.386	0.02735	562.533
	0.03065	1168.72	0.03106	1167.23	0.01441	524.757	0.0383	819.39	0.04029	868.215	0.0274	563.577
	0.03071	1169.74	0.03107	1169.18	0.01446	522.642	0.0384	819.96	0.04036	869.008	0.02744	564.635
	0.03079	1171.17	0.03114	1173.24	0.01437	522.545	0.03846	820.769	0.0405	867.169	0.02746	561.018
	0.03086	1173.91	0.03119	1175.14	0.01445	521.784	0.03857	823.487	0.04062	869.867	0.02746	557.513
	0.03092	1174.5	0.03127	1176.57	0.01447	527.253	0.03878	820.944	0.04068	869.594	0.02746	554.06
	0.031	1176.37	0.03131	1180.01	0.01445	529.426	0.03887	820.651	0.04079	869.07	0.02746	550.634
	0.03105	1176.96	0.03135	1182.57	0.01433	526.456	0.03895	821.879	0.04087	870.725	0.02793	546.964
	0.03112	1178.62	0.0314	1185.56	0.01443	530.801	0.03906	823.517	0.04095	870.871	0.02834	543.329
	0.0313	1175.57	0.03144	1187.91	0.01449	528.247	0.03914	823.881	0.04108	872.694	0.0284	539.898
	0.03141	1175.01	0.03146	1188.98	0.01444	527.985	0.03921	824.689	0.04115	870.913	0.02843	536.5
	0.03148	1176.46	0.03156	1192.34	0.01442	529.007	0.03932	826.326	0.04123	873.428	0.02844	533.129
	0.03153	1177.48	0.03159	1194.92	0.0145	533.938	0.0394	825.18	0.04127	874.685	0.02842	530.474
	0.03162	1178.89	0.03164	1196.6	0.01454	530.819	0.03948	828.996	0.04135	873.754	0.02844	531.574
	0.03168	1181.66	0.03169	1199.81	0.01448	535.461	0.03959	828.69	0.04147	874.726	0.02845	532.65
	0.03173	1182.47	0.03176	1202.12	0.01443	532.246	0.03967	829.054	0.04155	874.226	0.02847	533.728
	0.0318	1185.43	0.03181	1204.24	0.01461	533.376	0.03978	830.69	0.04167	877.781	0.02848	534.808
	0.03188	1185.34	0.03181	1206.41	0.01456	535.999	0.04036	812.958	0.04175	877.281	0.02849	535.893
	0.03197	1185.45	0.03193	1210.19	0.01449	533.221	0.04047	813.732	0.04185	877.187	0.02851	536.957
	0.03204	1188.41	0.03196	1211.46	0.01447	539.146	0.04061	814.053	0.04195	880.119	0.02851	538.041
	0.03212	1188.75	0.03209	1210.21	0.01453	538.177	0.04068	814.644	0.04201	880.706	0.02854	539.115
	0.03221	1189.73	0.03216	1211.22	0.01459	539.586	0.04076	815.44	0.04205	880.886	0.02855	540.202
	0.03228	1190.52	0.03222	1215.06	0.01451	539.12	0.04083	816.893	0.0422	881.833	0.02856	541.292
	0.03234	1192.18	0.03229	1215.63	0.01454	537.303	0.04089	819.423	0.04231	882.385	0.02857	542.407
	0.03241	1193.84	0.03241	1215.71	0.01462	543.676	0.04109	818.836	0.04236	882.983	0.02859	543.53
	0.03249	1195.48	0.03247	1217.15	0.01457	543.055	0.04118	818.973	0.04243	884.431	0.02861	544.611
	0.03254	1196.94	0.03251	1219.06	0.01454	546.099	0.0413	817.581	0.04252	884.133	0.02862	545.724
	0.03258	1197.11	0.03262	1221.32	0.01459	545.206	0.04137	820.54	0.04261	885.987	0.02863	546.788
	0.03269	1199.59	0.03264	1222.81	0.01462	547.137	0.04144	821.131	0.04269	886.346	0.02865	547.856
	0.03273	1200.19	0.03272	1223.8	0.01452	545.458	0.04156	822.107	0.04274	885.008	0.02866	548.939
	0.03281	1201.62	0.03279	1227.86	0.01458	547.228	0.04166	825.043	0.04285	886.205	0.02868	550.021
	0.03285	1202.87	0.03283	1228.46	0.01461	547.427	0.04172	823.91	0.04293	886.349	0.02869	551.099
	0.03294	1203.63	0.03287	1230.59	0.01462	549.441	0.04185	825.101	0.04298	886.087	0.02871	552.168
	0.03302	1205.71	0.03295	1233.53	0.01464	552.456	0.04192	825.475	0.04308	886.004	0.02872	553.234
	0.0331	1207.35	0.03299	1235.44	0.01464	552.601	0.04198	826.495	0.04322	885.014	0.02874	554.295
	0.03317	1208.57	0.03305	1237.32	0.01467	548.91	0.04205	828.376	0.04326	885.409	0.02876	555.369
	0.03325	1209.78	0.03309	1239.22	0.01471	551.192	0.04217	828.49	0.04336	886.401	0.02877	556.454
	0.03332	1209.91	0.03316	1241.32	0.01465	552.162	0.04223	831.672	0.04345	887.178	0.02879	557.546
	0.0334	1211.55	0.03324	1244.26	0.01466	550.859	0.04232	831.593	0.0435	887.131	0.02881	558.621
	0.03346	1212.56	0.03345	1239	0.01476	552.103	0.04241	831.74	0.04358	888.134	0.02883	559.691
	0.03353	1213.56	0.03411	1216.67	0.01471	552.85	0.04258	830.087	0.04366	887.848	0.02885	560.789
	0.0336	1215.44	0.03426	1218.02	0.01472	557.964	0.0427	829.125	0.04374	889.711	0.02887	561.861
	0.03376	1212.42	0.03431	1219.47	0.0148	552.153	0.0428	830.767	0.04384	889.198	0.0289	562.922
	0.03386	1213.16	0.03436	1221.8	0.01493	557.626	0.04285	831.367	0.04394	891.037	0.02892	563.986
	0.03394	1213.49	0.03443	1222.15	0.01484	556.165	0.043	831.027	0.044	891.419	0.02895	565.051
	0.03398	1215.4	0.03448	1225.13	0.01482	555.023	0.04309	832.249	0.04408	891.777	0.02898	566.126
	0.03416	1213.45	0.03454	1227.23	0.01484	557.677	0.04315	832.192	0.04421	893.162	0.029	567.208
	0.03425	1212.69	0.03455	1230.47	0.01494	558.416	0.04325	835.552	0.0443	891.79	0.02905	568.258
	0.03437	1213.63	0.03462	1233	0.01491	558.936	0.04334	835.258	0.04438	892.148	0.02908	569.327
	0.03444	1213.76	0.03471	1235.27	0.01486	558.316	0.04348	834.714	0.04449	893.556	0.02911	570.387
	0.03456	1216.87	0.03473	1236.76	0.01498	559.906	0.04355	835.302	0.04461	892.805	0.02914	571.444
	0.03461	1218.11	0.03479	1237.78	0.01495	563.381	0.04369	837.552	0.04469	895.309	0.02919	572.495
	0.03469	1218.88	0.03487	1242.02	0.01488	563.205	0.04375	837.924	0.0448	896.287	0.02923	573.553
	0.03473	1219.48	0.03491	1244.58	0.01496	561.719	0.04385	837.629	0.04488	895.571	0.02927	574.62
	0.03482	1219.15	0.03492	1244.78	0.01507	561.799	0.04401	831.908	0.04494	897.228	0.0293	575.699
	0.03494	1220.3	0.035	1246.85	0.01497	562.215	0.04411	832.902	0.04504	898.432	0.02933	576.773
	0.03504	1219.97	0.03507	1250.67	0.01493	564.111	0.04422	835.388	0.04512	899.647	0.02936	577.869
	0.0351	1221.62	0.03513	1251.24	0.01501	565.292	0.04427	835.557	0.04521	899.778	0.02939	578.947
	0.03521	1223.45	0.0352	1253.98	0.01507	565.836	0.04438	836.11	0.0453	898.835	0.02943	580.002
	0.03525	1225.13	0.03526	1255.41	0.01502	569.104	0.04446	837.115	0.0454	898.966	0.02948	581.052
	0.03533	1225.9	0.03533	1258.37	0.01505	566.278	0.04452	838.573	0.04548	899.752	0.02953	582.093
	0.03538	1227.35	0.03537	1259.84	0.01513	566.091	0.04461	840.854	0.04554	901.837	0.02959	583.153
	0.03548	1227.89	0.03545	1260.39	0.01513	567.745	0.04468	841.226	0.04565	900.025	0.02962	580.449
	0.03555	1228.89	0.0355	1264.01	0.01499	570.922	0.04478	842.219	0.04574	902.514	0.02961	577.419
	0.03564	1231.16	0.03554	1265.91	0.0151	570.575	0.04487	842.567	0.04582	902.441	0.02961	574.374
	0.03571	1231.07	0.03562	1265.81	0.01512	571.28	0.04497	843.989	0.0459	901.94	0.02961	571.382
	0.03608	1217.4	0.03566	1268.8	0.01518	570.958	0.04505	844.564	0.04597	904.024	0.03001	568.191
	0.0364	1207.05	0.03573	1269.8	0.01513	574.804	0.04513	844.924	0.04608	903.927	0.03037	565.012
	0.03652	1207.34	0.03578	1273.2	0.01509	575.548	0.0452	845.724	0.04616	903.855	0.03046	561.971
	0.03663	1208.08	0.03595	1269.94	0.01522	575.26	0.0453	845.858	0.04621	905.521	0.03049	558.992
	0.0367	1210.81	0.03605	1270.48	0.01517	575.865	0.04543	845.742	0.04632	904.353	0.0305	556.05
	0.03675	1212.04	0.03611	1271.48	0.01516	575.652	0.04553	844.375	0.0464	905.138	0.03049	553.604
	0.03683	1213.89	0.03619	1272.67	0.01518	578.093	0.04571	843.153	0.04647	905.506	0.03051	554.693
	0.03687	1214.71	0.03625	1275.64	0.0152	576.135	0.04577	843.095	0.04656	904.778	0.03052	555.788
	0.03695	1217.86	0.03633	1276.62	0.01527	576.957	0.04588	842.574	0.04668	905.955	0.03054	556.856
	0.03702	1219.07	0.03634	1278.99	0.01517	581.337	0.04594	844.243	0.04675	904.395	0.03055	557.921
	0.03707	1220.52	0.03644	1279.72	0.01522	579.866	0.04605	845.866	0.04688	904.274	0.03056	559.022
	0.03714	1222.39	0.03646	1281.66	0.01531	581.546	0.04614	845.999	0.04695	904.642	0.03058	560.103
	0.03719	1224.05	0.0365	1283.34	0.01526	578.402	0.04622	846.573	0.04701	907.151	0.0306	561.195
	0.03734	1223.01	0.03658	1285.62	0.01523	583.897	0.04629	847.158	0.04708	907.09	0.03061	562.256
	0.0374	1222.28	0.03666	1286.38	0.01532	581.757	0.0464	848.565	0.0474	901.234	0.03062	563.328
	0.03751	1223.66	0.03672	1288.47	0.01535	585.267	0.04647	848.936	0.04748	901.803	0.03064	564.399
	0.03758	1225.31	0.03678	1291.43	0.01532	582.546	0.04657	848.854	0.04755	902.171	0.03065	565.465
	0.03765	1226.74	0.03684	1291.99	0.01525	585.97	0.04669	851.749	0.04759	902.991	0.03067	566.525
	0.03774	1226.19	0.03691	1293.21	0.01534	585.774	0.04676	851.048	0.04771	905.878	0.03069	567.603
	0.03781	1227.84	0.03699	1295.05	0.01538	583.592	0.04683	852.061	0.04775	904.558	0.03069	568.695
	0.03786	1228.86	0.03704	1298.23	0.01536	588.573	0.04695	853.241	0.04786	906.815	0.03071	569.758
	0.03794	1230.27	0.03707	1299.5	0.0153	587.673	0.04703	853.814	0.04795	906.944	0.03072	570.843
	0.03799	1231.07	0.03822	1249.32	0.01541	590.631	0.0471	853.969	0.04802	908.595	0.03075	571.907
	0.03806	1232.5	0.03844	1245.81	0.01547	591.748	0.0473	850.797	0.04808	908.106	0.03075	572.977
	0.03813	1234.58	0.03853	1248.08	0.0154	589.271	0.04739	850.299	0.04819	909.292	0.03077	574.06
	0.03817	1235.83	0.03858	1249.96	0.01538	592.523	0.04751	852.121	0.04828	911.346	0.03078	575.121
	0.03826	1237.44	0.03864	1250.32	0.01549	594.113	0.04765	851.79	0.04835	910.643	0.03081	576.182
	0.0383	1239.77	0.03873	1252.8	0.01544	591.765	0.04773	851.72	0.04839	910.607	0.03083	577.254
	0.03838	1239.45	0.03877	1255.56	0.01539	591.436	0.04778	852.315	0.04847	911.175	0.03085	578.32
	0.03844	1241.76	0.03881	1257.24	0.01545	591.471	0.04788	852.662	0.04863	908.891	0.03087	579.411
	0.0385	1243.41	0.03888	1259.54	0.01547	590.596	0.04798	854.078	0.04877	909.197	0.03089	580.48
	0.03858	1245.25	0.03893	1261.85	0.01547	594.127	0.04807	853.354	0.04889	909.728	0.03091	581.543
	0.03864	1246.91	0.03898	1264.59	0.01544	597.383	0.04818	854.544	0.04895	911.377	0.03094	582.599
	0.03868	1247.29	0.03905	1266.02	0.0155	597.058	0.04829	854.236	0.04906	912.348	0.03096	583.657
	0.03876	1248.92	0.03909	1267.27	0.01553	595.816	0.0484	854.571	0.04915	913.545	0.03098	584.723
	0.03885	1251.61	0.03914	1270.87	0.01547	596.717	0.04852	854.251	0.04922	913.697	0.031	585.787
	0.03889	1251.78	0.03924	1272.7	0.01547	600.747	0.04861	855.036	0.04929	914.491	0.03103	586.879
	0.03897	1253.19	0.03925	1275.28	0.01556	600.77	0.04869	854.539	0.04942	912.873	0.03105	587.947
	0.03903	1254.63	0.03933	1277.12	0.01556	597.961	0.04881	855.93	0.04953	914.27	0.03108	589.011
	0.03912	1255.16	0.03938	1279.64	0.01554	599.842	0.04891	856.489	0.04958	912.94	0.03112	590.09
	0.03916	1256.41	0.03942	1281.97	0.01555	601.425	0.04899	857.701	0.04969	915.191	0.03117	591.143
	0.03925	1256.51	0.03949	1285.34	0.0156	601.824	0.04908	858.901	0.04976	916.411	0.03121	592.202
	0.03933	1257.48	0.03954	1286.35	0.01557	600.978	0.04918	857.75	0.04984	915.91	0.03126	593.25
	0.03946	1255.61	0.03961	1289.29	0.01559	603.411	0.04929	857.869	0.05	912.56	0.0313	594.306
	0.03956	1255.69	0.03966	1290.95	0.01552	607.561	0.04936	858.665	0.05032	905.863	0.03133	595.37
	0.03964	1255.8	0.03978	1291.88	0.01563	605.188	0.04947	858.998	0.05039	907.51	0.03136	596.435
	0.03974	1256.98	0.03985	1293.3	0.0156	608.161	0.04956	860.625	0.05048	908.705	0.0314	597.489
	0.03982	1258.39	0.03987	1295.21	0.0156	606.718	0.04965	860.554	0.05056	910.553	0.03145	598.531
	0.03989	1260.46	0.03995	1297.92	0.01565	608.132	0.04976	860.673	0.05066	911.961	0.03152	599.558
	0.03995	1261.24	0.04005	1298.87	0.0157	608.603	0.0498	862.133	0.0507	912.137	0.03158	600.595
	0.04002	1262.23	0.04007	1301.21	0.01565	606.256	0.04991	862.892	0.05076	913.996	0.03164	601.632
	0.04006	1263.69	0.04014	1302.86	0.01663	529.853	0.04999	864.529	0.0508	913.533	0.03167	602.684
	0.04015	1264.87	0.04019	1304.95	0.01704	532.872	0.0501	862.726	0.05088	914.099	0.0317	603.744
	0.04021	1265.88	0.04025	1307.68	0.01696	533.776	0.0502	863.711	0.05097	914.239	0.03174	604.8
	0.04029	1266.64	0.04034	1307.56	0.01674	535.117	0.05032	864.458	0.05111	913.251	0.03176	602.393
	0.04036	1268.06	0.04042	1308.32	0.01685	539.154	0.05039	866.106	0.05115	913.641	0.03176	598.445
	0.04046	1270.08	0.04045	1310.01	0.01695	535.508	0.0505	865.798	0.05122	913.153	0.03176	594.556
	0.04053	1270.64	0.04051	1312.51	0.01694	536.877	0.05061	865.276	0.05127	914.17	0.03177	590.713
	0.04061	1272.05	0.04058	1312.86	0.01686	539.295	0.05066	866.295	0.05137	912.165	0.03185	586.773
	0.04066	1273.49	0.04065	1314.71	0.0169	541.572	0.05074	866.651	0.05141	914.687	0.03256	582.525
	0.04074	1272.53	0.04071	1317	0.017	540.874	0.05087	867.823	0.0515	914.814	0.0327	578.608
	0.04087	1274.31	0.04073	1318.49	0.01696	538.304	0.05099	868.996	0.0516	915.154	0.03285	574.711
	0.04093	1275.09	0.04083	1318.57	0.01693	542.134	0.05103	868.747	0.05169	914.003	0.03284	570.909
	0.04113	1269.66	0.0409	1322.79	0.01699	541.094	0.05114	869.078	0.05177	914.142	0.03285	567.099
	0.04124	1269.96	0.04094	1323.6	0.01698	544.695	0.05121	869.871	0.05184	913.654	0.03288	568.197
	0.04131	1270.52	0.04101	1325.03	0.01703	546.754	0.05133	871.47	0.05196	914.396	0.03289	569.279
	0.04139	1271.71	0.04109	1326.86	0.017	545.331	0.05142	871.611	0.05205	916.441	0.0329	570.344
	0.04148	1271.59	0.04115	1326.77	0.017	545.044	0.05149	871.338	0.05217	916.543	0.03292	571.421
	0.04156	1272.78	0.04119	1328.88	0.01704	545.024	0.05162	872.924	0.05224	916.482	0.03293	572.492
	0.04162	1275.29	0.04126	1329.65	0.017	547.634	0.05172	873.479	0.05232	917.686	0.03295	573.56
	0.04169	1276.07	0.04131	1332.6	0.01692	546.955	0.05186	873.572	0.0524	918.251	0.03296	574.635
	0.04175	1277.92	0.04138	1333.59	0.01708	549.383	0.05195	873.275	0.05248	919.668	0.03298	575.707
	0.04186	1278.86	0.04147	1335.62	0.01707	550.324	0.05204	874.269	0.05258	920.433	0.03298	576.77
	0.04191	1279.65	0.04153	1336.63	0.01703	551.572	0.05212	876.114	0.05268	919.482	0.033	577.833
	0.04201	1280.39	0.04157	1339.38	0.01706	555.51	0.05223	876.444	0.05272	921.788	0.03301	578.893
	0.04206	1281.19	0.04165	1339.7	0.01703	553.225	0.05231	876.797	0.05283	922.753	0.03302	579.965
	0.04214	1281.73	0.04174	1340.87	0.01709	556.643	0.05241	876.926	0.05291	922.679	0.03305	581.035
	0.04228	1279.62	0.04179	1342.74	0.01704	553.936	0.0526	872.285	0.05297	923.906	0.03306	582.113
	0.04241	1280.31	0.04187	1342.85	0.01705	556.881	0.05279	872.33	0.05309	924.859	0.03307	583.205
	0.04247	1280.67	0.04194	1345.77	0.01713	556.621	0.0529	871.595	0.05316	925.009	0.03309	584.273
	0.04255	1281	0.04201	1346.33	0.0171	559.009	0.053	872.15	0.05325	925.773	0.0331	585.388
	0.0426	1282.65	0.04209	1348.59	0.01704	558.612	0.05315	872.444	0.05336	927.163	0.03312	586.454
	0.04269	1284.03	0.04215	1349.37	0.01716	558.685	0.05326	870.219	0.05344	927.727	0.03314	587.514
	0.04276	1285.02	0.04222	1349.71	0.01718	562.986	0.05334	873.127	0.05352	928.29	0.03315	588.584
	0.04288	1285.73	0.0423	1351.32	0.01713	563.018	0.05341	873.067	0.05359	927.802	0.03317	589.663
	0.04295	1286.5	0.04238	1350.78	0.01713	560.428	0.05349	874.271	0.05372	927.678	0.03319	590.726
	0.043	1288.8	0.04243	1353.94	0.01722	563.756	0.05359	874.612	0.05379	929.104	0.03321	591.792
	0.04309	1288.69	0.04255	1353.78	0.01724	560.081	0.05367	875.178	0.05387	929.454	0.03322	592.866
	0.04319	1289.63	0.04277	1348.11	0.01719	567.009	0.05396	870.885	0.05399	931.256	0.03324	593.952
	0.04329	1288.86	0.04293	1344.23	0.01717	565.796	0.05404	870.175	0.05408	929.68	0.03325	595.017
	0.04335	1289.85	0.04299	1345.43	0.01732	567.15	0.05415	872.205	0.05419	930.855	0.03327	596.085
	0.04346	1289.71	0.04307	1347.91	0.01721	569.155	0.05422	872.57	0.0543	931.605	0.03329	597.143
	0.04356	1291.74	0.04313	1349.56	0.01722	569.509	0.05431	874.624	0.05439	931.943	0.03332	598.22
	0.04364	1292.28	0.04319	1350.76	0.01731	565.07	0.05438	874.776	0.0545	932.055	0.03334	599.273
	0.04368	1293.73	0.04325	1352.84	0.01731	568.451	0.05449	876.593	0.0546	934.092	0.03337	600.361
	0.04381	1294.2	0.04332	1353.4	0.01725	568.34	0.05458	876.721	0.05466	934.454	0.0334	601.409
	0.04392	1294.71	0.0434	1356.08	0.01731	569.745	0.05465	876.236	0.05478	934.129	0.03343	602.458
	0.04431	1278.74	0.04348	1356.19	0.01734	568.934	0.05477	876.339	0.05488	935.528	0.03347	603.505
	0.04472	1269.85	0.04354	1357.82	0.01734	570.516	0.05486	876.267	0.05499	935.852	0.0335	604.557
	0.04489	1268.76	0.04362	1359.65	0.01726	572.287	0.05495	877.032	0.05511	934.039	0.03352	605.62
	0.04499	1269.29	0.04368	1361.73	0.01732	573.979	0.05501	877.409	0.05528	933.663	0.03354	606.674
	0.04508	1270.67	0.04404	1351.13	0.0174	573.503	0.05511	878.811	0.05539	933.562	0.03359	607.744
	0.04515	1270.8	0.04456	1334.73	0.0173	575.86	0.05524	878.69	0.05547	933.274	0.03361	608.813
	0.04523	1273.27	0.04465	1336.11	0.01735	577.484	0.05534	880.092	0.05558	934.872	0.03365	609.893
	0.04528	1274.92	0.04475	1338.57	0.01739	578.395	0.05541	880.668	0.05563	935.671	0.03371	610.921
	0.0454	1277.13	0.0448	1338.92	0.01734	579.644	0.05549	880.595	0.05574	935.146	0.03378	611.95
	0.04544	1277.29	0.04487	1340.98	0.01732	580.805	0.05589	873.663	0.05584	936.543	0.03379	610.865
	0.0455	1280.22	0.04492	1342.42	0.01742	579.311	0.05599	873.366	0.05596	937.915	0.03393	609.327
	0.04559	1282.89	0.04497	1344.28	0.01752	581.124	0.0561	873.907	0.05605	938.039	0.03394	607.836
	0.04567	1284.07	0.045	1345.53	0.0174	580.259	0.05615	874.071	0.05615	939.224	0.03395	606.688
	0.04576	1284.19	0.04508	1349.72	0.0174	582.844	0.05624	876.757	0.05625	938.273	0.03406	606.906
	0.04582	1287.32	0.04512	1351.81	0.01752	582.632	0.05631	877.969	0.05636	938.809	0.03408	607.981
	0.04592	1287.84	0.04519	1354.95	0.01755	582.255	0.05638	877.696	0.05646	940.205	0.03411	609.031
	0.04596	1290.57	0.04525	1357	0.01744	584.33	0.05644	878.484	0.05656	940.528	0.03412	610.087
	0.04607	1289.79	0.04529	1356.95	0.01748	586.897	0.05658	879.424	0.05669	940.201	0.03415	611.182
	0.04612	1291.86	0.04535	1359.67	0.01757	581.957	0.05665	878.727	0.05675	940.986	0.03417	612.251
	0.04621	1293.89	0.04541	1361.94	0.01755	584.125	0.05675	879.066	0.05686	940.673	0.03418	613.313
	0.04628	1294.44	0.04545	1363.17	0.01747	586.253	0.05687	880.865	0.05696	941.008	0.03422	614.38
	0.0464	1294.71	0.04551	1364.39	0.01758	584.252	0.05698	880.556	0.05709	940.669	0.03425	615.437
	0.04647	1295.91	0.0456	1365.98	0.01765	590.46	0.05705	881.343	0.05719	942.276	0.03428	616.487
	0.04654	1296.9	0.04563	1368.95	0.01751	587.379	0.05715	882.318	0.05729	942.598	0.03432	617.542
	0.04665	1300.4	0.0457	1371.65	0.01755	587.786	0.05723	883.94	0.05737	943.793	0.03434	618.606
	0.04671	1301.6	0.04575	1373.51	0.01757	592.447	0.05734	883.631	0.05747	943.492	0.03437	619.676
	0.04681	1301.69	0.04583	1373.18	0.01763	590.399	0.05741	883.57	0.05758	945.085	0.0344	620.735
	0.04689	1302.65	0.04592	1372.41	0.01757	592.305	0.05752	883.896	0.05766	946.068	0.03443	621.799
	0.04698	1303.39	0.046	1373.59	0.01756	591.806	0.05762	883.81	0.05777	945.966	0.03446	622.852
	0.04704	1305.03	0.04604	1376.54	0.01767	594.759	0.05774	885.183	0.05786	945.664	0.03451	623.914
	0.04713	1305.98	0.04612	1375.35	0.01766	592.966	0.05783	885.745	0.05797	945.986	0.03456	624.951
	0.0472	1308.25	0.04622	1375.65	0.01763	593.993	0.05792	884.177	0.05808	943.765	0.03464	625.974
	0.0473	1307.91	0.04641	1373.89	0.01769	595.681	0.05803	883.655	0.05817	946.218	0.03471	627.007
	0.0474	1308.2	0.04647	1375.3	0.01773	598.529	0.0581	886.348	0.05828	944.633	0.03474	628.069
	0.04747	1310.25	0.04655	1376.05	0.01775	597.587	0.05825	885.154	0.05837	947.296	0.03479	629.12
	0.04757	1309.7	0.04665	1378.28	0.01768	597.989	0.05835	886.762	0.05848	946.982	0.03482	630.188
	0.04762	1311.12	0.04665	1379.57	0.01774	599.246	0.05845	886.888	0.05858	947.316	0.03487	631.242
	0.04771	1311.64	0.04673	1381.39	0.01772	602.705	0.05856	885.096	0.05869	948.906	0.03493	632.273
	0.04782	1313.21	0.04679	1382.8	0.01772	598.25	0.05866	886.704	0.05882	947.932	0.03501	633.283
	0.0479	1314.18	0.04686	1385.49	0.01774	602.908	0.05882	885.922	0.05887	948.727	0.03509	634.304
	0.04803	1314.23	0.04693	1386.26	0.01781	601.574	0.05892	884.143	0.05897	949.06	0.03512	635.373
	0.04809	1315.64	0.04698	1387.9	0.01778	601.732	0.059	886.821	0.0591	949.566	0.03516	636.432
	0.04816	1315.34	0.04705	1388.45	0.01776	603.258	0.05915	886.051	0.05921	950.521	0.03519	637.483
	0.04858	1305.16	0.04712	1390.93	0.0178	605.244	0.05922	887.259	0.05931	951.066	0.03524	638.516
	0.04869	1304.38	0.04714	1393.04	0.01785	608.085	0.05932	887.596	0.05939	950.989	0.0353	639.541
	0.04877	1305.12	0.04724	1394.62	0.01781	595.68	0.05942	886.875	0.0595	951.732	0.03539	640.561
	0.04889	1307.1	0.0473	1396.03	0.01781	593.527	0.05951	888.27	0.05961	948.88	0.03547	641.571
	0.04896	1307.02	0.04738	1397.2	0.01796	598.681	0.05962	888.806	0.05973	951.513	0.03551	642.617
	0.0491	1308.34	0.04745	1398.18	0.01799	593.996	0.05974	886.17	0.05981	950.801	0.03555	643.656
	0.04919	1309.92	0.04755	1399.33	0.01791	594.977	0.05986	887.117	0.05992	951.332	0.03557	638.2
	0.04923	1309.44	0.04759	1401.85	0.01794	595.533	0.05993	889.169	0.06004	953.964	0.03557	633.817
	0.04934	1311.01	0.04767	1403.67	0.018	599.306	0.06004	889.071	0.06011	952.632	0.03557	629.463
	0.04943	1312.38	0.04775	1405.27	0.01797	601.476	0.06012	887.728	0.0602	951.907	0.03557	625.16
	0.04952	1312.91	0.0478	1406.69	0.01792	597.338	0.06023	889.955	0.06031	953.917	0.03638	620.334
	0.04962	1314.69	0.04788	1407.22	0.01803	603.885	0.06033	889.657	0.0604	952.77	0.03649	615.966
	0.04972	1313.72	0.04793	1407.15	0.01804	603.878	0.06046	890.18	0.06051	955.202	0.03676	611.505
	0.0498	1314.89	0.04802	1408.96	0.01798	605.421	0.06054	889.683	0.06061	955.112	0.03684	607.213
	0.0499	1316.05	0.0481	1410.99	0.01802	604.177	0.06062	892.567	0.0607	954.599	0.03683	602.949
	0.04999	1316.78	0.04815	1411.56	0.01809	604.35	0.06073	891.834	0.06081	956.185	0.03684	600.093
	0.05007	1317.52	0.0482	1412.98	0.01802	605.112	0.06086	893.835	0.06093	955.435	0.03686	601.219
	0.05015	1318.91	0.04832	1413.02	0.01809	606.433	0.06091	892.73	0.06101	955.779	0.03686	602.289
	0.05021	1319.91	0.04846	1411.76	0.01813	607.344	0.061	893.922	0.06108	956.137	0.03688	603.368
	0.05032	1321.69	0.0485	1414.06	0.01815	606.037	0.06111	892.556	0.06123	958.528	0.03689	604.424
	0.0504	1322.65	0.04861	1413.91	0.01806	610.401	0.0612	892.258	0.06133	958.437	0.03692	605.481
	0.05052	1323.12	0.04874	1415	0.01808	611.683	0.06129	895.351	0.06143	958.122	0.03693	606.535
	0.05079	1317	0.04879	1414.71	0.01817	611.34	0.06143	893.749	0.06154	958.44	0.03694	607.592
	0.05091	1315.14	0.04885	1417.63	0.01816	607.609	0.06151	895.574	0.06162	959.628	0.03696	608.667
	0.05105	1316.45	0.04896	1418.34	0.01809	609.303	0.06162	895.053	0.06176	959.076	0.03697	609.737
	0.05114	1316.75	0.049	1419.78	0.01817	614.21	0.06168	896.48	0.06186	960.462	0.03699	610.805
	0.05124	1317.91	0.04908	1421.38	0.01821	613.542	0.06176	896.195	0.06194	959.329	0.037	611.864
	0.05135	1318.4	0.04914	1422.14	0.01814	613.011	0.06187	896.728	0.06206	960.899	0.03701	612.93
	0.05143	1319.58	0.04921	1423.54	0.01817	611.053	0.06197	897.274	0.06215	961.863	0.03703	613.995
	0.05152	1320.73	0.04926	1425.17	0.01822	614.178	0.06205	897.832	0.06226	961.337	0.03705	615.047
	0.05159	1322.13	0.04935	1428.05	0.01825	616.892	0.06216	898.787	0.0624	962.26	0.03706	616.117
	0.05166	1322.9	0.04939	1428.42	0.01824	616.037	0.06229	899.097	0.06249	961.958	0.03708	617.205
	0.05174	1325.56	0.04948	1429.36	0.01825	618.685	0.0624	897.31	0.06257	962.301	0.03708	618.266
	0.05192	1321.92	0.05076	1376.47	0.01829	616.508	0.06252	898.884	0.06266	962.434	0.0371	619.327
	0.05208	1321.27	0.05097	1371.91	0.0183	616.355	0.06259	896.713	0.06279	962.092	0.03712	620.392
	0.05223	1318.73	0.05109	1372.59	0.01823	617.838	0.0627	897.246	0.06291	960.289	0.03714	621.449
	0.05234	1319.01	0.05119	1373.11	0.01831	617.717	0.0628	898.635	0.06302	964.61	0.03716	622.507
	0.05242	1319.12	0.05126	1373.65	0.01832	622.736	0.06288	899.192	0.06312	962.2	0.03718	623.569
	0.05249	1320.31	0.05135	1376.94	0.01834	621.573	0.06298	898.894	0.06323	963.571	0.0372	624.64
	0.0526	1322.3	0.05139	1377.53	0.01831	622.166	0.06309	897.74	0.06331	963.492	0.03722	625.69
	0.05268	1322.83	0.05143	1380.24	0.01836	622.999	0.06319	900.814	0.06342	964.23	0.03724	626.758
	0.05276	1323.78	0.05148	1381.88	0.01839	622.98	0.06329	899.251	0.06353	963.915	0.03725	627.815
	0.05284	1324.74	0.05154	1384.79	0.01838	622.628	0.06337	901.283	0.06362	964.244	0.03727	628.887
	0.05291	1328.27	0.05161	1386.83	0.01834	623.51	0.06345	900.365	0.06373	965.192	0.03729	629.938
	0.05301	1326.44	0.05167	1387.81	0.01843	626.763	0.06358	900.674	0.06381	965.745	0.03731	630.996
	0.0531	1330.36	0.05171	1390.95	0.01845	624.233	0.06365	902.296	0.06392	965.009	0.03733	632.061
	0.05318	1330.68	0.05181	1393.17	0.01842	627.411	0.06373	902.642	0.06403	965.956	0.03734	633.122
	0.05325	1331.44	0.05182	1394.64	0.01841	625.264	0.06383	902.554	0.06415	966.049	0.03738	634.172
	0.05336	1331.29	0.0519	1397.73	0.01844	627.685	0.06396	903.494	0.06423	967.022	0.03741	635.219
	0.05343	1334.18	0.05194	1398.74	0.0185	626.357	0.06408	903.802	0.06433	966.93	0.03744	636.265
	0.05351	1334.5	0.05201	1401.21	0.01844	630.916	0.06416	902.463	0.06445	968.285	0.03746	637.312
	0.0537	1332.33	0.05206	1403.91	0.01853	631.005	0.0643	899.812	0.06455	968.403	0.0375	638.354
	0.05379	1333.27	0.05213	1404.88	0.01856	630.628	0.0644	899.935	0.06468	967.43	0.03753	639.41
	0.05389	1333.78	0.0522	1406.92	0.01847	632.05	0.06448	898.597	0.06475	967.995	0.03757	640.446
	0.05398	1334.5	0.05227	1407.89	0.0185	635.115	0.06455	901.48	0.06489	967.653	0.03759	641.503
	0.05407	1335.03	0.05232	1411.44	0.01852	634.382	0.06464	902.036	0.06498	969.664	0.03763	642.55
	0.05416	1336.18	0.05239	1412.41	0.01859	637.141	0.06475	902.146	0.06509	968.297	0.03765	643.608
	0.05427	1338.37	0.05245	1415.3	0.01848	637.28	0.0649	901.377	0.06516	968.652	0.03769	644.661
	0.05433	1337.88	0.05251	1416.29	0.01856	635.94	0.06496	902.378	0.06529	969.781	0.03774	645.696
	0.05445	1339.2	0.05254	1418.6	0.0186	635.127	0.06504	903.775	0.06544	968.375	0.03781	646.709
	0.05453	1339.73	0.05264	1420.58	0.01857	636.364	0.06511	903.082	0.06557	967.205	0.03786	645.545
	0.05463	1341.52	0.05268	1420.73	0.01858	637.937	0.06525	902.745	0.0657	967.073	0.03786	643.612
	0.05471	1341.62	0.05277	1423.82	0.0186	637.563	0.06536	902.855	0.06578	968.675	0.03797	642.559
	0.05479	1342.57	0.05283	1422.66	0.01868	637.874	0.06544	902.359	0.06589	969.621	0.03812	641.474
	0.05494	1341.94	0.05301	1421.77	0.01863	640.916	0.06553	903.545	0.06598	968.911	0.03813	639.536
	0.05507	1341.97	0.05312	1421.61	0.01856	644.555	0.06563	904.508	0.0661	971.313	0.03814	637.611
	0.05517	1343.55	0.05322	1422.53	0.0187	639.871	0.06572	905.471	0.06622	968.463	0.03814	636.094
	0.05527	1343.42	0.05325	1422.91	0.01866	644.923	0.06579	904.987	0.06632	970.682	0.03815	634.442
	0.05539	1342.62	0.05336	1424.89	0.01861	642.796	0.06588	907.223	0.06644	970.983	0.03838	632.611
	0.05551	1344.36	0.0534	1427.18	0.0206	578.549	0.066	906.899	0.06653	970.89	0.0384	630.956
	0.05561	1344.66	0.05348	1427.49	0.02029	575.285	0.06609	907.874	0.06663	971.217	0.0384	629.278
	0.05569	1345.4	0.05355	1431.23	0.02008	578.703	0.06616	906.97	0.06672	972.174	0.03843	630.319
	0.05581	1346.08	0.05357	1431.4	0.01997	578.049	0.06624	908.365	0.06686	970.992	0.03845	631.388
	0.05585	1346.67	0.0537	1433.14	0.02014	578.313	0.06639	907.806	0.06693	973.235	0.03846	632.448
	0.05595	1347.17	0.05372	1434.38	0.02025	581.547	0.0665	907.284	0.06704	973.549	0.03848	633.5
	0.05615	1346.05	0.05379	1435.35	0.02017	585.75	0.0666	908.036	0.06716	974.269	0.0385	634.552
	0.05632	1341.58	0.05386	1438.45	0.02011	586.643	0.06669	908.8	0.06727	973.113	0.03852	635.602
	0.05645	1339.49	0.05394	1439.4	0.02018	583.447	0.06677	909.144	0.06734	974.096	0.03854	636.693
	0.05658	1339.96	0.05402	1440.98	0.0202	587.163	0.06689	908.819	0.06747	973.544	0.03857	637.761
	0.05667	1340.47	0.05409	1441.95	0.02014	587.202	0.06705	906.371	0.06758	974.696	0.03859	638.835
	0.05678	1340.54	0.05418	1443.31	0.02014	590.136	0.06715	906.702	0.06768	974.603	0.0386	639.886
	0.05686	1341.91	0.05421	1445.82	0.02023	587.577	0.06723	907.676	0.06782	975.728	0.03863	640.936
	0.05693	1343.31	0.05433	1446.92	0.02024	587.428	0.0673	906.773	0.06786	975.898	0.03865	641.984
	0.05704	1343.58	0.05438	1448.97	0.02022	587.439	0.06743	908.757	0.06802	977.626	0.03868	643.06
	0.05712	1344.11	0.05447	1449.49	0.02021	593.182	0.06749	907.855	0.06809	976.51	0.0387	644.11
	0.05719	1346.14	0.05455	1452.14	0.02029	590.908	0.06761	909.432	0.06818	977.046	0.03873	645.156
	0.0573	1346.84	0.05464	1452.43	0.02029	592.198	0.0677	909.762	0.06831	977.136	0.03875	646.23
	0.05738	1347.15	0.05468	1454.5	0.02021	593.823	0.0678	909.673	0.0684	977.042	0.03877	647.286
	0.05745	1347.91	0.05474	1455.27	0.0203	593.7	0.0679	910.423	0.0685	977.997	0.0388	648.348
	0.05756	1347.97	0.05482	1456.86	0.02035	596.105	0.06796	910.163	0.06862	976.619	0.03882	649.412
	0.05765	1348.9	0.05494	1458.38	0.02026	594.942	0.06805	911.122	0.06872	977.574	0.03885	650.475
	0.05775	1349.62	0.05498	1459.39	0.02032	596.05	0.06819	911.624	0.06884	978.291	0.03888	651.536
	0.05783	1349.51	0.05503	1460.8	0.02035	597.038	0.0683	910.474	0.06892	979.049	0.03893	652.581
	0.05794	1351.7	0.05514	1461.28	0.02035	595.959	0.06839	911.236	0.06903	979.361	0.03899	653.614
	0.05805	1351.55	0.05521	1463.52	0.02031	599.714	0.06846	911.382	0.06914	981.349	0.03903	654.651
	0.05815	1352.9	0.05529	1464.46	0.02033	598.339	0.06856	912.131	0.06926	979.553	0.03906	655.698
	0.05821	1352.6	0.05538	1464.96	0.0204	602.096	0.06865	912.461	0.06936	979.249	0.0391	656.735
	0.05834	1355.18	0.05545	1468.05	0.02034	603.92	0.06877	913.407	0.06947	980.399	0.03913	657.778
	0.05842	1353.38	0.05552	1467.32	0.02031	602.007	0.06885	913.959	0.06961	980.474	0.03916	658.839
	0.05849	1354.56	0.05559	1468.28	0.02039	602.1	0.06893	914.93	0.06972	982.251	0.0392	659.873
	0.05861	1355.66	0.05575	1463.15	0.02045	602.709	0.06902	913.805	0.06982	980.469	0.03925	660.911
	0.05873	1356.13	0.05584	1464.29	0.02037	601.9	0.06916	913.049	0.06993	982.036	0.03934	661.923
	0.05883	1355.79	0.05594	1465.85	0.02038	607.911	0.06927	913.994	0.07007	981.274	0.0394	662.955
	0.05891	1355.46	0.05602	1465.94	0.02048	605.556	0.06935	913.918	0.07018	980.748	0.03943	664.005
	0.05905	1354.22	0.05609	1466.69	0.02048	609.5	0.06944	915.307	0.07043	979.46	0.03947	665.041
	0.05917	1353.63	0.05617	1468.91	0.02039	608.051	0.06951	915.033	0.0705	979.603	0.03952	666.097
	0.05927	1354.77	0.05625	1469.86	0.02048	607.709	0.06965	914.696	0.07062	981.574	0.03956	667.127
	0.05938	1354.2	0.05629	1471.71	0.02053	612.62	0.06972	916.097	0.07073	982.303	0.03962	668.155
	0.05951	1352.74	0.05639	1473.48	0.02052	609.974	0.06983	915.576	0.07084	982.613	0.0397	669.155
	0.05969	1350.39	0.05645	1474.44	0.02048	612.079	0.06993	915.696	0.07092	981.696	0.03979	670.166
	0.05979	1349.2	0.05651	1476.49	0.02053	611.474	0.07005	915.162	0.07103	983.052	0.03984	671.198
	0.05992	1349.02	0.05659	1478.07	0.02058	611.083	0.07016	914.641	0.07115	983.558	0.03988	672.253
	0.06005	1349.7	0.05666	1479.24	0.02055	614.83	0.07026	914.761	0.07123	983.686	0.03993	673.285
	0.06012	1350.45	0.05674	1482.31	0.0205	615.935	0.07035	915.73	0.07136	983.356	0.03998	674.309
	0.06023	1350.3	0.05683	1482.38	0.02058	618.61	0.07043	916.281	0.07145	984.725	0.04007	675.313
	0.06032	1351.23	0.05691	1482.68	0.02065	618.707	0.07056	917.211	0.07156	983.154	0.04017	675.986
	0.0604	1351.54	0.057	1484.9	0.02055	615.902	0.07064	916.506	0.07167	985.345	0.04024	677.019
	0.06049	1353.97	0.05708	1486.69	0.0206	615.873	0.07091	910.826	0.0718	983.97	0.04029	678.063
	0.06057	1353.85	0.05713	1488.09	0.02063	615.423	0.07102	910.933	0.07191	984.906	0.04034	679.124
	0.06066	1354.57	0.05718	1488.44	0.02067	621.204	0.07108	911.091	0.07199	985.034	0.04038	680.192
	0.06077	1353.36	0.05731	1488.68	0.02061	619.809	0.07117	913.719	0.07212	985.943	0.04044	681.224
	0.0609	1354.47	0.05782	1474.34	0.02071	623.684	0.07126	913.433	0.07225	984.569	0.04055	681.389
	0.06098	1354.57	0.05798	1470.7	0.0207	620.679	0.07136	914.807	0.07233	985.949	0.04056	675.488
	0.06106	1354.88	0.05834	1463.4	0.02064	622.224	0.07141	915.591	0.07241	985.242	0.04056	670.652
	0.0612	1354.48	0.05845	1461.76	0.02068	623.561	0.07154	915.058	0.07254	986.164	0.04056	665.87
	0.0613	1355.19	0.05855	1463.93	0.02069	623.914	0.07162	916.444	0.07263	986.904	0.04057	661.113
	0.06138	1355.72	0.05864	1465.72	0.02076	623.938	0.07171	915.949	0.07274	987.005	0.04149	655.781
	0.06147	1356.85	0.05869	1467.76	0.02069	627.711	0.07182	915.428	0.07288	985.617	0.0417	650.919
	0.06157	1356.51	0.05877	1468.7	0.02072	627.618	0.07194	915.939	0.07296	986.788	0.04189	646.096
	0.06168	1357.84	0.05887	1471.53	0.02079	625.712	0.07203	917.116	0.07309	986.458	0.04195	641.366
	0.06179	1357.69	0.05892	1471.87	0.02077	627.442	0.07217	915.525	0.07322	987.991	0.04193	636.703
	0.06206	1350.57	0.059	1474.51	0.02074	628.681	0.07224	916.087	0.0733	987.284	0.04192	633.123
	0.06223	1347.6	0.05907	1477.37	0.02077	629.805	0.07231	915.397	0.07341	988.01	0.04194	634.237
	0.06234	1348.72	0.05912	1478.14	0.02086	629.963	0.07241	916.559	0.07355	988.291	0.04196	635.289
	0.06248	1347.06	0.05922	1481.6	0.0208	630.147	0.07249	916.691	0.07363	990.087	0.04197	636.35
	0.06254	1348.86	0.05929	1482.98	0.02074	629.609	0.07256	919.758	0.07372	990.005	0.04199	637.424
	0.06264	1349.37	0.05941	1482.59	0.02084	634.708	0.07269	918.598	0.07383	989.896	0.042	638.474
	0.06275	1350.48	0.05948	1485.66	0.02089	632.814	0.07279	918.717	0.07392	990.01	0.04202	639.521
	0.0628	1350.2	0.05954	1487.89	0.02083	635.643	0.07287	919.474	0.07403	988.442	0.04203	640.596
	0.06287	1352.21	0.05963	1489.47	0.02087	635.333	0.07294	920.453	0.07413	990.639	0.04204	641.645
	0.06297	1352.08	0.05969	1489.37	0.02103	636.158	0.07305	918.889	0.07425	990.517	0.04206	642.693
	0.06308	1353.83	0.05975	1490.77	0.02094	637.366	0.07315	920.885	0.07439	988.922	0.04208	643.785
	0.06315	1354.16	0.05984	1493.8	0.02086	636.624	0.07322	921.238	0.07449	991.536	0.04209	644.838
	0.06327	1353.57	0.05993	1494.53	0.02092	639.666	0.07329	921.799	0.07457	991.871	0.04211	645.901
	0.06335	1354.94	0.06001	1496.73	0.02096	638.135	0.07342	921.265	0.07466	990.942	0.04213	646.957
	0.06346	1354.79	0.06006	1497.92	0.02095	638.931	0.0735	921.396	0.07482	991.625	0.04214	648.017
	0.06356	1356.55	0.0601	1499.13	0.0209	640.107	0.07359	921.736	0.0749	991.752	0.04217	649.087
	0.06364	1356.02	0.06022	1501.49	0.02101	642.62	0.0737	921.215	0.07501	991.643	0.04218	650.141
	0.06377	1356.27	0.06029	1501.38	0.02103	641.963	0.07378	923.222	0.07513	993.394	0.0422	651.217
	0.06385	1357.21	0.0604	1502.07	0.02104	641.453	0.07392	921.425	0.07521	993.312	0.04221	652.286
	0.06396	1357.28	0.06047	1503.87	0.02101	646.199	0.07406	921.712	0.07535	993.592	0.04222	653.341
	0.06404	1359.06	0.06063	1501.3	0.02104	643.813	0.07413	922.064	0.07548	993.677	0.04224	654.388
	0.06412	1359.58	0.06142	1474.33	0.02105	647.172	0.0742	922.833	0.07556	994.011	0.04226	655.452
	0.06425	1359.62	0.0619	1458.83	0.02099	643.989	0.0743	923.159	0.07567	994.11	0.04227	656.513
	0.06433	1358.88	0.06205	1459.67	0.02106	643.015	0.0744	923.485	0.0757	991.585	0.04229	657.562
	0.06444	1359.78	0.06213	1459.98	0.0211	646.572	0.0745	923.186			0.04231	658.622
	0.06454	1359.65	0.0622	1462.2	0.02109	648.365	0.07461	923.29			0.04233	659.691
	0.06461	1360.4	0.06228	1463.35	0.02109	650.372	0.07463	923.902			0.04234	660.763
	0.06473	1359.6	0.06237	1465.95	0.02115	649.831					0.04237	661.809
	0.06489	1357.9	0.06244	1468.6	0.02121	650.867					0.04239	662.871
	0.06494	1356.16	0.06251	1470.19	0.02111	649.429					0.04241	663.931
			0.06255	1471.6	0.02112	650.493					0.04243	664.968
			0.06263	1475.07	0.02123	649.71					0.04245	666.023
			0.0627	1476.24	0.02121	652.653					0.04247	664.799
			0.06278	1479.07	0.02116	653.763					0.04247	663.136
			0.06282	1481.12	0.02128	653.324					0.04267	662.165
			0.06289	1482.92	0.02212	592.904					0.04273	660.438
			0.06296	1483.88	0.02247	594.412					0.04274	658.778
			0.06301	1486.75	0.0226	594.052					0.04277	659.832
			0.06308	1489.82	0.02248	594.909					0.0428	660.881
			0.06315	1489.5	0.02257	597.503					0.04282	661.923
			0.06323	1492.12	0.0226	597.983					0.04284	663.012
			0.06334	1495.13	0.02259	598.058					0.04286	664.069
			0.06335	1496.16	0.02264	596.813					0.04288	665.123
			0.06346	1497.47	0.02259	598.846					0.0429	666.167
			0.0635	1500.37	0.02255	599.655					0.04292	667.232
			0.06359	1500.88	0.02262	601.333					0.04295	668.289
			0.06367	1502.65	0.02263	600.752					0.04298	669.353
			0.06375	1504.21	0.02264	603.035					0.04301	670.403
			0.06382	1505.59	0.02264	602.68					0.04304	671.448
			0.06389	1507.38	0.02268	602.656					0.04307	672.505
			0.06394	1509.62	0.02272	604.776					0.04309	673.567
			0.06402	1510.34	0.02267	603.948					0.04311	674.616
			0.06408	1511.52	0.02264	605.607					0.04314	672.633
			0.06416	1513.72	0.02274	610.766					0.04313	670.174
			0.06424	1513.59	0.02283	609.354					0.04314	667.757
			0.06432	1516.84	0.02277	609.392					0.04314	665.348
			0.06438	1518.23	0.02273	612.417					0.04357	662.664
			0.06445	1518.97	0.02281	609.44					0.04378	660.091
			0.06451	1520.56	0.02281	611.439					0.04381	657.685
			0.0646	1521.48	0.02271	612.216					0.04383	655.29
			0.06465	1523.72	0.02282	614.152					0.04382	652.927
			0.06475	1524	0.02284	616.353					0.04382	651.056
			0.06481	1525.58	0.02285	615.916					0.04384	652.155
			0.06491	1527.12	0.02283	616.002					0.04386	653.234
			0.06492	1526.04	0.02289	619.61					0.04388	654.305
					0.02295	616.784					0.04389	655.381
					0.0229	620.316					0.04391	656.439
					0.02289	616.034					0.04393	657.484
					0.02289	619.756					0.04394	658.533
					0.023	621.613					0.04396	659.605
					0.02292	618.305					0.04398	660.652
					0.02291	624.244					0.04399	661.712
					0.02294	621.223					0.044	662.768
					0.02301	622.82					0.04403	663.813
					0.02297	622.923					0.04404	664.886
					0.02297	622.279					0.04405	665.949
					0.02305	627.729					0.04408	667.021
					0.02305	625.659					0.0441	668.07
					0.02301	629.686					0.04412	669.13
					0.02298	625.057					0.04414	670.175
					0.02306	628.584					0.04416	671.214
					0.023	631.481					0.04419	672.258
					0.023	628.905					0.04421	673.31
					0.02305	630.018					0.04423	674.357
					0.02312	633.833					0.04425	675.4
					0.0231	632.773					0.04429	676.448
					0.02307	634.223					0.04432	677.489
					0.02312	634.332					0.04434	678.566
					0.02318	637.01					0.04437	679.619
					0.02312	636.761					0.0444	680.65
					0.02307	635.51					0.04444	681.702
					0.02322	638.625					0.04449	682.722
					0.02322	640.344					0.04454	683.74
					0.02312	637.402					0.04459	684.776
					0.02319	640.29					0.04462	685.824
					0.02321	639.706					0.04466	686.886
					0.02319	640.861					0.0447	687.913
					0.02318	641.94					0.04473	688.945
					0.02319	643.794					0.04478	689.968
					0.02323	646.625					0.04487	690.968
					0.02328	646.092					0.04495	691.965
					0.02318	641.797					0.04499	692.993
					0.02325	644.536					0.04505	694.027
					0.02325	644.612					0.04509	695.059
					0.02331	643.997					0.04513	696.102
					0.02322	649.201					0.0452	697.123
					0.02327	649.31					0.04531	698.027
					0.02336	647.539					0.04536	699.046
					0.02325	650.469					0.0454	700.099
					0.02329	648.66					0.04544	701.13
					0.02337	646.533					0.04549	702.185
					0.02334	653.198					0.04559	703.168
					0.02331	651.858					0.04566	701.855
					0.02336	651.686					0.04566	699.855
					0.02346	654.407					0.04566	697.856
					0.0234	653.728					0.04566	695.848
					0.02333	655.918					0.04596	693.631
					0.02338	656.525					0.04624	691.454
					0.02353	656.287					0.04624	689.484
					0.02393	619.609					0.04625	687.491
					0.02434	616.998					0.04626	685.504
					0.02449	621.828					0.04626	683.664
					0.0245	618.686					0.04629	684.724
					0.0244	619.886					0.04631	685.778
					0.02444	621.933					0.04633	686.851
					0.02449	623.757					0.04635	687.905
					0.02446	621.49					0.04636	688.955
					0.02442	622.8					0.04638	690.005
					0.0245	620.826					0.0464	691.054
					0.02458	625.129					0.04641	692.112
					0.02454	628.006					0.04649	693.118
					0.02444	625.714					0.04652	694.192
					0.0246	624.119					0.04653	695.236
					0.02463	627.454					0.04656	696.268
					0.02458	631.195					0.04659	697.302
					0.02459	630.33					0.04662	698.334
					0.02471	629.757					0.04665	699.371
					0.02467	627.999					0.04668	700.423
					0.02461	631.177					0.04671	701.473
					0.02465	631.437					0.04672	702.517
					0.02473	635.736					0.04675	703.548
					0.0247	635.398					0.04678	704.592
					0.02465	633.577					0.04682	705.628
					0.02471	638.391					0.04687	706.655
					0.02477	635.712					0.04693	707.677
					0.02472	641.02					0.04699	708.703
					0.02476	638.288					0.04703	709.724
					0.02475	639.717					0.04707	710.76
					0.0248	639.259					0.04711	711.794
					0.02477	640.562					0.04717	712.836
					0.02478	641.696					0.04723	713.842
					0.02485	640.87					0.04732	714.83
					0.02492	646.46					0.04741	715.826
					0.02485	642.083					0.04747	716.864
					0.02487	645.349					0.04751	717.883
					0.025	646.979					0.04755	718.909
					0.02493	642.528					0.04761	719.954
					0.02491	646.749					0.04769	720.955
					0.02491	648.604					0.0478	721.612
					0.02496	650.142					0.04787	722.618
					0.02496	649.712					0.04791	723.647
					0.02496	649.999					0.04797	724.682
					0.02494	647.514					0.04802	725.73
					0.02501	653.245					0.04809	726.73
					0.02502	652.739					0.0482	727.346
					0.02498	655.334					0.0482	722.966
					0.0251	652.261					0.0482	717.251
					0.0251	653.69					0.0482	711.64
					0.02506	654.358					0.0482	706.055
					0.02506	654.355					0.04833	700.431
					0.02518	658.275					0.04985	693.85
					0.0251	657.185					0.04992	688.275
					0.02508	657.984					0.04996	682.752
					0.02521	656.829					0.04995	677.286
					0.02516	658.639					0.04995	671.817
					0.02515	658.865					0.04996	670.753
					0.02514	660.292					0.04997	671.84
					0.02518	660.908					0.04999	672.894
					0.02518	660.838					0.05	673.953
					0.02516	661.848					0.05002	675
					0.02518	663.407					0.05003	676.039
					0.02532	666.45					0.05005	677.094
					0.02525	665.214					0.05006	678.143
					0.02528	666.837					0.05008	679.197
					0.02532	668.016					0.05011	680.24
					0.02528	666.051					0.05012	681.344
					0.02528	668.476					0.05013	682.418
					0.0253	666.89					0.05015	683.476
					0.0254	667.969					0.05017	684.514
					0.02542	673.302					0.05019	685.567
					0.02533	671.294					0.05021	686.604
					0.02537	670.052					0.05022	687.674
					0.02543	670.798					0.05023	688.728
					0.02534	673.641					0.05025	689.77
					0.02533	673.648					0.05026	690.816
					0.02548	674.613					0.05028	691.862
					0.02539	672.109					0.0503	692.912
					0.02537	677.258					0.05031	693.967
					0.02549	676.963					0.05033	695.002
					0.02546	676.48					0.05035	696.053
					0.02547	674.191					0.05037	697.117
					0.02551	676.872					0.05039	698.166
					0.02547	680.895					0.05041	699.22
					0.02553	679.781					0.05043	700.257
					0.02553	677.004					0.05046	701.306
					0.02548	683.881					0.05048	702.345
					0.02557	680.259					0.05049	703.409
					0.0256	683.798					0.05052	704.45
					0.02548	681.741					0.05055	705.494
					0.02561	682.08					0.05057	706.533
					0.02561	683.082					0.0506	707.596
					0.02558	683.245					0.05063	708.664
					0.0256	686.792					0.05065	709.709
					0.02567	686.173					0.05068	710.738
					0.02563	687.558					0.05072	711.78
					0.02563	689.908					0.05076	712.817
					0.02565	690.54					0.05081	713.847
					0.02574	687.698					0.05084	714.895
					0.02568	688.735					0.05088	715.928
					0.02568	689.519					0.05092	716.97
					0.02578	690.089					0.05095	718.01
					0.02577	691.597					0.05099	719.068
					0.0258	693.286					0.05103	720.095
					0.0258	688.364					0.05109	721.106
					0.02587	693.096					0.05117	722.107
					0.02581	694.985					0.05123	723.115
					0.0258	695.422					0.05126	724.155
					0.02707	605.851					0.05131	725.178
					0.02766	606.986					0.05136	726.211
					0.0274	609.779					0.05141	727.244
					0.02715	609.788					0.05148	728.235
					0.02739	610.137					0.05158	729.212
					0.02744	609.751					0.05166	730.199
					0.0274	610.703					0.05169	731.231
					0.02741	613.259					0.05175	732.27
					0.02744	612.103					0.0518	733.28
					0.02746	613.157					0.05186	734.294
					0.02745	613.8					0.05197	735.21
					0.02747	615.499					0.05207	736.17
					0.02748	613.996					0.05213	737.199
					0.02749	615.418					0.05218	738.222
					0.02754	619.44					0.05223	739.249
					0.02753	616.741					0.0523	733.588
					0.02756	620.993					0.05229	728.135
					0.02748	620.97					0.0523	722.725
					0.02757	619.846					0.05229	717.351
					0.02752	618.457					0.05341	711.229
					0.02754	620.223					0.05353	705.822
					0.02759	620.618					0.05367	700.404
					0.0276	623.176					0.05386	694.981
					0.02761	623.169					0.05386	689.717
					0.02757	626.467					0.05384	685.581
					0.02764	625.07					0.05387	686.694
					0.02766	625.272					0.05389	687.727
					0.02766	629.75					0.0539	688.781
					0.02763	626.57					0.05392	689.827
					0.02774	630.059					0.05394	690.861
					0.02773	629.351					0.05396	691.923
					0.02772	627.932					0.05397	692.977
					0.02773	627.289					0.054	694.014
					0.02778	633.731					0.05401	695.052
					0.02778	631.812					0.05404	696.08
					0.02772	635.401					0.05405	697.138
					0.02774	636.956					0.05406	698.185
					0.02784	632.055					0.05407	699.217
					0.02779	634.791					0.05409	700.245
					0.02775	636.099					0.05412	701.311
					0.02786	639.23					0.05414	702.366
					0.02785	636.675					0.05416	703.401
					0.02785	637.669					0.05417	704.436
					0.02784	638.883					0.05419	705.47
					0.02789	642.126					0.05422	706.501
					0.02794	641.167					0.05423	707.54
					0.02791	639.335					0.05424	708.58
					0.0279	643.611					0.05427	709.608
					0.02798	641.78					0.05428	710.647
					0.02793	642.095					0.0543	711.688
					0.02785	645.282					0.05432	712.751
					0.02804	641.457					0.05434	713.785
					0.02809	641.283					0.05436	714.821
					0.02804	644.59					0.05439	715.879
					0.02807	646.702					0.05442	716.939
					0.02805	646.499					0.05445	717.976
					0.0281	644.192					0.05447	719.002
					0.02805	645.36					0.05451	720.024
					0.02805	648.918					0.05453	721.063
					0.02822	648.952					0.05456	722.107
					0.02811	650.73					0.05458	723.141
					0.02807	650.117					0.05461	724.162
					0.02823	652.146					0.05465	725.184
					0.0282	653.868					0.05468	726.222
					0.02808	655.083					0.05471	727.256
					0.02813	652.777					0.05476	728.272
					0.02828	651.118					0.05481	729.292
					0.02822	657.837					0.05487	730.311
					0.0282	653.937					0.05491	731.328
					0.02823	652.501					0.05494	732.353
					0.02832	656.566					0.05498	733.364
					0.02824	655.477					0.05504	734.385
					0.02823	658.969					0.05508	735.407
					0.02828	656.661					0.05514	736.406
					0.02836	658.241					0.05523	737.393
					0.0283	657.071					0.05533	737.926
					0.02835	660.523					0.05538	738.953
					0.02844	664.376					0.05542	739.966
					0.02832	661.68					0.05547	740.993
					0.02835	663.368					0.05555	741.989
					0.0284	664.969					0.05564	742.971
					0.02846	663.226					0.05574	743.944
					0.02845	665.437					0.05579	744.964
					0.02839	665.971					0.05584	745.981
					0.02852	665.743					0.05588	747.009
					0.02844	665.94					0.05594	748.017
					0.02841	668.52					0.05602	749
					0.02849	667.045					0.05613	749.421
					0.02846	668.128					0.05623	750.388
					0.02853	668.15					0.05627	751.409
					0.02849	670.809					0.05632	752.421
					0.02861	673.855					0.05638	753.438
					0.02859	668.54					0.05646	754.425
					0.02854	672.269					0.05656	755.085
					0.02852	675.765					0.05667	755.895
					0.02857	672.887					0.05673	756.9
					0.02856	673.462					0.05677	757.914
					0.02855	674.606					0.05684	758.911
					0.02863	675.048					0.05693	759.886
					0.02866	675.812					0.05704	760.422
					0.02871	679.897					0.05715	760.99
					0.02864	680.874					0.05726	760.913
					0.02866	679.505					0.05731	761.919
					0.0287	679.413					0.05736	762.933
					0.02865	680.37					0.05743	763.918
					0.02865	679.939					0.05753	764.718
					0.02853	685.072					0.05764	765.298
					0.02878	681.058					0.05769	766.303
					0.02879	683.897					0.05775	767.3
					0.02883	686.213					0.05781	768.3
					0.02876	684.061					0.05789	769.29
					0.0288	687.226					0.05799	769.819
					0.02883	687.991					0.0581	770.062
					0.02884	685.993					0.0582	771.04
					0.02891	689.71					0.05826	772.039
					0.02891	685.166					0.05832	773.042
					0.0316	610.62					0.05841	770.259
					0.03113	607.934					0.05841	764.005
					0.03114	614.097					0.05841	757.83
					0.03121	610.935					0.05841	751.674
					0.03127	612.883					0.05841	745.604
					0.03124	616.8					0.05981	738.467
					0.03125	616.012					0.06011	732.216
					0.03135	618.075					0.06017	726.132
					0.03129	615.489					0.0602	720.098
					0.03129	616.412					0.0602	714.065
					0.03136	620.199					0.0602	711.711
					0.03133	620.569					0.06022	712.797
					0.0314	617.548					0.06023	713.833
					0.03139	620.814					0.06025	714.863
					0.03139	618.829					0.06028	715.882
					0.0314	622.509					0.0603	716.943
					0.03149	622.026					0.06033	717.963
					0.03148	622.746					0.06035	718.99
					0.03143	625.325					0.06036	720.022
					0.03148	623.096					0.06038	721.057
					0.03156	625.105					0.0604	722.083
					0.03152	623.142					0.06041	723.119
					0.03148	629.123					0.06044	724.159
					0.03159	624.445					0.06046	725.226
					0.03155	628.226					0.06047	726.267
					0.03155	630.848					0.06049	727.294
					0.03155	631.769					0.06051	728.329
					0.03167	633.113					0.06054	729.36
					0.03161	629.959					0.06056	730.395
					0.03157	633.033					0.06058	731.431
					0.03159	632.098					0.0606	732.459
					0.03169	634.8					0.06062	733.498
					0.0316	637.197					0.06064	734.541
					0.03161	637.403					0.06066	735.591
					0.0317	634.578					0.06068	736.64
					0.03169	639.26					0.0607	737.671
					0.03165	637.093					0.06073	738.707
					0.03171	640.599					0.06075	739.744
					0.03175	640.073					0.06078	740.775
					0.03177	639.64					0.06081	741.791
					0.0317	639.962					0.06084	742.822
					0.03172	641.655					0.06086	743.846
					0.03183	642.219					0.06091	744.862
					0.03177	641.69					0.06092	745.895
					0.03175	643.332					0.06095	746.939
					0.0319	642.886					0.06098	747.962
					0.03188	643.247					0.06102	748.991
					0.03179	647.491					0.06105	750.009
					0.03188	644.385					0.06108	751.024
					0.03189	647.352					0.06117	752.009
					0.03185	650.071					0.06123	753.031
					0.03189	649.267					0.06127	754.058
					0.03196	650.566					0.06131	755.074
					0.03207	648.014					0.06135	756.086
					0.03208	646.028					0.06138	757.1
					0.03211	648.558					0.06142	758.103
					0.03215	650.511					0.06147	759.106
					0.03212	646.214					0.06154	760.093
					0.03212	648.409					0.06163	761.073
					0.0322	649.42					0.0617	762.065
					0.03225	649.67					0.06174	763.076
					0.03217	650.996					0.06179	764.075
					0.03222	653.442					0.06184	765.089
					0.03226	652.705					0.0619	766.084
					0.03226	654.478					0.06203	764.878
					0.03222	653.372					0.06206	763.749
					0.03224	656.758					0.06217	763.376
					0.03238	654.824					0.06225	764.36
					0.03226	657.45					0.06228	765.378
					0.03231	657.065					0.06233	766.406
					0.03243	655.217					0.06236	767.425
					0.03236	662.699					0.06241	768.44
					0.03228	658.999					0.06245	769.452
					0.0324	658.351					0.06251	770.45
					0.03246	658.45					0.06262	771.316
					0.03235	665.463					0.06266	770.163
					0.03239	664.164					0.06267	765.942
					0.03245	661.505					0.06267	761.811
					0.03252	664.005					0.06267	757.697
					0.03252	667.76					0.06267	753.594
					0.03246	667.445					0.06355	748.847
					0.03255	665.404					0.06395	744.469
					0.03257	669.494					0.06396	740.389
					0.03254	666.61					0.06394	736.374
					0.03253	670.017					0.06396	732.332
					0.03261	669.255					0.06396	729.989
					0.03259	671.249					0.06398	731.027
					0.03253	668.598					0.06399	732.048
					0.03259	671.888					0.06401	733.078
					0.03269	668.636					0.06403	734.093
					0.0326	673.508					0.06405	735.125
					0.03259	672.029					0.06407	736.15
					0.03276	673.4					0.06409	737.177
					0.03274	674.546					0.06412	738.217
					0.03274	673.836					0.06414	739.244
					0.03276	677.225					0.06416	740.291
					0.03282	676.189					0.06418	741.321
					0.03275	671.497					0.06421	742.354
					0.03294	667.48					0.06423	743.405
					0.03299	669.214					0.06425	744.427
					0.03299	668.579					0.06427	745.455
					0.033	670.692					0.06431	746.47
					0.03299	670.626					0.06433	747.516
					0.03308	670.709					0.06434	748.555
					0.03309	671.125					0.06437	749.595
					0.03308	672.481					0.06439	750.616
					0.0331	673.595					0.06442	751.664
					0.03318	674.038					0.06444	752.682
					0.03314	673.43					0.06448	753.702
					0.03313	675.772					0.06451	754.716
					0.03316	676.812					0.06453	755.735
					0.03323	679.593					0.06458	756.731
					0.03314	676.402					0.06461	757.753
					0.03316	678.224					0.06464	758.794
					0.03322	681.087					0.06467	759.809
					0.03325	680.218					0.06469	760.823
					0.0332	682.659					0.06473	761.865
					0.03325	682.124					0.06477	762.88
					0.03325	680.218					0.06483	763.889
					0.03329	681.035					0.06494	763.577
					0.03325	683.261					0.06499	764.573
					0.03325	683.82					0.06502	765.584
					0.03335	684.535					0.06508	766.592
					0.03331	686.61					0.06511	767.619
					0.03328	686.348					0.06515	768.636
					0.03342	687.244					0.06519	769.641
					0.03338	687.982					0.06525	770.628
					0.03339	688.751					0.06534	771.614
					0.03344	688.575					0.06544	772.582
					0.03345	690.267					0.06548	773.589
					0.03346	688.134					0.06553	774.591
					0.03345	691.678					0.06558	775.599
					0.03345	692.601					0.06565	776.585
					0.0335	691.855					0.06576	777.49
					0.03353	691.415					0.06587	777.997
					0.03347	693.576					0.06589	774.579
					0.03354	692.397					0.06588	770.331
					0.03363	694.313					0.06589	766.129
					0.03484	623.763					0.06588	761.962
					0.03456	620.829					0.06608	757.588
					0.03477	623.241					0.06676	752.929
					0.03494	623.699					0.06713	748.484
					0.03478	626.839					0.06712	744.35
					0.03476	622.471					0.06712	740.202
					0.03483	626.311					0.06712	736.118
					0.03489	628.885					0.06715	737.15
					0.03484	630.26					0.06716	738.173
					0.03485	625.802					0.06718	739.192
					0.03487	629.18					0.06721	740.219
					0.03489	632.068					0.06724	741.233
					0.03484	629.694					0.06726	742.251
					0.0349	634.602					0.06728	743.269
					0.03497	632.084					0.0673	744.285
					0.03494	633.019					0.06733	745.304
					0.03494	634.787					0.06736	746.322
					0.03502	635.582					0.06738	747.35
					0.03503	636.069					0.0674	748.361
					0.03491	635.445					0.06743	749.376
					0.035	637.93					0.06745	750.395
					0.03509	638.435					0.06748	751.403
					0.03499	636.875					0.0675	752.432
					0.03499	638.781					0.06751	753.482
					0.0351	641.391					0.06754	754.496
					0.0351	638.29					0.06756	755.526
					0.03506	643.187					0.06759	756.558
					0.03506	640.503					0.06761	757.574
					0.03516	641.708					0.06764	758.588
					0.03513	643.069					0.06767	759.596
					0.03504	647.151					0.06771	760.595
					0.03518	642.614					0.06775	761.6
					0.0352	648.881					0.06778	762.618
					0.03517	647.353					0.06781	763.652
					0.03514	649.839					0.06784	764.66
					0.03527	651.172					0.06787	765.696
					0.03528	651.301					0.0679	766.711
					0.03528	646.433					0.06794	767.717
					0.03526	648.917					0.06798	768.711
					0.03536	652.524					0.06799	767.241
					0.03528	650.528					0.06799	765.697
					0.03528	650.881					0.06819	764.783
					0.03537	652.797					0.06823	763.198
					0.03534	652.748					0.06823	761.626
					0.03538	655.261					0.06834	762.162
					0.03537	652.235					0.06838	763.162
					0.03536	657.179					0.06841	764.173
					0.03543	654.451					0.06844	765.183
					0.03534	658.256					0.06847	766.211
					0.03543	657.699					0.0685	767.219
					0.0355	659.278					0.06854	768.234
					0.03548	660.281					0.06857	769.249
					0.03541	660.608					0.06861	770.259
					0.03545	657.898					0.06866	771.263
					0.03553	660.456					0.06873	772.26
					0.03543	664.902					0.06877	773.28
					0.03548	661.904					0.06881	774.294
					0.03554	660.946					0.06884	775.305
					0.03558	666.495					0.06888	776.324
					0.03556	664.462					0.06893	777.327
					0.03552	665.896					0.06898	778.322
					0.03561	663.72					0.06908	777.165
					0.0356	666.62					0.06919	777.931
					0.03562	668.09					0.06923	778.943
					0.03565	667.929					0.06928	779.932
					0.03568	667.416					0.06932	780.937
					0.03561	671.129					0.06936	781.937
					0.03566	669.757					0.06939	782.946
					0.0357	672.692					0.06945	783.929
					0.03566	670.179					0.06953	784.902
					0.03568	672.284					0.06964	785.688
					0.03571	672.191					0.0697	786.668
					0.03577	673.92					0.06975	787.667
					0.03578	676.73					0.06981	788.665
					0.03573	676.978					0.06988	789.635
					0.03586	677.808					0.06998	790.582
					0.03587	677.306					0.07009	791.027
					0.0358	673.684					0.07018	791.996
					0.03584	677.963					0.07023	792.997
					0.03587	681.045					0.07029	793.989
					0.0359	678.063					0.07036	794.974
					0.03587	679.352					0.07047	795.431
					0.0359	680.603					0.07058	795.836
					0.036	677.781					0.07065	796.817
					0.036	681.168					0.07072	797.787
					0.03597	684.86					0.07078	798.783
					0.03605	682.193					0.07086	799.758
					0.03607	684.934					0.07096	800.535
					0.03606	681.127					0.07099	799.1
					0.03604	685.303					0.07098	796.656
					0.03617	685.712					0.07099	794.213
					0.03615	686.501					0.07099	791.798
					0.03616	685.789					0.07099	789.37
					0.03614	688.694					0.07168	786.392
					0.0362	689.077					0.07173	783.95
					0.03618	688.239					0.07175	781.541
					0.03618	689.512					0.07176	779.126
					0.03624	691.018					0.07175	776.723
					0.03625	689.536					0.07182	777.709
					0.0363	692.392					0.07186	778.707
					0.03619	693.315					0.07189	779.715
					0.03627	692.481					0.07193	780.728
					0.0363	691.683					0.07195	781.741
					0.03629	695.292					0.07198	782.753
					0.03633	696.175					0.07201	783.789
					0.03634	691.446					0.07203	784.804
					0.03637	698.267					0.07207	785.824
					0.03635	698.705					0.07212	786.806
					0.03644	696.525					0.07217	787.796
					0.03645	686.575					0.07223	787.9
					0.03643	689.764
					0.03633	688.706
					0.03639	689.791
					0.03648	689.517
					0.03643	693.008
					0.03639	692.684
					0.03653	691.453
					0.03659	695.078
					0.03646	696.578
					0.03655	698.209
					0.03656	695.734
					0.03659	699.595
					0.03658	697.975
					0.03651	698.59
					0.03664	701.6
					0.03656	702.296
					0.03662	701.405
					0.03669	702.134
					0.03671	701.691
					0.03669	700.23
					0.03664	700.968
					0.03671	704.305
					0.03677	705.388
					0.03667	706.163
					0.03671	708.11
					0.03678	705.24
					0.03684	705.342
					0.03679	705.024
					0.03689	706.501
					0.03687	708
					0.0369	708.749
					0.03683	706.545
					0.03691	709.661
					0.03695	709.845
					0.03895	648.283
					0.03899	645.94
					0.03898	646.293
					0.0391	646.01
					0.03913	648.729
					0.03911	648.605
					0.03916	647.443
					0.0392	651.007
					0.03916	651.316
					0.0392	653.962
					0.03928	651.729
					0.03918	653.2
					0.03924	651.33
					0.03929	654.255
					0.03938	657.847
					0.03933	655.002
					0.03928	658.827
					0.03935	658.077
					0.03944	660.198
					0.0394	663.247
					0.03938	659.394
					0.03948	659.613
					0.03944	660.622
					0.03937	662.705
					0.03949	663.96
					0.03952	663.803
					0.03953	664.219
					0.03944	665.898
					0.03957	669.745
					0.03959	668.115
					0.0396	668.041
					0.03953	668.999
					0.03957	671.36
					0.03967	668.34
					0.03966	669.755
					0.03956	673.34
					0.03999	660.538
					0.04009	660.334
					0.04009	661.526
					0.0401	663.701
					0.04021	664.468
					0.04017	662.526
					0.04018	665.756
					0.0402	667.916
					0.04018	668.142
					0.04018	665.053
					0.0402	666.653
					0.04031	668.548
					0.0403	671.01
					0.04029	673.057
					0.04021	674.02
					0.04036	674.485
					0.04034	675.479
					0.0403	673.679
					0.04036	672.658
					0.04044	674.43
					0.04041	677.612
					0.04035	676.525
					0.04042	678.023
					0.0405	678.249
					0.04048	677.775
					0.04045	677.724
					0.04055	679.555
					0.04057	680.736
					0.04048	682.552
					0.04054	684.476
					0.04059	682.335
					0.04058	682.273
					0.04059	684.374
					0.04058	683.748
					0.04069	686.622
					0.04063	685.395
					0.04059	686.685
					0.04071	685.624
					0.04072	686.95
					0.04068	688.311
					0.04069	686.763
					0.04075	689.389
					0.04081	693.7
					0.04073	691.647
					0.04069	693.848
					0.04085	695.427
					0.04081	695.948
					0.04075	696.06
					0.04082	694.886
					0.04087	697.939
					0.04089	695.046
					0.04091	696.23
					0.04089	694.905
					0.04102	696.361
					0.04095	699.006
					0.04091	698.333
					0.04103	701.758
					0.04108	701.51
					0.04096	700.401
					0.04105	702.168
					0.04108	704.815
					0.04104	703.365
					0.04105	704.623
					0.04106	707.215
					0.04117	707.977
					0.04109	708.455
					0.04112	710.469
					0.0412	705.43
					0.04119	708.457
					0.04116	707.7
					0.04115	707.433
					0.04121	710.125
					0.04126	707.98
					0.0412	712.45
					0.04125	709.955
					0.04131	710.332
					0.04128	708.741
					0.04127	714.43
					0.04133	715.79
					0.04139	713.717
					0.04129	717.647
					0.04137	714.78
					0.0414	719.672
					0.04143	718.53
					0.04141	718.966
					0.0414	713.917
					0.04141	715.666
					0.04144	716.201
					0.04142	718.463
					0.04152	720.64
					0.04159	720.518
					0.0439	618.91
					0.0443	615.021
					0.04407	616.142
					0.04407	615.164
					0.04409	618.227
					0.04417	621.396
					0.04419	617.608
					0.04417	619.58
					0.04417	620.277
					0.04423	623.178
					0.0442	624.391
					0.04423	623.04
					0.0442	624.738
					0.04421	623.472
					0.04431	627.607
					0.04429	629.021
					0.04425	626.877
					0.04432	628.024
					0.04431	627.327
					0.04431	631.875
					0.04434	631.228
					0.04441	629.715
					0.04439	630.987
					0.04446	630.802
					0.04445	631.3
					0.04458	632.824
					0.04454	631.451
					0.04446	634.65
					0.04457	636.398
					0.04463	638.177
					0.04457	635.977
					0.04456	635.635
					0.04464	640.477
					0.04465	636.904
					0.04463	639.225
					0.04461	636.862
					0.04472	640.571
					0.04474	642.581
					0.04473	639.866
					0.04472	643.297
					0.04481	641.137
					0.04474	645.52
					0.04473	646.155
					0.04479	645.348
					0.04485	648.249
					0.04482	645.188
					0.0448	649.539
					0.04486	649.01
					0.04491	647.299
					0.04483	650.778
					0.04491	652.543
					0.04496	649.437
					0.04496	651.252
					0.04492	652.047
					0.04492	654.076
					0.045	654.864
					0.045	655.698
					0.045	655.773
					0.04504	654.557
					0.04513	657.786
					0.04506	657.968
					0.0451	659.06
					0.04505	656.016
					0.04512	657.507
					0.04509	658.859
					0.04505	657.835
					0.04518	660.403
					0.04515	661.262
					0.04509	661.652
					0.04517	663.49
					0.04526	662.033
					0.04522	665.969
					0.0453	664.522
					0.04528	666.001
					0.04532	669.121
					0.0453	668.571
					0.04522	666.53
					0.04542	667.445
					0.04533	670.509
					0.04537	669.506
					0.04539	671.865
					0.04542	673.103
					0.04543	674.218
					0.04542	668.493
					0.04539	672.009
					0.04552	676.254
					0.04551	672.903
					0.04548	674.741
					0.04557	673.703
					0.04558	674.742
					0.04552	677.019
					0.04556	676.225
					0.04561	678.638
					0.04565	677.634
					0.04563	677.158
					0.04566	680.633
					0.04571	681.996
					0.04574	679.251
					0.04588	680.411
					0.04589	681.101
					0.04588	680.203
					0.04585	681.059
					0.04592	678.219
					0.04599	678.382
					0.04603	681.848
					0.0459	682.493
					0.04601	683.535
					0.0461	682.706
					0.04605	683.02
					0.04602	682.411
					0.04618	685.377
					0.04609	682.642
					0.04613	687.366
					0.04615	686.861
					0.04619	689.973
					0.04618	688.38
					0.04621	689.053
					0.04619	687.046
					0.04628	689.777
					0.04633	691.693
					0.04623	692.601
					0.04632	692.191
					0.04634	692.11
					0.04638	692.357
					0.04635	696.079
					0.04638	694.24
					0.04642	697.777
					0.04642	696.312
					0.0464	699.957
					0.04654	698.109
					0.0465	697.719
					0.04648	696.758
					0.04808	647.548
					0.0481	647.119
					0.04818	647.001
					0.04819	647.896
					0.04822	649.761
					0.0482	648.449
					0.04825	646.536
					0.04829	648.114
					0.04832	648.579
					0.04838	651.467
					0.04831	651.163
					0.04835	653.994
					0.04845	653.65
					0.04841	653.745
					0.04842	655.064
					0.0484	655.427
					0.04852	653.678
					0.04846	657.962
					0.04845	659.506
					0.04853	660.636
					0.04853	659.452
					0.04851	661.483
					0.04856	658.941
					0.04856	661.868
					0.04857	662.348
					0.04858	663.665
					0.04856	664.031
					0.0486	664.14
					0.04862	664.13
					0.04859	667.076
					0.04873	668.862
					0.04874	666.972
					0.04867	669.949
					0.04868	670.776
					0.04879	669.796
					0.04874	671.5
					0.04873	670.814
					0.04875	672.886
					0.04883	673.252
					0.04877	672.598
					0.04879	675.437
					0.04882	673.883
					0.04886	675.95
					0.04888	675.728
					0.04887	673.577
					0.04887	679.286
					0.04896	680.549
					0.04887	677.824
					0.04885	678.531
					0.04901	681.764
					0.04899	677.946
					0.04894	684.254
					0.04899	682.479
					0.04901	682.669
					0.04904	684.254
					0.04906	684.102
					0.049	684.697
					0.04913	685.795
					0.04911	686.848
					0.04907	689.174
					0.04918	690.56
					0.04916	690.089
					0.04916	688.555
					0.0492	692.497
					0.04919	688.399
					0.04923	689.898
					0.0492	690.969
					0.04923	691.365
					0.04924	691.355
					0.0493	697.228
					0.04924	692.818
					0.04939	697.654
					0.04933	696.653
					0.04931	697.71
					0.04939	696.539
					0.04942	695.408
					0.04942	698.752
					0.04946	697.959
					0.04946	699.905
					0.04958	703.439
					0.04948	703.437
					0.04945	701.515
					0.04952	700.209
					0.04959	699.882
					0.04954	704.023
					0.04957	704.769
					0.0496	704.606
					0.04966	704.772
					0.04965	707.771
					0.05056	651.508
					0.05115	649.318
					0.0513	647.552
					0.05122	649.831
					0.05123	652.321
					0.05136	650.223
					0.05128	652.985
					0.05138	653.27
					0.05141	654.079
					0.05136	655.778
					0.05138	654.516
					0.05147	657.027
					0.05148	654.728
					0.05151	655.337
					0.05146	658.219
					0.05156	659.401
					0.05159	660.215
					0.05156	657.873
					0.05158	661.89
					0.05156	662.735
					0.05168	663.838
					0.05162	664.222
					0.05159	662.438
					0.0517	663.962
					0.05164	665.113
					0.05165	665.799
					0.05174	666.918
					0.05174	667.752
					0.05169	664.177
					0.05178	668.35
					0.05181	669.026
					0.0518	672.295
					0.05176	670.655
					0.05181	673.052
					0.05189	667.796
					0.0518	669.8
					0.05186	676.008
					0.05193	675.125
					0.05193	676.446
					0.05191	675.903
					0.05196	673.856
					0.05199	678.417
					0.05195	678.512
					0.05192	677.074
					0.05205	678.378
					0.05204	680.952
					0.05204	679.913
					0.05207	681.626
					0.05213	680.825
					0.05209	679.807
					0.0521	683.691
					0.05219	685.781
					0.05218	684.534
					0.0522	684.663
					0.05217	686.627
					0.05223	682.766
					0.05219	687.582
					0.05223	687.559
					0.05223	685.96
					0.0523	687.095
					0.05361	638.436
					0.05367	640.334
					0.05374	636.273
					0.05367	639.504
					0.05362	641.408
					0.0537	638.512
					0.05379	643.519
					0.05375	642.576
					0.05372	645.294
					0.0538	642.193
					0.0538	641.503
					0.0538	642.471
					0.05383	646.472
					0.05386	648.116
					0.05393	647.516
					0.05382	648.074
					0.05386	650.468
					0.0539	648.715
					0.05392	649.046
					0.05391	654.459
					0.05393	651.881
					0.05398	653.924
					0.054	654.608
					0.05394	652.08
					0.05404	651.807
					0.05404	653.817
					0.054	659.108
					0.05404	659.223
					0.05408	655.245
					0.05409	658.771
					0.05404	657.077
					0.05404	660.676
					0.05421	660.771
					0.05419	663.554
					0.05405	660.949
					0.05423	662.419
					0.05422	662.847
					0.05419	663.21
					0.0542	664.382
					0.05426	663.029
					0.05436	666.906
					0.05429	669.933
					0.0542	667.773
					0.05437	670.157
					0.05436	669.262
					0.05432	669.706
					0.05442	668.874
					0.05442	671.713
					0.05444	672.259
					0.0544	672.281
					0.05438	670.843
					0.05442	674.97
					0.05444	673.985
					0.05441	674.215
					0.05447	677.57
					0.0545	678.45
					0.05455	678.897
					0.05447	678.329
					0.05453	681.335
					0.05459	682.961
					0.05456	679.238
					0.05455	678.76
					0.05458	680.406
					0.05462	684.6
					0.0546	681.773
					0.0546	683.438
					0.05466	686.023
					0.0547	686.689
					0.05468	685.322
					0.05465	683.54
					0.05477	686.577
					0.05472	691.177
					0.05473	689.303
					0.05481	687.515
					0.05485	690.396
					0.05483	690.898
					0.05478	688.78
					0.05477	695.162
					0.05493	691.169
					0.05491	694.924
					0.05484	695.944
					0.05496	693.576
					0.05497	693.012
					0.05494	697.253
					0.05498	696.4
					0.05501	696.305
					0.05498	697.437
					0.05496	695.236
					0.055	699.846
					0.05505	699.599
					0.0551	700.608
					0.05505	700.436
					0.05505	702.097
					0.05517	701.112
					0.05515	704.101
					0.05511	704.127
					0.05514	705.353
					0.05527	703.255
					0.05521	706.62
					0.05521	704.268
					0.05527	705.816
					0.05528	705.735
					0.05524	709.223
					0.0553	706.551
					0.05528	705.736
					0.05534	710.681
					0.05534	710.813
					0.05534	711.09
					0.05543	712.831
					0.05538	712.036
					0.05533	710.338
					0.05548	714.731
					0.05545	714.471
					0.05542	715.464
					0.05546	713.017
					0.05553	716.011
					0.0555	715.271
					0.05546	714.88
					0.05546	718.546
					0.05561	720.173
					0.05745	652.835
					0.05757	651.512
					0.05747	654.342
					0.05756	652.623
					0.05761	655.424
					0.05758	652.545
					0.05764	653.543
					0.05762	653.554
					0.05762	653.276
					0.05767	657.32
					0.05769	658.479
					0.05768	657.655
					0.0577	661.097
					0.05777	661.672
					0.05775	661.197
					0.05773	659.346
					0.05778	660.626
					0.05771	662.88
					0.05783	663.219
					0.0578	662.891
					0.05782	664.187
					0.05791	662.886
					0.05779	666.073
					0.05788	668.638
					0.05795	666.448
					0.05792	667.158
					0.05791	669.859
					0.05794	667.839
					0.05794	672.738
					0.05801	671.244
					0.05793	674.191
					0.05798	673.263
					0.05812	671.719
					0.05806	675.558
					0.05798	674.778
					0.05807	676.787
					0.05809	676.362
					0.05806	678.248
					0.05812	678.273
					0.05813	678.612
					0.05815	679.152
					0.05818	679.134
					0.05813	677.785
					0.0582	681.599
					0.05821	682.145
					0.05815	682.673
					0.05826	682.732
					0.0583	682.014
					0.05823	684.136
					0.05828	686.654
					0.05831	686.769
					0.05833	687.653
					0.05832	687.456
					0.05866	670.117
					0.05882	667.87
					0.05885	667.714
					0.05879	668.788
					0.05883	671.934
					0.05889	671.688
					0.05888	668.797
					0.05888	673.137
					0.05897	675.426
					0.05898	672.45
					0.05898	677.28
					0.059	676.436
					0.05906	673.503
					0.05902	674.009
					0.059	675.611
					0.05907	679.012
					0.05913	676.901
					0.05913	679.588
					0.05908	680.654
					0.05914	682.067
					0.05916	683.568
[truncated: 175 more rows]

## Sheet: Fig2c
alloy	Cr-37.2Mo			Cr-36.1Mo-3Si
condition	AC			AC			H
quantity	time	area-specific mass change	s.d.	time	area-specific mass change	s.d.	time	area-specific mass change	s.d.
unit	h	mg/cm²	mg/cm²	h	mg/cm²	mg/cm²	h	mg/cm²	mg/cm²
	20	1060	73	20	1145	17	20	664	69
	100			100	1054	17	100
	200	961	26	200	979	143	200
	400	899	32	400	900	11	300	697	37
	600	872	47	600	918	64	600	663	17
	700	848	13	700	933	28	700	653	32
	800	825	38	800	851	57	800	606	100
	900	762	15	900	769	24	900	587	37
							1100	290	64

## Sheet: Fig2d
temperature	room temperature
alloy	Cr-37.2Mo		Cr-36.1Mo-3Si
condition	AC		AC		H
quantity	true stress	true work hardening	true stress	true work hardening	true stress	true work hardening
unit	MPa	MPa	MPa	MPa	MPa	MPa
	414.273	50005.2	391.101	50616.1	391.101	50616.1
	431.352	50342.6	406.316	45861	406.316	45861
	450.318	52202.2	421.466	46010	421.466	46010
	470.091	53110.6	438.028	48018	438.028	48018
	491.146	53219	455.83	48109.3	455.83	48109.3
	512.395	52982.7	473.71	48468.1	473.71	48468.1
	534.68	52532.5	493.087	48768.2	493.087	48768.2
	556.934	51842.3	512.465	48827.4	512.465	48827.4
	580.021	50595	533.205	49363.3	533.205	49363.3
	602.505	49847.4	554.315	49039.4	554.315	49039.4
	626.267	50950.1	576.084	47915.9	576.084	47915.9
	651.12	49078.6	597.466	47834.3	597.466	47834.3
	674.361	47135.5	620.459	47865.1	620.459	47865.1
	698.594	45841.7	643.11	46158.2	643.11	46158.2
	721.72	43466.9	665.701	46130.9	665.701	46130.9
	744.662	40645.7	689.566	45292.6	689.566	45292.6
	765.856	37605.7	712.485	43097.7	712.485	43097.7
	786.508	35489.5	735.234	41591.7	735.234	41591.7
	806.284	34480.2	757.658	39530.8	757.658	39530.8
	826.717	35172.3	779.209	37439.6	779.209	37439.6
	848.237	34956.8	800.303	36971.3	800.303	36971.3
	869.322	34533.3	822.317	38878.1	822.317	38878.1
	891.255	32843.2	846.68	39767.7	846.68	39767.7
	911.075	29937.9	870.778	37294.1	870.778	37294.1
	930.12	27352.1	893.099	33276.5	893.099	33276.5
	947.297	25429.9	913.071	31397.7	913.071	31397.7
	964.488	24096.2	933.868	30422	933.868	30422
	980.489	22886.2	953.358	28481.2	953.358	28481.2
	996.632	20342.4	972.346	26788.2	972.346	26788.2
	1009.57	18235.3	990.253	24815.2	990.253	24815.2
	1023.22	17907.1	1007.18	23017.3	1007.18	23017.3
	1036.14	16522.7	1023.18	22035.5	1023.18	22035.5
	1048.17	16450	1039.29	21179.5	1039.29	21179.5
	1061.43	16694.6	1054.59	19060.8	1054.59	19060.8
	1074.26	16233.3	1068.06	17571.1	1068.06	17571.1
	1087.24	15116.1	1081.59	16774.9	1081.59	16774.9
	1098.69	14570.2	1094.28	16880.2	1094.28	16880.2
	1111.19	13766.7	1108.44	16082.7	1108.44	16082.7
	1121.65	12398.3	1120.25	14906.5	1120.25	14906.5
	1132.22	12032.3	1132.93	15280.7	1132.93	15280.7
	1142.38	12025.3	1145.76	15467.8	1145.76	15467.8
	1153.26	12359.4	1159.17	13952.4	1159.17	13952.4
	1164.32	11676.4	1169.76	12058.1	1169.76	12058.1
	1174.29	10869.4	1180.25	12416.1	1180.25	12416.1
	1184.2	10523	1191.81	13283.3	1191.81	13283.3
	1193.81	9732.92	1204.19	14206.6	1204.19	14206.6
	1202.5	8881.79	1217.79	13895.8	1217.79	13895.8
	1210.75	8675.46	1229.95	11895.7	1229.95	11895.7
	1219.29	8577.35	1240.16	11404.1	1240.16	11404.1
	1227.57	9008.17	1251.71	11719.5	1251.71	11719.5
	1237.2	9423.52	1262.82	11865.4	1262.82	11865.4
	1246.55	8526.34	1274.99	12297.6	1274.99	12297.6
	1254.59	7383.96	1287.26	11530.4	1287.26	11530.4
	1261.81	6971.31	1298.19	9338.12	1298.19	9338.12
	1269.19	6790.91	1306.29	9438.6	1306.29	9438.6
	1276.2	6260.37	1317.72	10942.6	1317.72	10942.6
	1282.62	5878.81	1329.2	10816.1	1329.2	10816.1
	1288.98	5689.84	1340.65	10352.4	1340.65	10352.4
	1295.14	5724.47	1351.41	10820.2	1351.41	10820.2
	1301.72	5701.01	1364.17	10280.8	1364.17	10280.8
	1307.98	5064.23	1374	9035.34	1374	9035.34
	1313.26	4341.68	1384.28	8709.58	1384.28	8709.58
	1317.98	3846.51	1393.61	8605	1393.61	8605
	1322.23	3515.77	1403.89	9122.34	1403.89	9122.34
	1326.27	3214.35	1414.64	9071.45	1414.64	9071.45
	1329.89	2808.65	1425.04	8311.75	1425.04	8311.75
	1333.05	2907.5	1434.23	7340	1434.23	7340
	1336.98	2999.84	1442.54	6800.44	1442.54	6800.44
	1340.44	2430.88	1450.63	7042.59	1450.63	7042.59
	1343.03	1834.65	1459.71	6722.19	1459.71	6722.19
	1345.05	1705.36	1467.19	5762.28	1467.19	5762.28
	1347.37	1595.55	1474.06	4984.99	1474.06	4984.99
	1349.15	1380.08	1479.73	4220.44	1479.73	4220.44
	1350.96	1384.12	1484.79	4267.43	1484.79	4267.43
			1490.7	5039.83	1490.7	5039.83
			1497.89	5508.1	1497.89	5508.1
