# Supplementary material for: A ductile chromium–molybdenum alloy resistant to high-temperature oxidation
Source: Nature. 2025 Oct 8;646(8084):331–7. doi: 10.1038/s41586-025-09516-8 (PMC12507689; doi:10.1038/s41586-025-09516-8)
Supplement: Supplementary file 3 — Source Data Extended Data Fig. 1 [file 41586_2025_9516_MOESM3_ESM.xlsx]

## Sheet: FigE1
alloy	Cr-37.2Mo		Cr-36.1Mo-3Si
condition	AC		AC		H
quantity	2Theta	Intensity	2Theta	Intensity	2Theta	Intensity
unit	°	-	°	-	°	-
	9.99944	-0.15687	10.0096	-0.42057	9.99944	-0.25313
	10.0096	-0.23803	10.0197	0.06477	10.0096	-0.22357
	10.0197	-0.05685	10.0298	0.1048	10.0197	-0.27213
	10.0298	0.0358	10.0399	0.10058	10.0298	0.11572
	10.0399	-0.10331	10.05	-0.15103	10.0399	0.36295
	10.05	0.05708	10.0601	-0.10571	10.05	0.15706
	10.0601	-0.04295	10.0702	0.09067	10.0601	0.30275
	10.0702	0.04455	10.0803	0.06831	10.0702	-0.21822
	10.0803	-0.10233	10.0904	0.01471	10.0803	0.02645
	10.0904	-0.13721	10.1005	0.21372	10.0904	-0.09867
	10.1005	0.09094	10.1106	0.36066	10.1005	-0.04929
	10.1106	0.004	10.1207	0.03366	10.1106	-0.11189
	10.1207	-0.14283	10.1308	-0.03553	10.1207	-0.26041
	10.1308	-0.12558	10.1409	-0.02657	10.1308	0.11131
	10.1409	-0.12395	10.151	0.03187	10.1409	-0.06643
	10.151	0.15374	10.1611	-0.05812	10.151	0.00323
	10.1611	-0.08939	10.1712	-0.06737	10.1611	0.10675
	10.1712	0.0529	10.1813	0.08746	10.1712	0.653
	10.1813	-0.0574	10.1914	0.09125	10.1813	-0.10804
	10.1914	0.11096	10.2015	-0.23827	10.1914	-0.12949
	10.2015	0.33923	10.2117	-0.09039	10.2015	0.3048
	10.2117	0.03626	10.2218	0.03146	10.2117	0.12452
	10.2218	0.08486	10.2319	0.16114	10.2218	-0.00106
	10.2319	-0.24152	10.242	-0.05553	10.2319	0.09472
	10.242	-0.14027	10.2521	-0.09771	10.242	0.0629
	10.2521	-0.10411	10.2622	-0.05915	10.2521	-0.2163
	10.2622	0.02842	10.2723	-0.12995	10.2622	0.42639
	10.2723	0.21825	10.2824	0.1404	10.2723	0.60814
	10.2824	-0.18566	10.2925	0.1243	10.2824	0.5321
	10.2925	-0.00623	10.3026	-0.00637	10.2925	0.11752
	10.3026	0.18624	10.3127	0.07652	10.3026	0.32274
	10.3127	0.20685	10.3228	-0.06976	10.3127	0.15558
	10.3228	0.33684	10.3329	0.01835	10.3228	0.13426
	10.3329	-0.20763	10.343	-0.28154	10.3329	0.07649
	10.343	0.22446	10.3531	0.04357	10.343	-0.14273
	10.3531	0.11751	10.3632	-0.03235	10.3531	0.17712
	10.3632	-0.00505	10.3734	0.18341	10.3632	-0.31812
	10.3734	0.05208	10.3834	0.00855	10.3734	-0.0347
	10.3834	-0.08348	10.3936	0.15662	10.3834	0.00133
	10.3936	-0.19039	10.4037	-0.0677	10.3936	0.57903
	10.4037	0.10116	10.4138	0.26529	10.4037	-0.25211
	10.4138	-0.01875	10.4239	0.25975	10.4138	0.40635
	10.4239	-0.07353	10.434	0.26202	10.4239	1.12731
	10.434	0.10346	10.4441	-0.00913	10.434	-0.19078
	10.4441	-0.02943	10.4542	0.11817	10.4441	0.22812
	10.4542	-0.07376	10.4643	0.11527	10.4542	0.23557
	10.4643	0.18921	10.4744	0.01864	10.4643	0.44094
	10.4744	0.06677	10.4845	0.22409	10.4744	-0.22086
	10.4845	0.07195	10.4946	0.20039	10.4845	-0.05192
	10.4946	-0.06869	10.5047	0.09597	10.4946	0.4738
	10.5047	0.04849	10.5148	0.07229	10.5047	0.42661
	10.5148	0.00162	10.5249	-0.0868	10.5148	0.57995
	10.5249	-0.12336	10.535	-0.12087	10.5249	0.49112
	10.535	-0.03479	10.5451	-0.17057	10.535	0.5351
	10.5451	-0.02434	10.5552	0.12155	10.5451	0.30566
	10.5552	-0.0373	10.5654	0.08034	10.5552	0.58664
	10.5654	0.27005	10.5755	0.0756	10.5654	0.9067
	10.5755	0.06179	10.5856	0.12816	10.5755	0.88562
	10.5856	0.18949	10.5957	-0.11875	10.5856	0.66663
	10.5957	-0.00573	10.6058	0.07446	10.5957	0.85391
	10.6058	-0.16187	10.6159	0.26768	10.6058	0.41359
	10.6159	0.20805	10.626	0.19008	10.6159	0.4238
	10.626	-0.13036	10.6361	0.04998	10.626	0.44183
	10.6361	0.24739	10.6462	0.08698	10.6361	0.63174
	10.6462	0.36213	10.6563	-0.00101	10.6462	0.48313
	10.6563	0.06543	10.6664	0.08549	10.6563	0.35275
	10.6664	-0.13752	10.6765	-0.13529	10.6664	0.65988
	10.6765	0.01632	10.6866	0.11789	10.6765	0.454
	10.6866	-0.21785	10.6967	0.25911	10.6866	0.68824
	10.6967	-0.06722	10.7068	-0.13612	10.6967	1.20113
	10.7068	0.49228	10.7169	0.09887	10.7068	0.4484
	10.7169	0.02835	10.727	0.05522	10.7169	0.97954
	10.727	0.12172	10.7371	0.397	10.727	1.10183
	10.7371	0.17344	10.7473	0.29608	10.7371	0.81789
	10.7473	0.00382	10.7574	0.05715	10.7473	0.54697
	10.7574	0.04254	10.7675	-0.02812	10.7574	0.95575
	10.7675	0.26096	10.7776	0.24339	10.7675	0.5859
	10.7776	0.08616	10.7877	0.08522	10.7776	0.95043
	10.7877	0.17961	10.7978	0.22915	10.7877	0.99205
	10.7978	0.109	10.8079	0.13871	10.7978	0.96337
	10.8079	0.16341	10.818	0.10557	10.8079	0.68731
	10.818	-0.0452	10.8281	-0.03693	10.818	0.755
	10.8281	0.16027	10.8382	0.10443	10.8281	1.53364
	10.8382	0.13398	10.8483	-0.07972	10.8382	1.03625
	10.8483	0.24573	10.8584	0.13719	10.8483	1.46335
	10.8584	-0.0071	10.8685	0.03639	10.8584	1.33576
	10.8685	0.03175	10.8786	0.23249	10.8685	1.05976
	10.8786	0.08884	10.8887	0.09265	10.8786	0.8749
	10.8887	-0.05198	10.8988	0.02053	10.8887	1.27339
	10.8988	0.0416	10.9089	0.20364	10.8988	0.82033
	10.9089	0.28362	10.9191	0.33987	10.9089	1.65894
	10.9191	0.25482	10.9292	0.39018	10.9191	0.5835
	10.9292	0.14791	10.9393	0.18529	10.9292	1.04974
	10.9393	-0.06577	10.9494	0.20958	10.9393	0.97693
	10.9494	-0.10755	10.9595	0.03336	10.9494	0.7036
	10.9595	0.08505	10.9696	0.04986	10.9595	0.8782
	10.9696	-0.14682	10.9797	0.10803	10.9696	1.20385
	10.9797	-0.05315	10.9898	0.12455	10.9797	1.30555
	10.9898	0.0249	10.9999	-0.01777	10.9898	0.6807
	10.9999	-0.0038	11.01	-0.02207	10.9999	1.2095
	11.01	0.23313	11.0201	0.16636	11.01	1.49092
	11.0201	0.13934	11.0302	0.20635	11.0201	1.2411
	11.0302	-0.08465	11.0403	0.28021	11.0302	1.30118
	11.0403	-0.12893	11.0504	0.03898	11.0403	1.13992
	11.0504	-0.21227	11.0605	0.12849	11.0504	1.01773
	11.0605	0.11587	11.0706	0.26228	11.0605	1.33566
	11.0706	-0.24609	11.0807	0.26847	11.0706	1.2812
	11.0807	0.25134	11.0908	0.14968	11.0807	1.383
	11.0908	-0.27205	11.1009	0.19756	11.0908	0.58897
	11.1009	0.01707	11.1111	0.20639	11.1009	1.20641
	11.1111	-0.0063	11.1212	0.21523	11.1111	1.10772
	11.1212	0.12398	11.1313	-0.06498	11.1212	1.64185
	11.1313	0.04855	11.1414	-0.02487	11.1313	1.48849
	11.1414	0.21272	11.1515	0.10379	11.1414	1.06691
	11.1515	0.067	11.1616	0.03194	11.1515	1.31981
	11.1616	0.14265	11.1717	-0.13364	11.1616	1.4946
	11.1717	0.05424	11.1818	0.20859	11.1717	1.59909
	11.1818	0.21325	11.1919	0.13938	11.1818	1.19318
	11.1919	0.18216	11.202	-0.02878	11.1919	1.21696
	11.202	-0.00777	11.2121	0.26401	11.202	1.40481
	11.2121	0.19293	11.2222	0.02295	11.2121	1.17079
	11.2222	0.08636	11.2323	0.13607	11.2222	1.23627
	11.2323	0.19334	11.2424	0.02785	11.2323	1.41373
	11.2424	-0.10332	11.2525	0.22432	11.2424	1.88808
	11.2525	0.06879	11.2626	0.30883	11.2525	1.92233
	11.2626	-0.00649	11.2727	0.18501	11.2626	1.31337
	11.2727	0.23075	11.2828	0.12891	11.2727	1.2591
	11.2828	0.01747	11.293	-0.04436	11.2828	1.9314
	11.293	-0.15152	11.3031	-0.12388	11.293	1.33288
	11.3031	0.08835	11.3132	0.2862	11.3031	1.79427
	11.3132	-0.06499	11.3233	-0.00163	11.3132	2.06556
	11.3233	0.00563	11.3334	0.06472	11.3233	2.06863
	11.3334	0.18564	11.3435	0.13629	11.3334	1.42588
	11.3435	-0.1161	11.3536	0.09329	11.3435	2.4498
	11.3536	-0.06628	11.3637	0.02685	11.3536	1.33311
	11.3637	0.15804	11.3738	0.0646	11.3637	1.51331
	11.3738	0.02821	11.3839	-0.0565	11.3738	2.03205
	11.3839	0.17963	11.394	0.08543	11.3839	2.26695
	11.394	0.04721	11.4041	0.30029	11.394	2.22061
	11.4041	0.0346	11.4142	0.13756	11.4041	2.05188
	11.4142	0.2095	11.4243	0.18056	11.4142	1.58108
	11.4243	0.15003	11.4344	-0.16444	11.4243	2.12592
	11.4344	0.14526	11.4445	0.06869	11.4344	2.09264
	11.4445	0.34363	11.4546	0.07266	11.4445	1.92655
	11.4546	0.01076	11.4648	-0.1369	11.4546	2.26829
	11.4648	-0.04345	11.4749	0.04418	11.4648	1.45119
	11.4749	-0.18358	11.485	-0.13932	11.4749	1.72263
	11.485	0.02525	11.4951	-0.04374	11.485	1.95763
	11.4951	0.17159	11.5052	0.21069	11.4951	2.61972
	11.5052	-0.03622	11.5153	0.22816	11.5052	1.9563
	11.5153	0.14661	11.5254	0.14147	11.5153	2.03247
	11.5254	0.03257	11.5355	0.06781	11.5254	2.60084
	11.5355	-0.21687	11.5456	-0.01625	11.5355	2.2239
	11.5456	0.24204	11.5557	-0.10812	11.5456	2.03448
	11.5557	0.06033	11.5658	0.18023	11.5557	1.9284
	11.5658	-0.02762	11.5759	0.14568	11.5658	2.09316
	11.5759	0.03288	11.586	0.30384	11.5759	2.31262
	11.586	0.15068	11.5961	0.24327	11.586	1.90969
	11.5961	0.01329	11.6062	0.09156	11.5961	1.74114
	11.6062	-0.04076	11.6163	0.13257	11.6062	2.41376
	11.6163	0.34531	11.6264	-0.02433	11.6163	2.33898
	11.6264	-0.2634	11.6365	0.2667	11.6264	2.22516
	11.6365	-0.15075	11.6466	0.08638	11.6365	2.78061
	11.6466	-0.04483	11.6568	0.12483	11.6466	2.3517
	11.6568	0.20693	11.6669	-0.03463	11.6568	2.50873
	11.6669	0.08891	11.677	0.19133	11.6669	2.39755
	11.677	-0.0916	11.6871	0.21679	11.677	1.75512
	11.6871	-0.00387	11.6972	0.10684	11.6871	2.2299
	11.6972	0.00575	11.7073	-0.02914	11.6972	2.01978
	11.7073	-0.01326	11.7174	0.02499	11.7073	2.28364
	11.7174	0.15263	11.7275	-0.0016	11.7174	2.37042
	11.7275	0.05291	11.7376	0.15672	11.7275	2.25929
	11.7376	-0.07024	11.7477	0.00516	11.7376	2.32005
	11.7477	0.25194	11.7578	0.27808	11.7477	2.46936
	11.7578	0.23038	11.7679	0.20726	11.7578	2.20462
	11.7679	-0.05679	11.778	0.20677	11.7679	2.85916
	11.778	0.13521	11.7881	0.21931	11.778	2.5111
	11.7881	0.17098	11.7982	0.28134	11.7881	3.01201
	11.7982	-0.11356	11.8083	-0.02642	11.7982	1.8671
	11.8083	-0.07256	11.8185	0.13459	11.8083	2.16751
	11.8185	0.05439	11.8285	-0.02731	11.8185	2.66845
	11.8285	0.07457	11.8387	0.03997	11.8285	2.37773
	11.8387	-0.13179	11.8488	0.14372	11.8387	2.40213
	11.8488	0.14884	11.8589	-0.20044	11.8488	3.4057
	11.8589	0.1925	11.869	0.0153	11.8589	2.32074
	11.869	0.01221	11.8791	0.05137	11.869	2.79569
	11.8791	0.23037	11.8892	0.00412	11.8791	2.93731
	11.8892	-0.18426	11.8993	0.00635	11.8892	3.11019
	11.8993	-0.15097	11.9094	0.0711	11.8993	2.58777
	11.9094	-0.04756	11.9195	0.2869	11.9094	2.57838
	11.9195	0.1366	11.9296	-0.03375	11.9195	2.83723
	11.9296	0.01088	11.9397	0.12217	11.9296	2.90077
	11.9397	-0.24765	11.9498	-0.07346	11.9397	3.21173
	11.9498	0.1553	11.9599	0.13196	11.9498	2.94196
	11.9599	-0.02248	11.97	0.0275	11.9599	3.00814
	11.97	0.04455	11.9801	0.06888	11.97	3.28526
	11.9801	-0.32591	11.9902	-0.11629	11.9801	3.1275
	11.9902	-0.08958	12.0003	0.05793	11.9902	3.47496
	12.0003	0.08946	12.0105	0.18528	12.0003	3.16878
	12.0105	-0.00753	12.0206	-0.07539	12.0105	2.93553
	12.0206	0.25227	12.0307	0.10407	12.0206	2.81427
	12.0307	0.19958	12.0408	0.16895	12.0307	3.1201
	12.0408	0.14169	12.0509	0.02551	12.0408	3.20719
	12.0509	0.19579	12.061	0.25447	12.0509	3.53647
	12.061	0.05199	12.0711	0.07719	12.061	3.09494
	12.0711	0.28059	12.0812	0.05878	12.0711	3.08049
	12.0812	0.15765	12.0913	0.06382	12.0812	3.63637
	12.0913	0.07117	12.1014	0.14178	12.0913	3.25997
	12.1014	-0.10123	12.1115	0.30049	12.1014	2.89659
	12.1115	0.19253	12.1216	0.22483	12.1115	3.43948
	12.1216	0.20765	12.1317	0.33407	12.1216	3.56831
	12.1317	-0.00639	12.1418	0.00843	12.1317	3.63205
	12.1418	-0.18134	12.1519	0.12811	12.1418	3.5109
	12.1519	0.10725	12.162	0.23999	12.1519	3.62414
	12.162	0.09377	12.1721	-0.17156	12.162	3.44312
	12.1721	-0.09157	12.1822	0.02889	12.1721	3.73866
	12.1822	-0.11544	12.1923	0.21632	12.1822	3.50818
	12.1923	-0.09763	12.2025	0.04439	12.1923	3.20479
	12.2025	0.09987	12.2126	0.15632	12.2025	3.4613
	12.2126	0.28437	12.2227	-0.02601	12.2126	4.072
	12.2227	0.13555	12.2328	0.14844	12.2227	3.25301
	12.2328	0.23934	12.2429	0.11978	12.2328	3.66059
	12.2429	-0.0579	12.253	-0.10158	12.2429	3.701
	12.253	-0.01138	12.2631	-0.1797	12.253	3.58256
	12.2631	-0.11067	12.2732	0.34115	12.2631	3.59434
	12.2732	0.2041	12.2833	0.17971	12.2732	3.84572
	12.2833	0.0918	12.2934	0.12246	12.2833	3.78721
	12.2934	-0.04131	12.3035	0.23969	12.2934	3.55943
	12.3035	0.04173	12.3136	0.12516	12.3035	3.31083
	12.3136	-0.15126	12.3237	0.03148	12.3136	4.00235
	12.3237	0.09586	12.3338	0.7451	12.3237	4.02721
	12.3338	0.12425	12.3439	0.14102	12.3338	3.82552
	12.3439	0.23859	12.354	0.24528	12.3439	3.97019
	12.354	-0.08456	12.3642	0.21675	12.354	3.41695
	12.3642	0.28761	12.3742	0.16999	12.3642	4.04081
	12.3742	0.10771	12.3844	0.32116	12.3742	4.01103
	12.3844	0.14397	12.3945	0.17286	12.3844	4.45001
	12.3945	0.32607	12.4046	0.47509	12.3945	3.95671
	12.4046	-0.1689	12.4147	0.72525	12.4046	3.98425
	12.4147	0.01063	12.4248	0.73844	12.4147	4.35034
	12.4248	0.38026	12.4349	0.34279	12.4248	3.97946
	12.4349	0.12752	12.445	0.65809	12.4349	3.74401
	12.445	0.14301	12.4551	0.82235	12.445	4.41221
	12.4551	-0.08106	12.4652	0.70277	12.4551	4.26272
	12.4652	0.21571	12.4753	0.71862	12.4652	4.49865
	12.4753	0.0203	12.4854	0.52875	12.4753	4.47157
	12.4854	0.22855	12.4955	0.5368	12.4854	4.28304
	12.4955	0.15035	12.5056	0.39643	12.4955	4.15182
	12.5056	0.00446	12.5157	0.22742	12.5056	4.60914
	12.5157	0.04087	12.5258	0.30061	12.5157	3.97794
	12.5258	0.05125	12.5359	0.36079	12.5258	4.07851
	12.5359	0.05904	12.546	0.26734	12.5359	3.9942
	12.546	-0.03212	12.5562	0.04108	12.546	4.13385
	12.5562	0.03819	12.5663	0.38514	12.5562	4.25268
	12.5663	-0.15972	12.5764	0.33599	12.5663	4.30902
	12.5764	0.22051	12.5865	0.09414	12.5764	4.42527
	12.5865	0.12159	12.5966	0.22469	12.5865	4.04152
	12.5966	-0.04243	12.6067	0.2563	12.5966	4.23331
	12.6067	0.53315	12.6168	0.2749	12.6067	4.51886
	12.6168	0.11134	12.6269	-0.04504	12.6168	5.03098
	12.6269	-0.04483	12.637	0.19233	12.6269	4.74623
	12.637	0.21568	12.6471	0.17189	12.637	4.64118
	12.6471	0.23141	12.6572	0.12282	12.6471	4.81739
	12.6572	0.20028	12.6673	0.18053	12.6572	4.75402
	12.6673	0.15353	12.6774	0.00909	12.6673	4.8339
	12.6774	0.16929	12.6875	0.07202	12.6774	4.75753
	12.6875	0.06267	12.6976	0.10633	12.6875	4.47805
	12.6976	-0.12727	12.7077	0.05731	12.6976	4.66994
	12.7077	0.00311	12.7178	0.12549	12.7077	4.36964
	12.7178	-0.054	12.7279	0.29264	12.7178	4.7855
	12.7279	-0.14755	12.738	0.18375	12.7279	5.07116
	12.738	0.04537	12.7482	0.0254	12.738	4.47923
	12.7482	0.25392	12.7583	0.13268	12.7482	4.41335
	12.7583	0.11613	12.7684	0.10195	12.7583	4.64175
	12.7684	0.00179	12.7785	0.05561	12.7684	5.46912
	12.7785	0.17913	12.7886	0.10563	12.7785	5.05951
	12.7886	0.09086	12.7987	-0.08652	12.7886	4.80617
	12.7987	0.07551	12.8088	0.14321	12.7987	4.7768
	12.8088	0.23986	12.8189	0.01878	12.8088	5.43233
	12.8189	0.14902	12.829	0.00374	12.8189	4.90818
	12.829	-0.14494	12.8391	0.25173	12.829	5.40487
	12.8391	-0.0743	12.8492	0.03619	12.8391	4.96148
	12.8492	0.18646	12.8593	0.04202	12.8492	5.07277
	12.8593	0.05139	12.8694	0.08431	12.8593	4.93929
	12.8694	0.06217	12.8795	0.20734	12.8694	5.11311
	12.8795	0.15368	12.8896	0.03611	12.8795	5.29735
	12.8896	-0.02562	12.8997	0.16437	12.8896	5.45036
	12.8997	-0.07731	12.9099	-0.05631	12.8997	5.24139
	12.9099	0.40487	12.92	0.06155	12.9099	5.52462
	12.92	0.01727	12.9301	0.12735	12.92	4.90943
	12.9301	-0.1698	12.9402	0.10721	12.9301	5.15622
	12.9402	0.177	12.9503	0.08709	12.9402	5.85614
	12.9503	0.17485	12.9604	0.20239	12.9503	6.0066
	12.9604	0.06073	12.9705	0.13541	12.9604	6.22999
	12.9705	-0.03515	12.9806	-0.18156	12.9705	5.45598
	12.9806	0.00961	12.9907	0.21502	12.9806	5.79397
	12.9907	0.2523	13.0008	0.15328	12.9907	5.85071
	13.0008	0.11479	13.0109	0.16708	13.0008	6.38924
	13.0109	-0.01229	13.021	0.08192	13.0109	5.39132
	13.021	-0.06905	13.0311	0.02542	13.021	5.70591
	13.0311	0.06171	13.0412	-0.07794	13.0311	5.65071
	13.0412	-0.02367	13.0513	0.13381	13.0412	6.05126
	13.0513	0.06284	13.0614	0.14244	13.0513	5.3815
	13.0614	0.13113	13.0715	0.19015	13.0614	5.58414
	13.0715	-0.01671	13.0816	-0.00692	13.0715	5.67482
	13.0816	-0.02132	13.0917	0.25435	13.0816	5.38009
	13.0917	-0.13789	13.1019	-0.09114	13.0917	5.95256
	13.1019	0.18826	13.112	-0.09027	13.1019	5.66306
	13.112	0.23057	13.1221	0.11895	13.112	5.75117
	13.1221	-0.01617	13.1322	-0.20307	13.1221	6.45908
	13.1322	-0.01551	13.1423	0.05825	13.1322	5.64096
	13.1423	-0.07212	13.1524	0.16594	13.1423	6.13275
	13.1524	0.18117	13.1625	-0.08574	13.1524	6.17402
	13.1625	-0.08636	13.1726	0.04019	13.1625	6.07729
	13.1726	0.13831	13.1827	0.11927	13.1726	6.03525
	13.1827	0.1182	13.1928	0.14627	13.1827	5.90468
	13.1928	0.1632	13.2029	-0.13141	13.1928	6.44078
	13.2029	-0.15897	13.213	-0.12002	13.2029	6.29461
	13.213	0.01887	13.2231	0.06726	13.213	6.66667
	13.2231	-0.06109	13.2332	-0.03191	13.2231	6.15593
	13.2332	-0.18531	13.2433	0.17883	13.2332	6.25978
	13.2433	0.01244	13.2534	0.19427	13.2433	6.55635
	13.2534	0.17894	13.2635	0.17586	13.2534	6.38939
	13.2635	-0.11809	13.2736	0.20173	13.2635	5.87348
	13.2736	0.10573	13.2837	-0.07447	13.2736	6.48258
	13.2837	0.17071	13.2939	-0.04337	13.2837	6.21929
	13.2939	0.18362	13.304	0.10754	13.2939	6.74508
	13.304	-0.0743	13.3141	0.13345	13.304	6.76306
	13.3141	-0.09522	13.3242	-0.1349	13.3141	6.31491
	13.3242	0.05834	13.3343	-0.09334	13.3242	5.75999
	13.3343	0.0765	13.3444	0.22167	13.3343	6.94988
	13.3444	0.07905	13.3545	0.05752	13.3444	6.70488
	13.3545	-0.05902	13.3646	0.16682	13.3545	6.85051
	13.3646	-0.04082	13.3747	0.04957	13.3646	7.06647
	13.3747	-0.0747	13.3848	-0.37757	13.3747	7.29285
	13.3848	0.0529	13.3949	0.04426	13.3848	6.52966
	13.3949	0.000814198	13.405	-0.08598	13.3949	6.81336
	13.405	-0.07209	13.4151	0.12233	13.405	7.20643
	13.4151	0.08158	13.4252	-0.0131	13.4151	6.85994
	13.4252	-0.16057	13.4353	-8.42783e-05	13.4252	7.06293
	13.4353	0.19364	13.4454	-0.22404	13.4353	6.76594
	13.4454	-0.14223	13.4556	0.1015	13.4454	6.79447
	13.4556	-0.00935	13.4657	-0.01305	13.4556	7.28395
	13.4657	0.16521	13.4758	0.00782	13.4657	7.31771
	13.4758	-0.10552	13.4859	0.03131	13.4758	6.64055
	13.4859	0.2175	13.496	0.000114283	13.4859	7.46079
	13.496	-0.21207	13.5061	0.02883	13.496	6.82791
	13.5061	0.09535	13.5162	-0.15078	13.5061	7.4789
	13.5162	0.11112	13.5263	0.19306	13.5162	7.36427
	13.5263	0.04356	13.5364	0.339	13.5263	7.43455
	13.5364	-0.26356	13.5465	0.01879	13.5364	6.92671
	13.5465	0.2913	13.5566	0.18558	13.5465	7.32253
	13.5566	0.18732	13.5667	-0.07731	13.5566	7.58554
	13.5667	-0.0104	13.5768	0.0244	13.5667	7.77565
	13.5768	-0.07789	13.5869	0.00111	13.5768	7.83817
	13.5869	0.01348	13.597	-0.24352	13.5869	8.06996
	13.597	0.21423	13.6071	0.23061	13.597	7.84343
	13.6071	-0.0876	13.6172	0.13184	13.6071	7.3591
	13.6172	0.09495	13.6273	0.24662	13.6172	7.89561
	13.6273	0.04053	13.6374	0.06192	13.6273	7.9165
	13.6374	0.21268	13.6476	-0.0238	13.6374	7.68741
	13.6476	0.01767	13.6577	0.07799	13.6476	8.2578
	13.6577	0.04922	13.6678	-0.03896	13.6577	7.43758
	13.6678	-0.01296	13.6779	-0.07257	13.6678	7.71893
	13.6779	0.05247	13.688	0.12039	13.6779	7.81279
	13.688	0.06062	13.6981	0.02951	13.688	7.4952
	13.6981	0.28754	13.7082	0.1001	13.6981	8.38075
	13.7082	-0.03762	13.7183	-0.01159	13.7082	7.85224
	13.7183	0.03827	13.7284	-0.03734	13.7183	7.9852
	13.7284	-0.3103	13.7385	-0.0188	13.7284	8.74057
	13.7385	-0.08666	13.7486	-0.05494	13.7385	8.62615
	13.7486	-0.09739	13.7587	0.22143	13.7486	8.18623
	13.7587	0.18616	13.7688	-0.1324	13.7587	8.38693
	13.7688	-0.02506	13.7789	0.17003	13.7688	8.17619
	13.7789	-0.14773	13.789	0.048	13.7789	7.75713
	13.789	-0.17144	13.7991	0.03535	13.789	8.65057
	13.7991	0.20852	13.8092	0.40291	13.7991	8.45809
	13.8092	-0.05214	13.8194	-0.08107	13.8092	8.04426
	13.8194	0.20544	13.8294	0.11725	13.8194	8.70857
	13.8294	-0.02134	13.8396	0.12547	13.8294	8.55518
	13.8396	0.10085	13.8497	0.16235	13.8396	7.72992
	13.8497	0.29337	13.8598	-0.02993	13.8497	8.99061
	13.8598	-0.04536	13.8699	-0.12584	13.8598	8.82684
	13.8699	-0.20959	13.88	0.24441	13.8699	8.54588
	13.88	0.17306	13.8901	0.09643	13.88	8.79358
	13.8901	0.09218	13.9002	-0.14007	13.8901	8.46837
	13.9002	0.02955	13.9103	0.03228	13.9002	8.6015
	13.9103	-0.17631	13.9204	-0.11566	13.9103	8.93777
	13.9204	-0.03059	13.9305	0.09578	13.9204	9.07093
	13.9305	-0.05673	13.9406	-0.11464	13.9305	8.91242
	13.9406	-0.07505	13.9507	0.01089	13.9406	9.21747
	13.9507	0.0655	13.9608	0.20413	13.9507	9.15013
	13.9608	-0.24186	13.9709	0.02499	13.9608	9.37708
	13.9709	0.33361	13.981	0.30679	13.9709	8.80195
	13.981	-0.20289	13.9911	0.10423	13.981	8.7763
	13.9911	0.03926	14.0013	0.2819	13.9911	9.1465
	14.0013	0.09914	14.0114	0.03509	14.0013	9.28494
	14.0114	0.10434	14.0215	-0.05286	14.0114	9.03537
	14.0215	-0.09618	14.0316	0.0415	14.0215	9.49935
	14.0316	0.02102	14.0417	-0.14538	14.0316	9.72897
	14.0417	-0.0128	14.0518	0.17296	14.0417	9.41432
	14.0518	0.03932	14.0619	0.3012	14.0518	9.32885
	14.0619	0.1227	14.072	-0.0002349	14.0619	9.74078
	14.072	0.03422	14.0821	0.00303	14.072	9.40012
	14.0821	-0.14018	14.0922	0.16255	14.0821	9.51781
	14.0922	0.14376	14.1023	-0.18052	14.0922	9.84904
	14.1023	-0.015	14.1124	0.18476	14.1023	9.55268
	14.1124	-0.10343	14.1225	0.06567	14.1124	10.0662
	14.1225	-0.12154	14.1326	0.27732	14.1225	9.78811
	14.1326	-0.12401	14.1427	0.15564	14.1326	9.65064
	14.1427	-0.09262	14.1528	0.1694	14.1427	10.0054
	14.1528	0.16014	14.1629	0.01389	14.1528	9.95384
	14.1629	-0.04282	14.173	-0.06869	14.1629	8.95702
	14.173	0.11101	14.1831	0.11697	14.173	9.56176
	14.1831	0.13984	14.1933	0.2167	14.1831	9.72381
	14.1933	0.00203	14.2034	-0.00908	14.1933	9.8364
	14.2034	-0.03422	14.2135	0.19224	14.2034	10.5115
	14.2135	0.36965	14.2236	0.15919	14.2135	10.3715
	14.2236	0.24749	14.2337	-0.00927	14.2236	9.9294
	14.2337	0.0342	14.2438	0.24156	14.2337	9.78161
	14.2438	0.09957	14.2539	0.04448	14.2438	10.264
	14.2539	-0.05381	14.264	0.14428	14.2539	10.3376
	14.264	-0.05873	14.2741	0.11389	14.264	10.5492
	14.2741	-0.12614	14.2842	0.0158	14.2741	9.7452
	14.2842	0.35854	14.2943	0.13646	14.2842	10.8058
	14.2943	0.1375	14.3044	0.12173	14.2943	10.0643
	14.3044	0.07273	14.3145	0.20335	14.3044	11.164
	14.3145	-0.08057	14.3246	0.10791	14.3145	10.3314
	14.3246	-0.14012	14.3347	0.17133	14.3246	10.7852
	14.3347	-0.06162	14.3448	0.09153	14.3347	10.5073
	14.3448	0.10542	14.3549	0.16538	14.3448	11.0419
	14.3549	-0.2093	14.3651	-0.05502	14.3549	9.61817
	14.3651	0.28329	14.3751	-0.04364	14.3651	10.6111
	14.3751	-0.04182	14.3853	0.0667	14.3751	11.0807
	14.3853	-0.11431	14.3954	0.03904	14.3853	11.0736
	14.3954	0.07102	14.4055	0.05565	14.3954	11.5093
	14.4055	-0.23322	14.4156	0.04103	14.4055	10.5492
	14.4156	-0.07651	14.4257	0.04725	14.4156	10.9797
	14.4257	0.28334	14.4358	0.04567	14.4257	10.793
	14.4358	-0.23962	14.4459	-0.06528	14.4358	11.3485
	14.4459	0.13067	14.456	0.22222	14.4459	10.9718
	14.456	0.24836	14.4661	0.12692	14.456	11.8867
	14.4661	0.1968	14.4762	0.00819	14.4661	11.273
	14.4762	0.13222	14.4863	0.0926	14.4762	11.1098
	14.4863	0.25516	14.4964	0.11973	14.4863	11.4804
	14.4964	-0.04116	14.5065	0.05051	14.4964	11.7157
	14.5065	-0.03018	14.5166	-0.0187	14.5065	11.4536
	14.5166	0.00164	14.5267	0.14648	14.5166	11.6472
	14.5267	0.30692	14.5368	0.21792	14.5267	11.6742
	14.5368	0.14606	14.547	0.23989	14.5368	11.6907
	14.547	0.08938	14.5571	0.10822	14.547	12.5901
	14.5571	-0.1626	14.5672	-0.06771	14.5571	11.789
	14.5672	0.34324	14.5773	0.147	14.5672	11.4462
	14.5773	-0.0207	14.5874	0.01016	14.5773	11.7779
	14.5874	-0.04348	14.5975	0.01395	14.5874	11.7554
	14.5975	0.16292	14.6076	0.15317	14.5975	12.246
	14.6076	-0.09421	14.6177	-0.0201	14.6076	12.0282
	14.6177	-0.08571	14.6278	0.0931	14.6177	11.4277
	14.6278	-0.36625	14.6379	0.37298	14.6278	12.1553
	14.6379	0.03753	14.648	-0.00339	14.6379	12.4037
	14.648	-0.08992	14.6581	0.04734	14.648	12.1547
	14.6581	0.01701	14.6682	-0.06598	14.6581	12.7782
	14.6682	-0.18334	14.6783	0.16706	14.6682	12.2167
	14.6783	-0.03993	14.6884	0.21522	14.6783	12.4495
	14.6884	0.02017	14.6985	-0.0387	14.6884	11.7813
	14.6985	-0.04994	14.7086	-0.06084	14.6985	12.3475
	14.7086	-0.1018	14.7187	-0.01265	14.7086	12.5205
	14.7187	-0.14584	14.7288	-0.13372	14.7187	12.3445
	14.7288	-0.06227	14.739	0.26344	14.7288	12.1555
	14.739	0.03174	14.7491	-0.02167	14.739	12.5889
	14.7491	-0.09821	14.7592	0.27395	14.7491	12.4026
	14.7592	-0.03803	14.7693	0.04875	14.7592	13.099
	14.7693	-0.05597	14.7794	0.11784	14.7693	12.6132
	14.7794	0.00943	14.7895	-0.04484	14.7794	12.7341
	14.7895	0.041	14.7996	-0.14761	14.7895	12.8056
	14.7996	0.18715	14.8097	0.21317	14.7996	13.3537
	14.8097	-0.39584	14.8198	0.16511	14.8097	12.8783
	14.8198	-0.12466	14.8299	-0.18243	14.8198	13.1295
	14.8299	0.16997	14.84	-0.04297	14.8299	13.537
	14.84	0.04273	14.8501	0.11212	14.84	13.1372
	14.8501	0.07958	14.8602	0.16306	14.8501	12.9118
	14.8602	-0.00336	14.8703	0.18536	14.8602	12.7203
	14.8703	-0.24775	14.8804	-0.09181	14.8703	13.3075
	14.8804	-0.04453	14.8905	0.05552	14.8804	13.4286
	14.8905	-0.10432	14.9006	0.11691	14.8905	13.3674
	14.9006	0.40361	14.9108	0.28769	14.9006	13.8764
	14.9108	0.30999	14.9209	0.03921	14.9108	13.6095
	14.9209	-0.17425	14.931	-0.19884	14.9209	13.4389
	14.931	0.15663	14.9411	0.17249	14.931	13.2033
	14.9411	0.04742	14.9512	-0.32075	14.9411	14.1317
	14.9512	0.10229	14.9613	0.23549	14.9512	13.0965
	14.9613	-0.10065	14.9714	0.24227	14.9613	13.7489
	14.9714	0.06882	14.9815	0.06938	14.9714	14.1044
	14.9815	0.13674	14.9916	0.19336	14.9815	14.0979
	14.9916	-0.12606	15.0017	0.17413	14.9916	13.4352
	15.0017	-0.13364	15.0118	0.27991	15.0017	13.934
	15.0118	0.10879	15.0219	0.09924	15.0118	13.3338
	15.0219	-0.1071	15.032	-0.07621	15.0219	13.8014
	15.032	0.2838	15.0421	0.12856	15.032	13.7767
	15.0421	-0.14821	15.0522	0.1198	15.0421	14.2313
	15.0522	-0.03594	15.0623	0.30897	15.0522	14.1207
	15.0623	0.1128	15.0724	0.26116	15.0623	14.5284
	15.0724	0.09749	15.0825	-0.19028	15.0724	13.7408
	15.0825	-0.06885	15.0927	-0.10785	15.0825	14.0599
	15.0927	0.34295	15.1028	-0.06969	15.0927	14.952
	15.1028	0.11153	15.1129	0.03619	15.1028	14.6202
	15.1129	-0.1954	15.123	-0.00896	15.1129	14.2701
	15.123	-0.07003	15.1331	-0.11399	15.123	14.9148
	15.1331	0.02931	15.1432	0.14297	15.1331	14.5908
	15.1432	-0.17862	15.1533	0.08743	15.1432	14.6131
	15.1533	0.11866	15.1634	0.2168	15.1533	14.7318
	15.1634	-0.38613	15.1735	0.2316	15.1634	14.9
	15.1735	-0.02371	15.1836	0.18131	15.1735	14.8469
	15.1836	-0.12223	15.1937	0.27425	15.1836	15.2338
	15.1937	0.00583	15.2038	0.18752	15.1937	15.001
	15.2038	0.20942	15.2139	0.30393	15.2038	14.9817
	15.2139	0.07188	15.224	0.07398	15.2139	15.3687
	15.224	-0.31565	15.2341	0.10187	15.224	15.7115
	15.2341	0.09892	15.2442	0.25216	15.2341	15.5021
	15.2442	0.07339	15.2543	0.10558	15.2442	15.4022
	15.2543	-0.09275	15.2644	-0.07745	15.2543	14.8751
	15.2644	0.01195	15.2745	0.05465	15.2644	15.4939
	15.2745	0.06198	15.2847	0.10602	15.2745	15.5919
	15.2847	0.01827	15.2948	0.19907	15.2847	15.1821
	15.2948	0.07874	15.3049	0.00306	15.2948	15.7489
	15.3049	-0.02484	15.315	0.08051	15.3049	15.8
	15.315	-0.27164	15.3251	-0.11808	15.315	16.0881
	15.3251	0.11698	15.3352	-0.08487	15.3251	15.3424
	15.3352	0.24781	15.3453	0.08899	15.3352	16.5993
	15.3453	-0.1552	15.3554	-0.06267	15.3453	15.2104
	15.3554	0.11627	15.3655	0.37162	15.3554	15.733
	15.3655	0.26536	15.3756	0.30071	15.3655	16.4534
	15.3756	-0.16626	15.3857	0.1022	15.3756	15.7312
	15.3857	0.04014	15.3958	0.04954	15.3857	15.9803
	15.3958	0.43667	15.4059	0.312	15.3958	16.6175
	15.4059	-0.20065	15.416	0.23853	15.4059	16.0489
	15.416	-0.14004	15.4261	0.20673	15.416	16.2825
	15.4261	-0.04297	15.4362	0.03172	15.4261	16.3728
	15.4362	-0.0865	15.4463	-0.06516	15.4362	15.8173
	15.4463	0.16945	15.4565	0.15308	15.4463	16.7983
	15.4565	0.08428	15.4666	0.1682	15.4565	16.5318
	15.4666	0.09546	15.4767	0.18593	15.4666	15.4503
	15.4767	-0.15375	15.4868	0.32868	15.4767	16.4652
	15.4868	0.01371	15.4969	0.10425	15.4868	17.2613
	15.4969	-0.07403	15.507	0.09858	15.4969	16.6095
	15.507	-0.19821	15.5171	0.21792	15.507	16.1921
	15.5171	0.02546	15.5272	0.25133	15.5171	16.6627
	15.5272	-0.00346	15.5373	0.08684	15.5272	16.4224
	15.5373	-0.11571	15.5474	0.28954	15.5373	16.8409
	15.5474	-0.00398	15.5575	0.05996	15.5474	17.085
	15.5575	-0.13183	15.5676	0.19498	15.5575	16.6728
	15.5676	0.01117	15.5777	0.05917	15.5676	16.9977
	15.5777	0.19846	15.5878	0.13952	15.5777	17.4241
	15.5878	0.08106	15.5979	-0.03272	15.5878	16.038
	15.5979	0.08347	15.608	0.30286	15.5979	16.954
	15.608	0.14318	15.6181	0.01605	15.608	17.2346
	15.6181	-0.10699	15.6282	0.1954	15.6181	17.3329
	15.6282	-0.06548	15.6384	0.00237	15.6282	17.1864
	15.6384	-0.00573	15.6485	-0.13597	15.6384	17.0348
	15.6485	0.09309	15.6586	0.13716	15.6485	16.8675
	15.6586	0.06432	15.6687	0.12384	15.6586	17.583
	15.6687	0.22827	15.6788	-0.11342	15.6687	17.572
	15.6788	-0.01663	15.6889	0.2613	15.6788	17.0532
	15.6889	0.27495	15.699	0.17249	15.6889	17.5657
	15.699	0.01446	15.7091	-0.21057	15.699	17.6562
	15.7091	-0.14967	15.7192	0.02095	15.7091	17.4317
	15.7192	-0.02993	15.7293	0.18478	15.7192	18.1968
	15.7293	0.23565	15.7394	0.12466	15.7293	19.0244
	15.7394	0.00124	15.7495	0.04893	15.7394	17.3858
	15.7495	0.12622	15.7596	0.17372	15.7495	17.7525
	15.7596	0.23038	15.7697	0.15009	15.7596	19.1088
	15.7697	0.10799	15.7798	0.33481	15.7697	17.5223
	15.7798	-0.00658	15.7899	0.28776	15.7798	17.9463
	15.7899	-0.17061	15.8	0.17822	15.7899	18.7896
	15.8	0.0039	15.8102	0.05307	15.8	17.6146
	15.8102	-0.03771	15.8202	0.00866	15.8102	18.5855
	15.8202	-0.14442	15.8304	0.01113	15.8202	18.4367
	15.8304	0.17857	15.8405	0.10216	15.8304	17.6862
	15.8405	-0.26145	15.8506	-0.02035	15.8405	18.1155
	15.8506	0.18656	15.8607	0.0056	15.8506	18.4874
	15.8607	0.16844	15.8708	0.00551	15.8607	18.7266
	15.8708	-0.01894	15.8809	0.14345	15.8708	18.721
	15.8809	0.0463	15.891	-0.05454	15.8809	19.692
	15.891	0.23134	15.9011	-0.0572	15.891	18.0301
	15.9011	0.06743	15.9112	-0.08329	15.9011	18.6287
	15.9112	0.20823	15.9213	-0.17968	15.9112	18.9356
	15.9213	-0.13274	15.9314	0.08564	15.9213	18.8103
	15.9314	-0.08307	15.9415	0.16608	15.9314	18.2995
	15.9415	-0.03599	15.9516	0.18663	15.9415	19.5023
	15.9516	0.04755	15.9617	-0.01416	15.9516	18.726
	15.9617	0.33163	15.9718	0.1262	15.9617	18.9939
	15.9718	-0.10303	15.9819	-0.03811	15.9718	19.2279
	15.9819	-0.02205	15.9921	0.13873	15.9819	19.1886
	15.9921	0.04592	16.0022	0.14371	15.9921	19.0581
	16.0022	0.05921	16.0123	-0.07266	16.0022	18.9797
	16.0123	0.11939	16.0224	0.33338	16.0123	18.706
	16.0224	-0.25531	16.0325	0.42172	16.0224	18.9401
	16.0325	0.14604	16.0426	0.03612	16.0325	19.4268
	16.0426	0.10469	16.0527	0.24167	16.0426	18.7313
	16.0527	0.13106	16.0628	0.46546	16.0527	19.231
	16.0628	-0.00401	16.0729	0.18405	16.0628	19.7048
	16.0729	-0.03491	16.083	0.09797	16.0729	18.366
	16.083	0.16077	16.0931	0.24887	16.083	19.7096
	16.0931	0.12209	16.1032	0.07687	16.0931	19.9229
	16.1032	0.03654	16.1133	0.05592	16.1032	19.7327
	16.1133	-0.09067	16.1234	0.05581	16.1133	19.8341
	16.1234	0.10246	16.1335	-0.15262	16.1234	20.1021
	16.1335	-0.10806	16.1436	0.05824	16.1335	19.1072
	16.1436	0.10852	16.1537	0.17274	16.1436	19.5237
	16.1537	-0.00822	16.1638	-0.15805	16.1537	21.0366
	16.1638	-0.13797	16.174	-0.00446	16.1638	20.1979
	16.174	0.14115	16.184	-0.15034	16.174	20.4348
	16.184	0.01143	16.1942	0.08661	16.184	20.2003
	16.1942	-0.13391	16.2043	-0.08789	16.1942	19.4372
	16.2043	-0.000595638	16.2144	0.39647	16.2043	19.6611
	16.2144	0.27857	16.2245	0.09438	16.2144	20.9188
	16.2245	0.13847	16.2346	0.13866	16.2245	19.7234
	16.2346	-0.08234	16.2447	-0.01497	16.2346	20.3432
	16.2447	0.32186	16.2548	-0.01754	16.2447	20.864
	16.2548	-0.23747	16.2649	0.13354	16.2548	20.502
	16.2649	0.09643	16.275	0.24296	16.2649	20.2623
	16.275	0.38869	16.2851	-0.15802	16.275	21.2415
	16.2851	-0.11852	16.2952	0.02955	16.2851	20.705
	16.2952	-0.01896	16.3053	0.29526	16.2952	20.3196
	16.3053	-0.07042	16.3154	0.05576	16.3053	20.9368
	16.3154	0.00574	16.3255	0.01159	16.3154	20.9577
	16.3255	0.05847	16.3356	0.18098	16.3255	20.5436
	16.3356	0.46017	16.3457	0.10297	16.3356	20.8614
	16.3457	-0.08864	16.3559	0.20988	16.3457	21.1635
	16.3559	0.17246	16.366	0.13971	16.3559	20.4526
	16.366	-0.08466	16.3761	-0.15181	16.366	22.3017
	16.3761	0.0801	16.3862	0.21033	16.3761	21.234
	16.3862	-0.07022	16.3963	0.31988	16.3862	20.8227
	16.3963	0.06332	16.4064	0.1508	16.3963	21.716
	16.4064	0.18124	16.4165	-0.01047	16.4064	21.1849
	16.4165	-0.01071	16.4266	0.00536	16.4165	21.7162
	16.4266	-0.18703	16.4367	-0.01526	16.4266	21.8414
	16.4367	-0.0248	16.4468	0.07091	16.4367	20.8103
	16.4468	0.03328	16.4569	0.03729	16.4468	21.6542
	16.4569	0.1721	16.467	0.31097	16.4569	21.4824
	16.467	0.07134	16.4771	-0.0195	16.467	21.6102
	16.4771	0.10602	16.4872	-0.00361	16.4771	20.712
	16.4872	-0.1093	16.4973	0.0201	16.4872	21.4726
	16.4973	-0.03033	16.5074	0.17664	16.4973	21.1915
	16.5074	-0.2352	16.5175	0.1535	16.5074	21.6735
	16.5175	0.349	16.5276	0.06787	16.5175	21.7284
	16.5276	0.07905	16.5377	-0.20004	16.5276	22.2729
	16.5377	-0.02683	16.5479	0.0555	16.5377	21.6872
	16.5479	0.26053	16.558	-0.05875	16.5479	22.1952
	16.558	-0.03022	16.5681	0.04577	16.558	21.1825
	16.5681	0.0905	16.5782	0.09561	16.5681	22.0213
	16.5782	-0.09607	16.5883	-0.0186	16.5782	22.3158
	16.5883	-0.1498	16.5984	-0.13281	16.5883	21.751
	16.5984	0.00749	16.6085	0.01925	16.5984	22.1211
	16.6085	0.1726	16.6186	0.16089	16.6085	22.124
	16.6186	-0.09456	16.6287	0.17755	16.6186	22.6712
	16.6287	-0.08307	16.6388	0.14734	16.6287	22.622
	16.6388	0.15239	16.6489	0.06506	16.6388	22.7682
	16.6489	-0.02099	16.659	0.21456	16.6489	21.6175
	16.659	-0.19436	16.6691	0.11407	16.659	22.1855
	16.6691	0.09843	16.6792	0.07869	16.6691	22.8838
	16.6792	0.21936	16.6893	0.03551	16.6792	21.8321
	16.6893	0.13456	16.6994	-0.04411	16.6893	22.3689
	16.6994	0.16176	16.7095	-0.0404	16.6994	22.0412
	16.7095	0.13949	16.7197	-0.02104	16.7095	22.4192
	16.7197	0.13286	16.7297	0.01655	16.7197	22.7477
	16.7297	-0.0248	16.7399	0.0854	16.7297	23.1206
	16.7399	0.17953	16.75	0.02666	16.7399	21.8606
	16.75	-0.19946	16.7601	0.30127	16.75	22.085
	16.7601	-0.03678	16.7702	-0.02829	16.7601	22.7937
	16.7702	-0.01991	16.7803	-0.05835	16.7702	22.6015
	16.7803	-0.15147	16.7904	0.04962	16.7803	23.1254
	16.7904	0.01906	16.8005	0.07426	16.7904	23.1779
	16.8005	0.09846	16.8106	0.19266	16.8005	22.7826
	16.8106	0.03724	16.8207	0.08712	16.8106	22.4992
	16.8207	0.08542	16.8308	0.00763	16.8207	23.518
	16.8308	-0.08255	16.8409	0.04534	16.8308	22.3857
	16.8409	0.07503	16.851	0.15337	16.8409	23.6258
	16.851	-0.05125	16.8611	0.22495	16.851	23.1914
	16.8611	0.08551	16.8712	-0.03159	16.8611	23.1737
	16.8712	0.19885	16.8813	0.0322	16.8712	23.8826
	16.8813	-0.16957	16.8914	0.08819	16.8813	23.5082
	16.8914	0.23285	16.9016	0.13638	16.8914	23.277
	16.9016	0.36965	16.9117	0.12468	16.9016	23.8297
	16.9117	0.00647	16.9218	-0.01982	16.9117	23.6844
	16.9218	0.09382	16.9319	0.23412	16.9218	23.1538
	16.9319	0.1864	16.942	0.02193	16.9319	23.1726
	16.942	0.09669	16.9521	0.01548	16.942	24.0639
	16.9521	-0.02686	16.9622	0.11581	16.9521	23.291
	16.9622	-0.12957	16.9723	0.23178	16.9622	23.4557
	16.9723	-0.06039	16.9824	0.31911	16.9723	23.8392
	16.9824	-0.05369	16.9925	0.07312	16.9824	23.4779
	16.9925	0.31238	17.0026	0.15526	16.9925	23.8145
	17.0026	0.01962	17.0127	-0.00217	17.0026	23.9063
	17.0127	0.15656	17.0228	0.09562	17.0127	23.7039
	17.0228	0.15809	17.0329	0.19863	17.0228	23.8817
	17.0329	0.15182	17.043	0.29904	17.0329	24.5751
	17.043	0.07785	17.0531	0.04269	17.043	23.6409
	17.0531	0.11848	17.0632	-0.03916	17.0531	24.1859
	17.0632	-0.07525	17.0733	0.0118	17.0632	23.7882
	17.0733	0.08779	17.0834	0.26069	17.0733	23.7291
	17.0834	0.01908	17.0936	0.31168	17.0834	25.1491
	17.0936	0.03892	17.1037	0.18039	17.0936	24.6811
	17.1037	-0.07924	17.1138	0.12202	17.1037	24.1715
	17.1138	0.04479	17.1239	0.03241	17.1138	24.6618
	17.1239	0.37977	17.134	0.08865	17.1239	23.923
	17.134	0.10799	17.1441	0.2751	17.134	23.4473
	17.1441	0.14352	17.1542	0.20115	17.1441	24.7007
	17.1542	0.16864	17.1643	0.0569	17.1542	24.3447
	17.1643	0.15731	17.1744	0.08453	17.1643	24.4836
	17.1744	0.11995	17.1845	0.08873	17.1744	25.2501
	17.1845	-0.08406	17.1946	0.20493	17.1845	24.7639
	17.1946	0.05309	17.2047	0.14926	17.1946	24.0018
	17.2047	0.30483	17.2148	-0.00536	17.2047	24.7084
	17.2148	0.04617	17.2249	0.1942	17.2148	24.6676
	17.2249	0.21981	17.235	0.20627	17.2249	24.4393
	17.235	0.1721	17.2451	-0.19051	17.235	24.0834
	17.2451	0.01764	17.2552	0.20439	17.2451	25.0427
	17.2552	0.11319	17.2654	0.26337	17.2552	23.9316
	17.2654	-0.05948	17.2754	-0.16983	17.2654	25.443
	17.2754	0.11682	17.2856	0.07406	17.2754	25.8476
	17.2856	0.17856	17.2957	0.14088	17.2856	24.273
	17.2957	-0.13991	17.3058	0.36916	17.2957	25.0135
	17.3058	0.21091	17.3159	0.20684	17.3058	25.1655
	17.3159	-0.00858	17.326	0.02108	17.3159	24.4946
	17.326	0.15997	17.3361	0.14523	17.326	24.842
	17.3361	0.08634	17.3462	0.05585	17.3361	25.2206
	17.3462	0.10127	17.3563	0.10711	17.3462	24.5445
	17.3563	0.08756	17.3664	0.08285	17.3563	25.069
	17.3664	-0.09541	17.3765	0.07944	17.3664	24.5986
	17.3765	0.28674	17.3866	0.00833	17.3765	24.1986
	17.3866	0.28088	17.3967	0.07005	17.3866	25.1554
	17.3967	-0.21456	17.4068	-0.01666	17.3967	25.0627
	17.4068	-0.01206	17.4169	0.22997	17.4068	24.5325
	17.4169	0.26597	17.427	0.18754	17.4169	24.9242
	17.427	0.05442	17.4371	-0.04237	17.427	25.5529
	17.4371	0.00956	17.4473	0.07409	17.4371	24.6347
	17.4473	-0.00665	17.4574	0.01086	17.4473	25.227
	17.4574	0.11518	17.4675	-0.00548	17.4574	25.1552
	17.4675	-0.04424	17.4776	0.09278	17.4675	24.3047
	17.4776	0.06198	17.4877	0.24052	17.4776	25.2642
	17.4877	-0.14168	17.4978	0.03932	17.4877	25.6065
	17.4978	-0.05366	17.5079	0.21313	17.4978	24.9332
	17.5079	0.09687	17.518	0.14476	17.5079	25.502
	17.518	0.25522	17.5281	-0.02256	17.518	25.4407
	17.5281	-0.03693	17.5382	0.17992	17.5281	24.2466
	17.5382	0.14228	17.5483	0.06731	17.5382	25.6019
	17.5483	0.13921	17.5584	-0.09216	17.5483	25.1969
	17.5584	-0.03833	17.5685	0.19368	17.5584	26.0939
	17.5685	0.11487	17.5786	0.04465	17.5685	25.7019
	17.5786	-0.06525	17.5887	-0.02105	17.5786	25.5859
	17.5887	-0.000561405	17.5988	0.09035	17.5887	25.0455
	17.5988	-0.07649	17.6089	0.29291	17.5988	25.69
	17.6089	-0.11595	17.619	0.09183	17.6089	25.4907
	17.619	0.03471	17.6291	-0.09882	17.619	24.2029
	17.6291	-0.15837	17.6393	0.11939	17.6291	25.337
	17.6393	-0.02592	17.6494	-0.20926	17.6393	25.8305
	17.6494	-0.13304	17.6595	0.28241	17.6494	25.1573
	17.6595	-0.07348	17.6696	0.16472	17.6595	25.0232
	17.6696	0.22567	17.6797	0.11214	17.6696	25.3865
	17.6797	-0.00121	17.6898	0.15332	17.6797	25.4087
	17.6898	0.12349	17.6999	0.18149	17.6898	25.4048
	17.6999	0.1232	17.71	0.06123	17.6999	25.8801
	17.71	0.21928	17.7201	0.20401	17.71	24.733
	17.7201	0.0237	17.7302	0.18273	17.7201	25.039
	17.7302	0.11459	17.7403	0.03646	17.7302	25.1159
	17.7403	-0.20337	17.7504	0.31729	17.7403	25.4637
	17.7504	-0.14631	17.7605	0.26739	17.7504	25.1057
	17.7605	0.25191	17.7706	-0.12624	17.7605	26.3232
	17.7706	-0.04257	17.7807	-0.02767	17.7706	25.1528
	17.7807	0.19161	17.7908	-0.03066	17.7807	25.8157
	17.7908	0.09507	17.8009	0.0523	17.7908	25.1686
	17.8009	0.12093	17.8111	0.1483	17.8009	25.5503
	17.8111	-0.18912	17.8211	0.1844	17.8111	25.6012
	17.8211	0.05031	17.8313	0.13719	17.8211	25.423
	17.8313	0.24027	17.8414	0.06654	17.8313	25.1042
	17.8414	0.25577	17.8515	-0.11867	17.8414	25.3478
	17.8515	-0.13757	17.8616	0.118	17.8515	25.6748
	17.8616	0.00295	17.8717	0.08645	17.8616	24.8951
	17.8717	0.15129	17.8818	-0.08311	17.8717	26.0606
	17.8818	-0.05191	17.8919	0.12494	17.8818	26.0309
	17.8919	-0.11188	17.902	0.04655	17.8919	25.3996
	17.902	0.09119	17.9121	-0.0709	17.902	25.6668
	17.9121	0.10156	17.9222	-0.04771	17.9121	25.3871
	17.9222	0.0208	17.9323	-0.10263	17.9222	25.0761
	17.9323	0.13796	17.9424	0.19923	17.9323	25.8798
	17.9424	0.27337	17.9525	-0.07182	17.9424	25.7772
	17.9525	0.20045	17.9626	-0.00693	17.9525	24.7658
	17.9626	-0.11985	17.9727	0.05017	17.9626	26.3038
	17.9727	0.32028	17.9828	0.08124	17.9727	24.7533
	17.9828	0.03907	17.993	0.15137	17.9828	25.2055
	17.993	0.1537	18.0031	0.15121	17.993	25.517
	18.0031	-0.03374	18.0132	-0.11978	18.0031	25.8858
	18.0132	0.07831	18.0233	-0.02617	18.0132	25.0854
	18.0233	0.13308	18.0334	0.29661	18.0233	25.3839
	18.0334	0.22953	18.0435	0.06211	18.0334	25.935
	18.0435	-0.10109	18.0536	-0.03696	18.0435	25.4393
	18.0536	0.09694	18.0637	0.07492	18.0536	26.1363
	18.0637	0.10749	18.0738	0.19201	18.0637	25.8724
	18.0738	0.0269	18.0839	0.0487	18.0738	24.7647
	18.0839	0.25361	18.094	0.12936	18.0839	25.7899
	18.094	-0.01966	18.1041	0.07721	18.094	25.8619
	18.1041	-0.11844	18.1142	0.13706	18.1041	25.3896
	18.1142	0.1005	18.1243	-0.00881	18.1142	24.8888
	18.1243	0.24392	18.1344	0.15261	18.1243	26.0676
	18.1344	-0.06836	18.1445	-0.04793	18.1344	25.6579
	18.1445	-0.17752	18.1546	0.27498	18.1445	25.7118
	18.1546	0.01935	18.1647	-0.02971	18.1546	26.0833
	18.1647	0.20321	18.1748	0.03801	18.1647	26.0252
	18.1748	0.01208	18.185	-0.11301	18.1748	25.3031
	18.185	0.16211	18.1951	0.20994	18.185	25.8856
	18.1951	0.17673	18.2052	0.06676	18.1951	25.6218
	18.2052	0.04553	18.2153	-0.13371	18.2052	26.0299
	18.2153	0.15913	18.2254	0.02	18.2153	26.0656
	18.2254	0.06702	18.2355	0.23622	18.2254	25.9841
	18.2355	-0.04592	18.2456	0.06182	18.2355	24.9495
	18.2456	0.04168	18.2557	0.24421	18.2456	25.9253
	18.2557	0.12929	18.2658	0.13754	18.2557	25.2293
	18.2658	-0.07736	18.2759	0.14286	18.2658	25.4942
	18.2759	0.18215	18.286	0.16122	18.2759	26.3606
	18.286	0.01979	18.2961	0.11969	18.286	25.8053
	18.2961	-0.05401	18.3062	0.02088	18.2961	25.6066
	18.3062	-0.04707	18.3163	-0.11959	18.3062	25.2153
	18.3163	0.17863	18.3264	-0.07059	18.3163	25.5324
	18.3264	-0.06962	18.3365	-0.06846	18.3264	25.1411
	18.3365	0.05714	18.3466	-0.11319	18.3365	25.9894
	18.3466	-0.07129	18.3568	0.17282	18.3466	25.1346
	18.3568	-0.132	18.3668	0.16978	18.3568	26.0194
	18.3668	0.03647	18.377	0.15112	18.3668	26.0552
	18.377	0.05651	18.3871	0.20279	18.377	25.3228
	18.3871	0.14427	18.3972	0.12165	18.3871	25.6113
	18.3972	0.50027	18.4073	0.2124	18.3972	26.4518
	18.4073	0.11409	18.4174	0.13389	18.4073	25.1596
	18.4174	-0.12623	18.4275	0.2481	18.4174	24.9871
	18.4275	-0.15041	18.4376	-0.00748	18.4275	26.0465
	18.4376	0.11189	18.4477	0.11196	18.4376	25.0563
	18.4477	-0.03465	18.4578	0.07776	18.4477	25.5063
	18.4578	0.18861	18.4679	-0.0033	18.4578	25.8235
	18.4679	-0.01	18.478	0.03543	18.4679	24.8307
	18.478	-0.10442	18.4881	-0.25655	18.478	25.7417
	18.4881	0.09804	18.4982	0.25096	18.4881	26.1422
	18.4982	-0.02501	18.5083	0.00327	18.4982	24.6573
	18.5083	0.15924	18.5184	-0.05951	18.5083	25.5761
	18.5184	0.15861	18.5285	-0.11968	18.5184	25.3934
	18.5285	-0.18315	18.5387	-0.10692	18.5285	25.2809
	18.5387	-0.11084	18.5487	0.1246	18.5387	25.7778
	18.5487	0.05523	18.5589	0.12436	18.5487	25.4857
	18.5589	0.19007	18.569	0.15017	18.5589	25.803
	18.569	0.23898	18.5791	-0.13911	18.569	25.3677
	18.5791	0.02227	18.5892	0.21746	18.5791	25.3308
	18.5892	0.0712	18.5993	0.1834	18.5892	25.9658
	18.5993	0.10973	18.6094	0.06082	18.5993	25.1633
	18.6094	-0.23194	18.6195	0.13095	18.6094	25.2514
	18.6195	-0.15172	18.6296	-0.06453	18.6195	25.4646
	18.6296	0.32955	18.6397	0.01605	18.6296	25.8366
	18.6397	-0.03813	18.6498	0.15132	18.6397	25.7608
	18.6498	-0.06986	18.6599	-0.0233	18.6498	25.7135
	18.6599	-0.04688	18.67	-0.20051	18.6599	24.8252
	18.67	-0.03953	18.6801	0.25771	18.67	25.3665
	18.6801	0.03295	18.6902	-0.04969	18.6801	25.4521
	18.6902	0.1471	18.7003	0.15334	18.6902	25.8164
	18.7003	0.10241	18.7104	0.12982	18.7003	25.2171
	18.7104	-0.12977	18.7205	-0.03953	18.7104	24.7168
	18.7205	0.224	18.7307	0.00729	18.7205	25.0472
	18.7307	0.20799	18.7408	0.1765	18.7307	25.159
	18.7408	-0.20384	18.7509	-0.11521	18.7408	25.453
	18.7509	0.0432	18.761	0.22851	18.7509	25.0074
	18.761	-0.10819	18.7711	-0.15172	18.761	24.9915
	18.7711	0.17272	18.7812	0.22066	18.7711	24.8767
	18.7812	-0.06198	18.7913	0.28056	18.7812	24.1004
	18.7913	0.08614	18.8014	0.10348	18.7913	23.6002
	18.8014	-0.0652	18.8115	0.03319	18.8014	24.7146
	18.8115	0.14545	18.8216	-0.08397	18.8115	25.3706
	18.8216	0.21809	18.8317	-0.0032	18.8216	24.498
	18.8317	0.02251	18.8418	0.00987	18.8317	25.3781
	18.8418	0.04829	18.8519	-0.000484204	18.8418	25.2451
	18.8519	0.0819	18.862	0.06209	18.8519	24.7449
	18.862	0.14157	18.8721	0.11165	18.862	25.0495
	18.8721	0.12051	18.8822	0.10653	18.8721	25.479
	18.8822	0.10468	18.8923	-0.12253	18.8822	24.7341
	18.8923	-0.08562	18.9025	0.32549	18.8923	24.8303
	18.9025	0.17721	18.9125	0.24489	18.9025	24.8432
	18.9125	0.07027	18.9227	-0.16644	18.9125	24.6139
	18.9227	-0.03667	18.9328	0.2035	18.9227	24.2727
	18.9328	0.27308	18.9429	-0.01249	18.9328	24.619
	18.9429	0.05159	18.953	0.12309	18.9429	24.1788
	18.953	0.08011	18.9631	-0.15799	18.953	24.6813
	18.9631	0.32999	18.9732	-0.05103	18.9631	24.2672
	18.9732	-0.0972	18.9833	0.04031	18.9732	24.3401
	18.9833	0.20479	18.9934	0.01187	18.9833	24.8661
	18.9934	0.11096	19.0035	0.34542	18.9934	25.2098
	19.0035	-0.17556	19.0136	0.15554	19.0035	23.9728
	19.0136	0.10563	19.0237	-0.13068	19.0136	25.5093
	19.0237	-0.06629	19.0338	-0.0445	19.0237	24.1681
	19.0338	-0.03768	19.0439	0.02867	19.0338	24.1525
	19.0439	0.13938	19.054	0.14353	19.0439	23.9312
	19.054	0.19927	19.0641	0.09432	19.054	24.7385
	19.0641	0.0925	19.0742	-0.02257	19.0641	23.6031
	19.0742	-0.07936	19.0844	0.0272	19.0742	24.2569
	19.0844	0.10556	19.0945	-0.00374	19.0844	24.447
	19.0945	-0.03764	19.1046	0.12419	19.0945	24.02
	19.1046	0.0822	19.1147	0.12452	19.1046	24.0904
	19.1147	-0.05836	19.1248	0.04413	19.1147	24.9499
	19.1248	0.07452	19.1349	0.32052	19.1248	23.9968
	19.1349	0.36888	19.145	0.14901	19.1349	24.26
	19.145	-0.12322	19.1551	-0.09802	19.145	24.2288
	19.1551	0.18418	19.1652	0.01695	19.1551	24.0779
	19.1652	-0.01622	19.1753	0.06161	19.1652	24.1327
	19.1753	0.0412	19.1854	0.21305	19.1753	24.5495
	19.1854	0.23405	19.1955	0.38794	19.1854	24.0445
	19.1955	0.18733	19.2056	0.07326	19.1955	24.2816
	19.2056	-0.15105	19.2157	0.10495	19.2056	23.5943
	19.2157	0.01059	19.2258	-0.16284	19.2157	24.118
	19.2258	0.23994	19.2359	0.10324	19.2258	23.4254
	19.2359	0.09691	19.246	0.05683	19.2359	23.6183
	19.246	-0.11121	19.2561	0.09637	19.246	23.1706
	19.2561	0.15464	19.2662	0.19581	19.2561	23.5381
	19.2662	0.24081	19.2764	0.04266	19.2662	23.7232
	19.2764	-0.13134	19.2865	0.02494	19.2764	23.0151
	19.2865	-0.18577	19.2966	0.27285	19.2865	23.7758
	19.2966	0.08534	19.3067	-0.00787	19.2966	23.4114
	19.3067	0.12728	19.3168	0.10985	19.3067	23.1774
	19.3168	0.22393	19.3269	0.12342	19.3168	23.0735
	19.3269	0.09924	19.337	0.12137	19.3269	23.243
	19.337	-0.00982	19.3471	0.16361	19.337	23.3423
	19.3471	0.19884	19.3572	0.38293	19.3471	24.1291
	19.3572	0.20699	19.3673	0.06321	19.3572	22.9445
	19.3673	0.1188	19.3774	-0.00911	19.3673	23.4188
	19.3774	0.33271	19.3875	0.21025	19.3774	22.841
	19.3875	0.17683	19.3976	0.04681	19.3875	23.5262
	19.3976	0.02878	19.4077	0.06827	19.3976	22.9797
	19.4077	-0.05676	19.4178	0.25381	19.4077	23.9358
	19.4178	-0.00166	19.4279	0.04352	19.4178	23.6992
	19.4279	0.23314	19.438	0.17439	19.4279	23.2621
	19.438	0.13982	19.4481	0.09694	19.438	22.5906
	19.4481	-0.13057	19.4583	0.20439	19.4481	23.3202
	19.4583	-0.05199	19.4684	-0.00325	19.4583	22.8232
	19.4684	-0.101	19.4785	0.05735	19.4684	23.4304
	19.4785	-0.02239	19.4886	0.19088	19.4785	22.7798
	19.4886	0.08487	19.4987	0.04316	19.4886	22.7959
	19.4987	-0.17244	19.5088	0.02827	19.4987	22.2
	19.5088	0.22391	19.5189	-0.11942	19.5088	22.8775
	19.5189	0.25308	19.529	-0.10092	19.5189	23.6515
	19.529	-0.27503	19.5391	-0.0225	19.529	23.3941
	19.5391	-0.02708	19.5492	-0.01439	19.5391	23.4988
	19.5492	0.06984	19.5593	0.17863	19.5492	22.7467
	19.5593	0.27093	19.5694	0.00186	19.5593	22.7758
	19.5694	-0.00713	19.5795	0.09334	19.5694	22.2972
	19.5795	0.24867	19.5896	0.02337	19.5795	22.2925
	19.5896	-0.10488	19.5997	0.21122	19.5896	22.3243
	19.5997	-0.00791	19.6098	0.00325	19.5997	23.252
	19.6098	0.06303	19.6199	0.05049	19.6098	22.1614
	19.6199	-0.06393	19.6301	0.09775	19.6199	22.5916
	19.6301	0.0409	19.6402	0.16585	19.6301	22.0349
	19.6402	0.09625	19.6503	0.04907	19.6402	22.947
	19.6503	-0.15828	19.6604	0.03125	19.6503	21.8981
	19.6604	0.16272	19.6705	-0.04645	19.6604	22.6747
	19.6705	-0.09178	19.6806	0.11284	19.6705	22.1962
	19.6806	0.09122	19.6907	0.08724	19.6806	22.1812
	19.6907	0.09195	19.7008	0.23874	19.6907	22.3042
	19.7008	-0.02971	19.7109	0.14805	19.7008	22.5158
	19.7109	0.10906	19.721	0.45322	19.7109	21.6545
	19.721	0.27909	19.7311	0.03183	19.721	22.3088
	19.7311	0.27205	19.7412	-0.09788	19.7311	21.6975
	19.7412	0.12439	19.7513	0.4495	19.7412	21.3961
	19.7513	0.02884	19.7614	0.10626	19.7513	22.5062
	19.7614	0.29006	19.7715	0.04429	19.7614	21.5121
	19.7715	-0.10496	19.7816	-0.0984	19.7715	21.354
	19.7816	0.349	19.7917	-0.02754	19.7816	22.2089
	19.7917	0.04515	19.8018	0.15531	19.7917	21.7513
	19.8018	-0.07899	19.8119	-0.02121	19.8018	21.4369
	19.8119	-0.12761	19.8221	0.15646	19.8119	21.6955
	19.8221	0.18577	19.8322	-0.0565	19.8221	22.0895
	19.8322	0.09291	19.8423	0.22275	19.8322	21.1423
	19.8423	0.11204	19.8524	0.18169	19.8423	22.1613
	19.8524	0.28222	19.8625	0.19533	19.8524	21.6882
	19.8625	0.02013	19.8726	0.06576	19.8625	20.439
	19.8726	-0.0154	19.8827	0.0091	19.8726	21.3148
	19.8827	0.04805	19.8928	0.16861	19.8827	21.7714
	19.8928	-0.24266	19.9029	0.08073	19.8928	21.0013
	19.9029	0.18019	19.913	-0.07745	19.9029	21.6975
	19.913	0.09263	19.9231	-0.24864	19.913	21.1593
	19.9231	0.078	19.9332	0.29372	19.9231	21.1003
	19.9332	0.24307	19.9433	-0.16912	19.9332	21.1428
	19.9433	0.192	19.9534	0.03472	19.9433	20.7791
	19.9534	0.01074	19.9635	0.37398	19.9534	20.3789
	19.9635	0.04823	19.9736	-0.12529	19.9635	21.0048
	19.9736	-0.01582	19.9838	-0.11152	19.9736	21.1307
	19.9838	-0.26736	19.9938	0.14705	19.9838	20.9259
	19.9938	-0.03374	20.004	-0.03187	19.9938	20.7524
	20.004	0.13478	20.0141	0.01578	20.004	20.8106
	20.0141	-0.09252	20.0242	0.33948	20.0141	20.4704
	20.0242	0.17498	20.0343	0.06163	20.0242	20.5573
	20.0343	0.05968	20.0444	-0.00267	20.0343	20.6364
	20.0444	0.03033	20.0545	0.11794	20.0444	20.4785
	20.0545	0.1312	20.0646	0.10575	20.0545	20.4899
	20.0646	0.06542	20.0747	0.07013	20.0646	20.1238
	20.0747	0.1585	20.0848	0.0241	20.0747	19.9529
	20.0848	0.22815	20.0949	0.03277	20.0848	20.2612
	20.0949	-0.00426	20.105	0.04145	20.0949	19.9966
	20.105	-0.10906	20.1151	0.084	20.105	20.1356
	20.1151	0.0674	20.1252	0.22291	20.1151	21.0143
	20.1252	0.19179	20.1353	0.26547	20.1252	20.3174
	20.1353	-0.14475	20.1454	0.05024	20.1353	19.756
	20.1454	0.15675	20.1555	-0.08947	20.1454	20.2466
	20.1555	-0.17455	20.1656	-0.16926	20.1555	20.93
	20.1656	0.11655	20.1758	0.09041	20.1656	20.1447
	20.1758	0.20975	20.1859	0.04019	20.1758	20.0781
	20.1859	0.33681	20.196	-0.09335	20.1859	20.4021
	20.196	-0.11945	20.2061	-0.01855	20.196	19.3589
	20.2061	0.00243	20.2162	0.05106	20.2061	19.6257
	20.2162	-0.04755	20.2263	0.16234	20.2162	19.8039
	20.2263	-0.147	20.2364	0.09916	20.2263	19.2712
	20.2364	-0.0928	20.2465	0.14275	20.2364	20.3349
	20.2465	-0.01514	20.2566	0.19157	20.2465	19.6043
	20.2566	0.09638	20.2667	0.20133	20.2566	18.6914
	20.2667	-0.22959	20.2768	0.12777	20.2667	19.5806
	20.2768	0.05383	20.2869	-0.04734	20.2768	19.8318
	20.2869	-0.05076	20.297	0.25411	20.2869	19.3903
	20.297	0.32123	20.3071	0.03736	20.297	20.3629
	20.3071	-0.10626	20.3172	-0.00491	20.3071	19.6922
	20.3172	0.04179	20.3273	0.1247	20.3172	19.3445
	20.3273	-0.10442	20.3374	0.19964	20.3273	19.2364
	20.3374	0.25459	20.3475	0.4074	20.3374	19.2012
	20.3475	0.22039	20.3576	0.05528	20.3475	19.0592
	20.3576	0.15754	20.3678	0.30994	20.3576	19.9199
	20.3678	0.08169	20.3779	0.05419	20.3678	19.7909
	20.3779	0.13085	20.388	0.18647	20.3779	18.412
	20.388	0.16701	20.3981	-0.02238	20.388	19.4654
	20.3981	0.03911	20.4082	0.05784	20.3981	19.4485
	20.4082	-0.1617	20.4183	0.04692	20.4082	18.2936
	20.4183	0.21303	20.4284	0.2131	20.4183	19.1074
	20.4284	-0.03462	20.4385	-0.08165	20.4284	18.6009
	20.4385	0.20211	20.4486	0.18871	20.4385	18.4486
	20.4486	0.24614	20.4587	0.26638	20.4486	18.8667
	20.4587	0.15217	20.4688	-0.02834	20.4587	18.0139
	20.4688	0.0556	20.4789	0.05456	20.4688	18.5022
	20.4789	-0.05918	20.489	0.0958	20.4789	18.8708
	20.489	0.27396	20.4991	0.00163	20.489	18.6873
	20.4991	-0.04914	20.5092	0.07154	20.4991	17.9882
	20.5092	-0.10399	20.5193	0.17271	20.5092	18.5756
	20.5193	0.00263	20.5295	-0.13497	20.5193	18.5379
	20.5295	0.05978	20.5395	0.1433	20.5295	18.8727
	20.5395	0.14819	20.5497	0.33304	20.5395	18.3663
	20.5497	0.09598	20.5598	0.06706	20.5497	18.8209
	20.5598	-0.02652	20.5699	-0.09214	20.5598	18.2547
	20.5699	-0.02662	20.58	0.07159	20.5699	17.9619
	20.58	0.13476	20.5901	0.06867	20.58	18.203
	20.5901	0.06958	20.6002	-0.01498	20.5901	18.793
	20.6002	-0.04246	20.6103	0.0967	20.6002	18.219
	20.6103	0.19707	20.6204	0.17453	20.6103	17.6215
	20.6204	-0.06859	20.6305	-0.02367	20.6204	17.7403
	20.6305	0.20222	20.6406	0.27033	20.6305	17.7418
	20.6406	0.25689	20.6507	0.03049	20.6406	17.9855
	20.6507	-0.02176	20.6608	0.08492	20.6507	17.2084
	20.6608	-0.02956	20.6709	0.19666	20.6608	18.1215
	20.6709	-0.12329	20.681	0.1131	20.6709	17.8861
	20.681	0.07987	20.6911	0.05038	20.681	17.4449
	20.6911	-0.11801	20.7012	0.14652	20.6911	18.1444
	20.7012	0.20496	20.7113	0.11508	20.7012	17.3362
	20.7113	-0.04497	20.7215	0.14093	20.7113	17.882
	20.7215	0.24938	20.7316	0.13033	20.7215	17.6389
	20.7316	-0.16719	20.7417	0.08329	20.7316	17.5181
	20.7417	0.18447	20.7518	0.00501	20.7417	16.8895
	20.7518	0.11167	20.7619	0.06476	20.7518	17.1073
	20.7619	-0.1356	20.772	-0.11767	20.7619	16.734
	20.772	0.15099	20.7821	0.14783	20.772	17.1185
	20.7821	-0.02855	20.7922	0.00188	20.7821	17.6592
	20.7922	0.15391	20.8023	0.24136	20.7922	16.9265
	20.8023	0.18793	20.8124	0.25428	20.8023	16.6157
	20.8124	0.22978	20.8225	0.32711	20.8124	17.3596
	20.8225	0.09977	20.8326	0.14475	20.8225	17.351
	20.8326	-0.29586	20.8427	-0.00375	20.8326	16.91
	20.8427	0.08978	20.8528	0.30609	20.8427	16.5914
	20.8528	0.11866	20.8629	0.03	20.8528	16.5072
	20.8629	0.06682	20.873	0.27997	20.8629	16.8293
	20.873	0.09051	20.8831	-0.02214	20.873	17.1644
	20.8831	0.17671	20.8932	-0.10809	20.8831	16.8146
	20.8932	-0.02614	20.9033	0.14712	20.8932	16.6028
	20.9033	-0.00762	20.9135	-0.03516	20.9033	16.4432
	20.9135	0.15154	20.9236	0.14454	20.9135	17.1715
	20.9236	-0.21273	20.9337	0.13416	20.9236	15.8999
	20.9337	-0.01449	20.9438	-0.15226	20.9337	16.5398
	20.9438	0.2723	20.9539	0.00924	20.9438	15.8515
	20.9539	-0.30808	20.964	0.05358	20.9539	16.1867
	20.964	0.00999	20.9741	0.05365	20.964	16.2614
	20.9741	0.12754	20.9842	0.03289	20.9741	15.8388
	20.9842	0.000322442	20.9943	0.05903	20.9842	16.4345
	20.9943	0.00592	21.0044	0.17111	20.9943	16.3452
	21.0044	0.1105	21.0145	0.10872	21.0044	16.2585
	21.0145	-0.07398	21.0246	0.1479	21.0145	15.7969
	21.0246	0.23895	21.0347	0.19231	21.0246	16.0775
	21.0347	0.01803	21.0448	0.05443	21.0347	16.1315
	21.0448	0.0289	21.0549	0.25771	21.0448	15.735
	21.0549	0.14916	21.065	0.30735	21.0549	15.9192
	21.065	0.20432	21.0752	0.09398	21.065	15.6712
	21.0752	0.05898	21.0852	0.45615	21.0752	14.7096
	21.0852	0.08031	21.0954	0.000612933	21.0852	15.8209
	21.0954	-0.19001	21.1055	0.09196	21.0954	16.0443
	21.1055	0.12301	21.1156	0.08958	21.1055	15.2702
	21.1156	0.5949	21.1257	0.10543	21.1156	15.5561
	21.1257	0.1319	21.1358	-0.07142	21.1257	15.6857
	21.1358	0.12725	21.1459	0.27778	21.1358	14.8752
	21.1459	0.12261	21.156	0.14783	21.1459	14.8329
	21.156	0.1258	21.1661	0.16112	21.156	14.7777
	21.1661	0.09254	21.1762	0.17442	21.1661	14.6573
	21.1762	0.14002	21.1863	0.01325	21.1762	14.7818
	21.1863	0.02605	21.1964	0.14115	21.1863	15.3828
	21.1964	-0.08791	21.2065	0.25604	21.1964	14.6453
	21.2065	0.00909	21.2166	-0.02228	21.2065	14.8688
	21.2166	0.03057	21.2267	0.00148	21.2166	14.712
	21.2267	-0.06772	21.2368	0.43151	21.2267	15.1151
	21.2368	0.0267	21.2469	0.18707	21.2368	14.5053
	21.2469	0.04561	21.257	0.05201	21.2469	14.8199
	21.257	0.17131	21.2672	0.06541	21.257	14.8793
	21.2672	0.13556	21.2773	0.18037	21.2672	14.8294
	21.2773	-0.20486	21.2874	0.23805	21.2773	14.48
	21.2874	-0.02705	21.2975	0.29835	21.2874	14.4196
	21.2975	-0.00807	21.3076	0.30397	21.2975	14.5182
	21.3076	0.18279	21.3177	0.03617	21.3076	14.4188
	21.3177	-0.05603	21.3278	0.10431	21.3177	14.2517
	21.3278	-0.10212	21.3379	0.04746	21.3278	13.8164
	21.3379	0.34659	21.348	0.1	21.3379	13.9983
	21.348	-0.17345	21.3581	0.37129	21.348	14.1802
	21.3581	0.06956	21.3682	0.22854	21.3581	13.7606
	21.3682	0.01049	21.3783	0.06496	21.3682	14.268
	21.3783	0.25351	21.3884	0.0915	21.3783	14.0645
	21.3884	0.17363	21.3985	-0.02258	21.3884	14.1527
	21.3985	-0.18228	21.4086	0.09252	21.3985	14.1264
	21.4086	-0.19442	21.4187	0.067	21.4086	13.4359
	21.4187	0.13303	21.4288	0.09879	21.4187	14.0242
	21.4288	0.19748	21.4389	0.15923	21.4288	13.766
	21.4389	-0.08963	21.449	0.06344	21.4389	13.3647
	21.449	0.31078	21.4592	-0.14433	21.449	13.5441
	21.4592	0.08099	21.4693	0.02031	21.4592	14.4579
	21.4693	0.221	21.4794	0.11205	21.4693	13.5774
	21.4794	0.1605	21.4895	0.07358	21.4794	14.0433
	21.4895	0.23023	21.4996	-0.10029	21.4895	13.6759
	21.4996	-0.19743	21.5097	-0.09706	21.4996	13.1313
	21.5097	0.16138	21.5198	0.34107	21.5097	12.8316
	21.5198	0.23634	21.5299	0.03702	21.5198	14.0111
	21.5299	-0.03243	21.54	0.1809	21.5299	12.951
	21.54	0.07381	21.5501	0.05395	21.54	13.4586
	21.5501	0.10715	21.5602	0.13796	21.5501	13.797
	21.5602	-0.15638	21.5703	0.01624	21.5602	12.9999
	21.5703	-0.01886	21.5804	0.01694	21.5703	13.0466
	21.5804	0.09004	21.5905	-0.05528	21.5804	13.372
	21.5905	0.06613	21.6006	0.13814	21.5905	12.5671
	21.6006	0.024	21.6107	0.0972	21.6006	12.9628
	21.6107	0.33345	21.6209	0.262	21.6107	13.2075
	21.6209	-0.04459	21.6309	0.14034	21.6209	13.2464
	21.6309	0.03831	21.6411	0.02651	21.6309	13.2724
	21.6411	0.02488	21.6512	0.03249	21.6411	12.3061
	21.6512	-0.025	21.6613	-0.06049	21.6512	12.6914
	21.6613	0.20638	21.6714	0.26061	21.6613	13.0663
	21.6714	-0.20546	21.6815	0.21713	21.6714	13.0012
	21.6815	0.10147	21.6916	0.11117	21.6815	12.6131
	21.6916	-0.01608	21.7017	0.23959	21.6916	12.863
	21.7017	-0.07111	21.7118	0.13625	21.7017	12.6572
	21.7118	-0.05581	21.7219	0.3298	21.7118	12.027
	21.7219	0.25897	21.732	0.40356	21.7219	12.6259
	21.732	0.04772	21.7421	0.19348	21.732	12.8994
	21.7421	-0.09841	21.7522	-0.08169	21.7421	12.5009
	21.7522	0.29714	21.7623	0.22127	21.7522	12.4931
	21.7623	0.0651	21.7724	-0.01743	21.7623	12.5869
	21.7724	0.13254	21.7825	-0.01653	21.7724	11.7796
	21.7825	-0.12812	21.7926	-0.14843	21.7825	11.8421
	21.7926	0.02528	21.8027	0.01832	21.7926	12.0687
	21.8027	0.23339	21.8129	0.02882	21.8027	11.7485
	21.8129	-0.00641	21.823	0.38049	21.8129	12.16
	21.823	0.09235	21.8331	0.08633	21.823	11.6236
	21.8331	0.13903	21.8432	0.01353	21.8331	12.6601
	21.8432	0.00864	21.8533	0.11523	21.8432	12.3139
	21.8533	0.24806	21.8634	0.00599	21.8533	12.0822
	21.8634	-0.1297	21.8735	-0.11885	21.8634	11.637
	21.8735	0.09411	21.8836	-0.06	21.8735	12.0694
	21.8836	0.05231	21.8937	0.03792	21.8836	11.6581
	21.8937	0.15115	21.9038	0.15669	21.8937	11.8457
	21.9038	0.02604	21.9139	0.22599	21.9038	12.1506
	21.9139	-0.25792	21.924	0.28228	21.9139	12.1116
	21.924	0.06231	21.9341	-0.08069	21.924	11.0962
	21.9341	-0.0211	21.9442	-0.0374	21.9341	11.3985
	21.9442	0.23144	21.9543	0.08403	21.9442	11.6512
	21.9543	-0.03423	21.9644	0.24192	21.9543	11.0655
	21.9644	-0.01344	21.9745	0.01701	21.9644	11.2714
	21.9745	-0.08899	21.9846	-0.03861	21.9745	10.98
	21.9846	-0.11505	21.9947	-0.0734	21.9846	11.2354
	21.9947	0.1688	22.0049	-0.03004	21.9947	10.8346
	22.0049	0.17402	22.015	-0.11689	22.0049	11.2307
	22.015	-0.02128	22.0251	0.00461	22.015	10.6971
	22.0251	-0.22698	22.0352	0.3032	22.0251	11.4447
	22.0352	0.22098	22.0453	0.20076	22.0352	10.8721
	22.0453	0.02833	22.0554	0.265	22.0453	10.8932
	22.0554	0.08829	22.0655	0.00112	22.0554	11.0055
	22.0655	-0.0158	22.0756	0.03152	22.0655	11.4042
	22.0756	0.24731	22.0857	0.23381	22.0756	11.0738
	22.0857	0.20314	22.0958	0.02726	22.0857	10.9465
	22.0958	-0.21081	22.1059	0.12019	22.0958	11.0302
	22.1059	0.16431	22.116	0.24439	22.1059	10.6425
	22.116	0.30767	22.1261	0.14463	22.116	10.4944
	22.1261	0.02917	22.1362	-0.11136	22.1261	10.8125
	22.1362	0.05537	22.1463	-0.08609	22.1362	10.5134
	22.1463	-0.08508	22.1564	0.11627	22.1463	10.5945
	22.1564	0.15729	22.1666	0.24312	22.1564	10.7798
	22.1666	0.108	22.1766	0.04186	22.1666	10.0197
	22.1766	0.17592	22.1868	0.10883	22.1766	10.541
	22.1868	0.25426	22.1969	-0.09241	22.1868	10.8487
	22.1969	0.02011	22.207	0.21157	22.1969	10.2476
	22.207	-0.04996	22.2171	0.33326	22.207	10.3652
	22.2171	0.22113	22.2272	0.22319	22.2171	10.2302
	22.2272	0.25785	22.2373	0.09491	22.2272	10.3947
	22.2373	0.06281	22.2474	0.06299	22.2373	9.79623
	22.2474	0.03185	22.2575	0.09358	22.2474	10.0936
	22.2575	0.02954	22.2676	0.23355	22.2575	9.65917
	22.2676	-0.09254	22.2777	-0.05094	22.2676	10.3966
	22.2777	-0.02191	22.2878	0.09427	22.2777	10.0821
	22.2878	0.06176	22.2979	0.03896	22.2878	9.22839
	22.2979	-0.13061	22.308	0.16856	22.2979	9.74975
	22.308	0.09111	22.3181	-0.02735	22.308	10.1305
	22.3181	0.20866	22.3282	0.11269	22.3181	9.75603
	22.3282	0.14394	22.3383	0.16419	22.3282	9.74617
	22.3383	0.12871	22.3484	0.17144	22.3383	9.9134
	22.3484	-0.00631	22.3586	-0.01141	22.3484	9.58845
	22.3586	0.12952	22.3687	0.06096	22.3586	9.68018
	22.3687	0.12735	22.3788	0.03178	22.3687	10.0532
	22.3788	0.12258	22.3889	0.13021	22.3788	9.04595
	22.3889	-0.13218	22.399	0.08803	22.3889	9.87989
	22.399	0.19641	22.4091	0.03024	22.399	9.36228
	22.4091	0.0849	22.4192	0.0011	22.4091	9.12593
	22.4192	-0.12034	22.4293	0.05009	22.4192	9.79845
	22.4293	-0.02089	22.4394	0.14076	22.4293	9.48139
	22.4394	-0.04382	22.4495	0.01009	22.4394	9.66434
	22.4495	-0.02507	22.4596	0.33776	22.4495	9.35251
	22.4596	0.04318	22.4697	-0.05591	22.4596	8.79068
	22.4697	0.00205	22.4798	0.15981	22.4697	9.51272
	22.4798	-0.15104	22.4899	0.15678	22.4798	9.22696
	22.4899	-0.07885	22.5	0.19804	22.4899	9.51152
	22.5	-0.15509	22.5101	0.02316	22.5	9.14505
	22.5101	0.089	22.5202	-0.000672607	22.5101	9.27338
	22.5202	0.34611	22.5303	0.08228	22.5202	8.89912
	22.5303	-0.08946	22.5404	0.30066	22.5303	8.70715
	22.5404	0.30309	22.5506	0.31593	22.5404	9.39281
	22.5506	0.16181	22.5607	0.03433	22.5506	8.71128
	22.5607	-0.0055	22.5708	0.01055	22.5607	9.01153
	22.5708	-0.13114	22.5809	0.22116	22.5708	8.72586
	22.5809	0.10001	22.591	-0.13072	22.5809	8.6303
	22.591	0.13325	22.6011	0.15543	22.591	8.3811
	22.6011	0.104	22.6112	0.0744	22.6011	8.47045
	22.6112	-0.10232	22.6213	0.00641	22.6112	8.177
	22.6213	0.10804	22.6314	-0.11626	22.6213	8.4044
	22.6314	0.12571	22.6415	0.28972	22.6314	8.46514
	22.6415	-0.00506	22.6516	0.0655	22.6415	8.61182
	22.6516	0.09336	22.6617	0.03922	22.6516	8.23508
	22.6617	0.15533	22.6718	0.12232	22.6617	7.85313
	22.6718	0.04804	22.6819	-0.06281	22.6718	8.72901
	22.6819	-0.05924	22.692	-0.0526	22.6819	8.2273
	22.692	-0.11182	22.7021	0.08001	22.692	8.63705
	22.7021	0.06218	22.7123	-0.12071	22.7021	8.88015
	22.7123	0.00702	22.7223	0.064	22.7123	8.34461
	22.7223	0.04562	22.7325	0.16279	22.7223	8.03825
	22.7325	-0.11368	22.7426	0.05846	22.7325	8.24491
	22.7426	0.01869	22.7527	0.18331	22.7426	7.38649
	22.7527	0.06514	22.7628	0.1441	22.7527	8.15567
	22.7628	0.11681	22.7729	-0.00707	22.7628	7.64362
	22.7729	-0.08151	22.783	0.06312	22.7729	7.65501
	22.783	-0.04284	22.7931	-0.11668	22.783	8.17944
	22.7931	0.29272	22.8032	0.20353	22.7931	8.03981
	22.8032	-0.08785	22.8133	0.09407	22.8032	7.76737
	22.8133	-0.02311	22.8234	0.17211	22.8133	8.31787
	22.8234	0.05468	22.8335	0.07569	22.8234	8.29806
	22.8335	-0.04462	22.8436	-0.02593	22.8335	8.25482
	22.8436	0.15298	22.8537	0.00266	22.8436	8.02149
	22.8537	0.02246	22.8638	-0.1406	22.8537	7.6163
	22.8638	-0.12888	22.8739	0.07291	22.8638	7.5809
	22.8739	-0.00156	22.884	-0.25263	22.8739	8.05593
	22.884	0.25859	22.8941	0.19789	22.884	8.02837
	22.8941	-0.20001	22.9043	-2.82458e-05	22.8941	6.83936
	22.9043	0.11745	22.9144	0.1354	22.9043	7.36129
	22.9144	0.06252	22.9245	0.07032	22.9144	7.8572
	22.9245	-0.00541	22.9346	0.06515	22.9245	7.98332
	22.9346	-0.00563	22.9447	0.23446	22.9346	7.57299
	22.9447	0.16344	22.9548	0.0392	22.9447	7.5533
	22.9548	0.08512	22.9649	0.05489	22.9548	7.89299
	22.9649	-0.06089	22.975	-0.0492	22.9649	7.06342
	22.975	-0.13137	22.9851	-0.11942	22.975	7.36928
	22.9851	0.11066	22.9952	-0.02039	22.9851	7.24025
	22.9952	-0.00668	23.0053	0.11511	22.9952	6.96539
	23.0053	0.21715	23.0154	-0.00719	23.0053	6.91972
	23.0154	-0.30381	23.0255	-0.05917	23.0154	7.57457
	23.0255	-0.07996	23.0356	-0.06687	23.0255	6.75027
	23.0356	0.03713	23.0457	0.22752	23.0356	7.41556
	23.0457	-0.29369	23.0558	-0.1838	23.0457	7.39596
	23.0558	0.08384	23.0659	-0.05344	23.0558	6.95189
	23.0659	0.0994	23.076	0.14984	23.0659	7.10159
	23.076	0.0681	23.0861	0.07188	23.076	7.26431
	23.0861	-0.19236	23.0963	0.19705	23.0861	6.62496
	23.0963	0.11751	23.1064	0.03578	23.0963	7.02729
	23.1064	0.17479	23.1165	0.1115	23.1064	6.49994
	23.1165	0.0029	23.1266	0.08306	23.1165	6.58197
	23.1266	0.02114	23.1367	0.23953	23.1266	6.65881
	23.1367	-0.00228	23.1468	0.12778	23.1367	6.65492
	23.1468	0.09931	23.1569	0.31812	23.1468	6.34636
	23.1569	0.00821	23.167	0.44337	23.1569	7.27479
	23.167	-0.07247	23.1771	0.15978	23.167	6.53395
	23.1771	-0.01772	23.1872	-0.00922	23.1771	6.33219
	23.1872	0.12299	23.1973	0.03272	23.1872	6.58096
	23.1973	-0.04359	23.2074	0.22312	23.1973	6.35317
	23.2074	-0.09558	23.2175	-0.01356	23.2074	6.39102
	23.2175	0.04516	23.2276	0.05446	23.2175	6.65023
	23.2276	-0.02763	23.2377	-0.11709	23.2276	6.40946
	23.2377	-0.05875	23.2478	-0.11937	23.2377	6.46556
	23.2478	0.01171	23.258	0.08404	23.2478	6.61283
	23.258	-0.11834	23.2681	0.00359	23.258	6.24968
	23.2681	-0.25359	23.2782	0.18879	23.2681	6.14697
	23.2782	0.21014	23.2883	0.08493	23.2782	6.35415
	23.2883	-0.04227	23.2984	-0.03455	23.2883	6.36343
	23.2984	0.00481	23.3085	0.27828	23.2984	6.13835
	23.3085	-0.02362	23.3186	-0.00784	23.3085	5.95234
	23.3186	0.12244	23.3287	0.14355	23.3186	6.19602
	23.3287	0.12268	23.3388	0.2585	23.3287	5.93972
	23.3388	0.01095	23.3489	0.00106	23.3388	5.85269
	23.3489	0.16746	23.359	-0.07929	23.3489	5.98963
	23.359	0.12607	23.3691	0.1086	23.359	6.28284
	23.3691	-0.04552	23.3792	0.12983	23.3691	5.77917
	23.3792	0.12145	23.3893	0.08858	23.3792	5.84323
	23.3893	0.17645	23.3994	0.21139	23.3893	5.76927
	23.3994	-0.19302	23.4095	0.05297	23.3994	5.78908
	23.4095	0.20054	23.4196	-0.14711	23.4095	5.58233
	23.4196	0.14099	23.4297	0.16845	23.4196	5.49017
	23.4297	-0.00709	23.4398	0.11162	23.4297	5.98917
	23.4398	-0.06662	23.45	0.09126	23.4398	5.66266
	23.45	-0.12353	23.4601	0.16206	23.45	5.72157
	23.4601	0.12946	23.4702	0.01672	23.4601	5.91331
	23.4702	-0.24774	23.4803	0.17868	23.4702	5.96183
	23.4803	0.03653	23.4904	0.13753	23.4803	6.05202
	23.4904	0.14633	23.5005	-0.08851	23.4904	5.30108
	23.5005	-0.19698	23.5106	0.02661	23.5005	5.68816
	23.5106	0.07951	23.5207	-0.1369	23.5106	5.1638
	23.5207	0.10081	23.5308	0.52772	23.5207	5.60039
	23.5308	-0.05236	23.5409	0.09599	23.5308	6.00834
	23.5409	-0.15344	23.551	-0.0727	23.5409	5.59859
	23.551	0.17778	23.5611	-0.02003	23.551	5.03781
	23.5611	0.11579	23.5712	-0.04808	23.5611	5.26349
	23.5712	0.21006	23.5813	-0.02143	23.5712	5.27305
	23.5813	0.14809	23.5914	-0.06769	23.5813	5.18104
	23.5914	0.0653	23.6015	-0.0931	23.5914	4.86249
	23.6015	-0.16852	23.6116	0.19921	23.6015	4.92676
	23.6116	0.04038	23.6217	0.01236	23.6116	4.82437
	23.6217	-0.17779	23.6319	-0.08855	23.6217	5.47719
	23.6319	-0.07043	23.642	0.2064	23.6319	5.16389
	23.642	0.10986	23.6521	0.39197	23.642	5.53288
	23.6521	0.08183	23.6622	0.07756	23.6521	5.37063
	23.6622	-0.1389	23.6723	0.22409	23.6622	4.54173
	23.6723	0.12216	23.6824	0.14147	23.6723	5.23627
	23.6824	0.01603	23.6925	-0.01405	23.6824	5.28499
	23.6925	0.17294	23.7026	0.08043	23.6925	5.04726
	23.7026	0.30643	23.7127	0.31815	23.7026	4.74965
	23.7127	-0.0132	23.7228	0.04026	23.7127	5.2385
	23.7228	0.19322	23.7329	0.07487	23.7228	4.93569
	23.7329	0.10539	23.743	0.15898	23.7329	4.95321
	23.743	0.05142	23.7531	-0.04075	23.743	4.43688
	23.7531	-0.0416	23.7632	-0.10767	23.7531	4.65234
	23.7632	-0.03305	23.7733	0.10407	23.7632	5.19332
	23.7733	-0.11042	23.7834	0.24552	23.7733	4.79161
	23.7834	-0.08361	23.7935	-0.04793	23.7834	5.05136
	23.7935	0.09685	23.8037	0.16384	23.7935	4.38404
	23.8037	0.19139	23.8138	0.0475	23.8037	4.8886
	23.8138	0.22344	23.8239	0.02753	23.8138	4.58068
	23.8239	0.19301	23.834	0.11433	23.8239	4.6087
	23.834	0.25893	23.8441	0.22458	23.834	4.25913
	23.8441	0.06185	23.8542	-0.05317	23.8441	4.77935
	23.8542	0.06009	23.8643	0.08054	23.8542	4.48449
	23.8643	0.37606	23.8744	0.17259	23.8643	4.43963
	23.8744	-0.04495	23.8845	0.18393	23.8744	4.35051
	23.8845	-0.17427	23.8946	0.13538	23.8845	4.45932
	23.8946	0.04016	23.9047	0.15194	23.8946	4.57335
	23.9047	0.1218	23.9148	0.05914	23.9047	4.03634
	23.9148	0.06542	23.9249	0.13041	23.9148	4.34309
	23.9249	0.18354	23.935	-0.06914	23.9249	4.23579
	23.935	-0.24	23.9451	0.13497	23.935	4.45923
	23.9451	-0.11405	23.9552	0.02919	23.9451	4.47956
	23.9552	-0.00892	23.9653	0.12915	23.9552	4.11968
	23.9653	0.04935	23.9754	0.17183	23.9653	4.43169
	23.9754	0.00346	23.9855	0.2015	23.9754	4.28538
	23.9855	0.00446	23.9957	0.22857	23.9855	4.11304
	23.9957	-0.15078	24.0058	0.32857	23.9957	4.53966
	24.0058	-0.14837	24.0159	0.26973	24.0058	4.43764
	24.0159	0.19259	24.026	0.1484	24.0159	3.94502
	24.026	0.21846	24.0361	-0.0224	24.026	4.00969
	24.0361	-0.03691	24.0462	0.10108	24.0361	3.80093
	24.0462	0.25721	24.0563	0.08655	24.0462	4.25885
	24.0563	0.0852	24.0664	0.4262	24.0563	4.07616
	24.0664	-0.11805	24.0765	0.35961	24.0664	3.93514
	24.0765	-0.000978838	24.0866	0.02219	24.0765	4.17955
	24.0866	-0.10264	24.0967	0.33062	24.0866	4.11407
	24.0967	-0.10534	24.1068	0.19114	24.0967	3.73871
	24.1068	0.2175	24.1169	0.25219	24.1068	4.07429
	24.1169	-0.06122	24.127	0.14138	24.1169	4.26144
	24.127	-0.0795	24.1371	0.11912	24.127	3.81319
	24.1371	-0.06913	24.1472	0.10208	24.1371	3.99776
	24.1472	0.11574	24.1574	-0.0686	24.1472	3.45578
	24.1574	-0.05095	24.1674	0.20345	24.1574	3.80443
	24.1674	0.07404	24.1776	0.25675	24.1674	4.38226
	24.1776	0.20685	24.1877	0.22152	24.1776	4.09812
	24.1877	0.11572	24.1978	0.4363	24.1877	3.71242
	24.1978	-0.13425	24.2079	0.2162	24.1978	3.88403
	24.2079	0.03766	24.218	0.00131	24.2079	3.49835
	24.218	-0.19667	24.2281	0.31769	24.218	3.37311
	24.2281	0.01433	24.2382	0.17053	24.2281	3.66453
	24.2382	-0.08455	24.2483	0.2161	24.2382	3.79712
	24.2483	-0.02197	24.2584	0.01167	24.2483	3.40627
	24.2584	-0.14427	24.2685	0.13017	24.2584	4.03106
	24.2685	0.00167	24.2786	0.06118	24.2685	3.35117
	24.2786	0.27262	24.2887	-0.0729	24.2786	3.84057
	24.2887	0.10088	24.2988	0.29042	24.2887	3.77007
	24.2988	-0.05262	24.3089	0.20063	24.2988	3.93396
	24.3089	-0.18528	24.319	0.16553	24.3089	3.47807
	24.319	0.00469	24.3291	0.07576	24.319	3.45709
	24.3291	0.10354	24.3392	0.16829	24.3291	3.31111
	24.3392	0.10603	24.3494	0.19834	24.3392	3.86567
	24.3494	0.04084	24.3595	-0.00599	24.3494	3.37075
	24.3595	0.11367	24.3696	-0.03061	24.3595	2.96699
	24.3696	0.1761	24.3797	-0.01877	24.3696	3.62835
	24.3797	-0.00365	24.3898	0.38892	24.3797	3.4069
	24.3898	0.12131	24.3999	0.00495	24.3898	3.21931
	24.3999	0.00408	24.41	0.1314	24.3999	3.02653
	24.41	-0.00636	24.4201	0.05996	24.41	3.20355
	24.4201	-0.00637	24.4302	-0.11825	24.4201	3.07849
	24.4302	0.09519	24.4403	-0.11151	24.4302	3.24251
	24.4403	0.05614	24.4504	0.09315	24.4403	3.08362
	24.4504	0.202	24.4605	0.17283	24.4504	3.22161
	24.4605	-0.08963	24.4706	0.29939	24.4605	3.06013
	24.4706	-0.00365	24.4807	-0.06362	24.4706	3.05752
	24.4807	0.12141	24.4908	0.46922	24.4807	3.15388
	24.4908	0.04596	24.5009	-0.00575	24.4908	3.13045
	24.5009	0.2075	24.511	0.08439	24.5009	3.23985
	24.511	0.17634	24.5211	0.16153	24.511	2.95342
	24.5211	-0.21678	24.5312	0.26472	24.5211	3.43784
	24.5312	-0.06302	24.5414	0.12312	24.5312	2.71133
	24.5414	0.2444	24.5515	0.12477	24.5414	3.54472
	24.5515	0.05704	24.5616	0.37382	24.5515	2.81041
	24.5616	0.04156	24.5717	0.10726	24.5616	3.14643
	24.5717	0.26829	24.5818	0.33289	24.5717	2.79235
	24.5818	0.07315	24.5919	0.1627	24.5818	2.78985
	24.5919	0.08375	24.602	0.26075	24.5919	3.1962
	24.602	-0.07751	24.6121	0.20517	24.602	2.88382
	24.6121	-0.04344	24.6222	0.38137	24.6121	3.13916
	24.6222	0.43334	24.6323	0.06799	24.6222	2.6419
	24.6323	-0.04299	24.6424	0.20254	24.6323	2.93632
	24.6424	0.18642	24.6525	0.13658	24.6424	2.75418
	24.6525	0.14241	24.6626	0.07063	24.6525	2.64237
	24.6626	0.25987	24.6727	0.17136	24.6626	2.19723
	24.6727	0.03879	24.6828	0.37627	24.6727	2.39013
	24.6828	-0.04425	24.6929	0.02389	24.6828	2.6898
	24.6929	0.11491	24.7031	0.24444	24.6929	2.565
	24.7031	0.1022	24.7131	0.05615	24.7031	2.93501
	24.7131	0.00617	24.7233	0.25589	24.7131	3.17221
	24.7233	0.07943	24.7334	0.11189	24.7233	2.74536
	24.7334	0.10322	24.7435	0.01217	24.7334	2.72217
	24.7435	0.0567	24.7536	0.04527	24.7435	2.68336
	24.7536	0.21853	24.7637	0.27109	24.7536	2.64977
	24.7637	0.01059	24.7738	0.27296	24.7637	2.55368
	24.7738	0.10994	24.7839	0.04308	24.7738	2.28574
	24.7839	-0.00423	24.794	0.19341	24.7839	2.23655
	24.794	-0.01684	24.8041	0.21354	24.794	2.92695
	24.8041	0.08776	24.8142	0.34827	24.8041	2.85956
	24.8142	0.01008	24.8243	0.06374	24.8142	2.42759
	24.8243	0.19804	24.8344	0.23494	24.8243	2.37583
	24.8344	0.28965	24.8445	0.27335	24.8344	2.65482
	24.8445	-0.17342	24.8546	0.32739	24.8445	2.56663
	24.8546	0.06145	24.8647	0.33456	24.8546	2.30136
	24.8647	-0.05003	24.8748	0.123	24.8647	2.1611
	24.8748	0.1458	24.8849	0.30728	24.8748	2.00523
	24.8849	0.1958	24.8951	0.1999	24.8849	2.02385
	24.8951	0.32655	24.9052	0.48055	24.8951	2.52945
	24.9052	0.06928	24.9153	0.37059	24.9052	2.28507
	24.9153	-0.21922	24.9254	0.42991	24.9153	1.86101
	24.9254	0.00792	24.9355	0.25226	24.9254	2.4682
	24.9355	0.14912	24.9456	0.48608	24.9355	1.85666
	24.9456	-0.00914	24.9557	0.55846	24.9456	2.43263
	24.9557	0.16855	24.9658	0.3548	24.9557	2.256
	24.9658	0.10928	24.9759	0.38813	24.9658	1.94136
	24.9759	0.03439	24.986	0.49959	24.9759	2.1085
	24.986	0.04284	24.9961	0.29336	24.986	2.38242
	24.9961	0.1112	25.0062	0.61839	24.9961	1.94542
	25.0062	0.00249	25.0163	0.32103	25.0062	1.8704
	25.0163	0.17244	25.0264	0.48723	25.0163	1.64695
	25.0264	0.02209	25.0365	0.23416	25.0264	1.73862
	25.0365	0.06185	25.0466	0.32746	25.0365	2.18447
	25.0466	0.25527	25.0567	0.40514	25.0466	1.84647
	25.0567	0.12318	25.0668	0.47503	25.0567	2.31837
	25.0668	0.09527	25.077	0.52669	25.0668	1.99862
	25.077	-0.19044	25.0871	0.28409	25.077	2.09815
	25.0871	-0.14411	25.0972	0.4139	25.0871	2.018
	25.0972	-0.00922	25.1073	0.13226	25.0972	2.33891
	25.1073	0.22724	25.1174	0.29855	25.1073	2.35253
	25.1174	-0.15348	25.1275	-0.28255	25.1174	2.05887
	25.1275	-0.06804	25.1376	0.23793	25.1275	1.80428
	25.1376	0.34554	25.1477	0.09696	25.1376	1.89084
	25.1477	0.35288	25.1578	0.02891	25.1477	1.90711
	25.1578	0.04252	25.1679	0.32025	25.1578	2.09005
	25.1679	0.27124	25.178	0.20275	25.1679	1.75997
	25.178	-0.14586	25.1881	0.08004	25.178	1.9846
	25.1881	-0.07077	25.1982	0.22819	25.1881	1.88632
	25.1982	0.09027	25.2083	0.14978	25.1982	2.01201
	25.2083	-0.06898	25.2184	-0.00935	25.2083	1.7627
	25.2184	0.06344	25.2285	0.18309	25.2184	1.5082
	25.2285	-0.06454	25.2386	0.037	25.2285	1.46725
	25.2386	0.04446	25.2488	-0.06741	25.2386	1.50183
	25.2488	0.13265	25.2588	0.16413	25.2488	2.03902
	25.2588	0.23387	25.269	0.40609	25.2588	2.0007
	25.269	-0.08678	25.2791	0.31734	25.269	1.87906
	25.2791	0.45717	25.2892	0.14005	25.2791	1.67149
	25.2892	0.25113	25.2993	0.17892	25.2892	1.73477
	25.2993	0.09198	25.3094	0.19958	25.2993	1.29284
	25.3094	-0.02289	25.3195	0.00149	25.3094	1.71811
	25.3195	0.05757	25.3296	0.18622	25.3195	1.76839
	25.3296	0.28387	25.3397	0.09232	25.3296	1.17285
	25.3397	-0.0992	25.3498	0.20416	25.3397	1.43149
	25.3498	-0.14891	25.3599	0.21184	25.3498	1.54951
	25.3599	-0.27154	25.37	0.33412	25.3599	1.35764
	25.37	0.16314	25.3801	0.23245	25.37	1.83245
	25.3801	0.3296	25.3902	0.10214	25.3801	1.88279
	25.3902	0.31118	25.4003	0.14632	25.3902	1.59199
	25.4003	-0.06139	25.4104	0.22697	25.4003	2.09547
	25.4104	0.06604	25.4205	-0.20278	25.4104	1.70053
	25.4205	0.000779458	25.4306	-0.01534	25.4205	1.43841
	25.4306	0.2949	25.4408	0.12003	25.4306	1.49661
	25.4408	0.08644	25.4509	0.14864	25.4408	1.57044
	25.4509	0.08111	25.461	0.18247	25.4509	1.4646
	25.461	0.01589	25.4711	0.13557	25.461	1.52543
	25.4711	0.09131	25.4812	0.32047	25.4711	1.36753
	25.4812	0.03133	25.4913	0.19026	25.4812	1.13932
	25.4913	0.08073	25.5014	0.33351	25.4913	1.64289
	25.5014	0.10411	25.5115	0.17989	25.5014	1.25845
	25.5115	0.0051	25.5216	0.11221	25.5115	1.35318
	25.5216	0.27849	25.5317	0.04715	25.5216	1.32814
	25.5317	0.20034	25.5418	0.03419	25.5317	1.46977
	25.5418	-0.14603	25.5519	0.06551	25.5418	1.53588
	25.5519	0.02584	25.562	-0.04119	25.5519	1.30253
	25.562	-0.13301	25.5721	0.2115	25.562	1.61607
	25.5721	0.13003	25.5822	0.35223	25.5721	1.11972
	25.5822	0.07276	25.5923	-0.05131	25.5822	1.38379
	25.5923	0.02333	25.6024	0.17277	25.5923	1.07235
	25.6024	-0.06777	25.6125	0.28487	25.6024	1.3677
	25.6125	0.15626	25.6227	0.19126	25.6125	0.96253
	25.6227	0.45842	25.6328	0.14975	25.6227	1.15893
	25.6328	-0.12483	25.6429	0.04053	25.6328	1.24076
	25.6429	0.03673	25.653	-0.00878	25.6429	1.03875
	25.653	0.16705	25.6631	0.13463	25.653	1.12581
	25.6631	-0.14793	25.6732	0.04368	25.6631	1.07746
	25.6732	0.11522	25.6833	-0.04987	25.6732	1.16453
	25.6833	-0.00442	25.6934	-0.0158	25.6833	1.33235
	25.6934	-0.22823	25.7035	-0.08589	25.6934	1.34653
	25.7035	-0.04338	25.7136	0.11225	25.7035	1.09249
	25.7136	0.25347	25.7237	0.28958	25.7136	1.15877
	25.7237	0.05813	25.7338	0.15442	25.7237	1.22767
	25.7338	0.19614	25.7439	0.0427	25.7338	0.92939
	25.7439	0.08156	25.754	-0.02734	25.7439	1.52435
	25.754	-0.0278	25.7641	-0.0557	25.754	1.14796
	25.7641	0.19878	25.7742	0.25189	25.7641	1.17262
	25.7742	-0.00951	25.7843	-0.21656	25.7742	1.26761
	25.7843	0.01658	25.7945	0.17178	25.7843	0.99282
	25.7945	-0.07191	25.8045	-0.0206	25.7945	1.23105
	25.8045	-0.01454	25.8147	0.06046	25.8045	0.91461
	25.8147	0.21471	25.8248	0.16758	25.8147	1.25182
	25.8248	0.37626	25.8349	0.02471	25.8248	1.17758
	25.8349	0.23574	25.845	0.19434	25.8349	0.84034
	25.845	0.02753	25.8551	-0.12819	25.845	0.86768
	25.8551	0.13443	25.8652	0.22115	25.8551	0.91327
	25.8652	0.04342	25.8753	0.21374	25.8652	1.17501
	25.8753	-0.10486	25.8854	-0.05408	25.8753	1.06436
	25.8854	-0.00834	25.8955	-0.11877	25.8854	1.28966
	25.8955	0.08558	25.9056	-0.08206	25.8955	1.19726
	25.9056	0.13264	25.9157	-0.01148	25.9056	0.79498
	25.9157	0.06253	25.9258	0.02004	25.9157	1.24687
	25.9258	-0.11174	25.9359	0.17136	25.9258	1.19877
	25.9359	0.01349	25.946	0.10915	25.9359	0.77568
	25.946	-0.03055	25.9561	0.08602	25.946	1.2224
	25.9561	-0.18916	25.9662	0.21914	25.9561	0.90089
	25.9662	-0.01768	25.9764	0.08926	25.9662	1.18877
	25.9764	0.11474	25.9865	-0.11874	25.9764	1.26311
	25.9865	-0.1148	25.9966	-0.10385	25.9865	1.18903
	25.9966	0.22078	26.0067	0.08032	25.9966	1.48996
	26.0067	-0.08687	26.0168	0.11346	26.0067	0.98621
	26.0168	0.06904	26.0269	0.22994	26.0168	0.91216
	26.0269	-0.15264	26.037	0.23445	26.0269	0.87197
	26.037	-0.06442	26.0471	0.32231	26.037	0.70939
	26.0471	0.14882	26.0572	0.26435	26.0471	1.25516
	26.0572	-0.07283	26.0673	0.2767	26.0572	0.77229
	26.0673	0.0571	26.0774	0.20053	26.0673	0.75037
	26.0774	-0.03692	26.0875	-0.21938	26.0774	0.65033
	26.0875	-0.04239	26.0976	0.16019	26.0875	1.20916
	26.0976	-0.25878	26.1077	0.21426	26.0976	0.59612
	26.1077	0.12119	26.1178	0.21625	26.1077	0.8607
	26.1178	-0.0431	26.1279	0.09586	26.1178	0.98726
	26.1279	0.0869	26.138	0.10829	26.1279	0.79613
	26.138	0.22993	26.1481	0.24833	26.138	0.67531
	26.1481	-0.2312	26.1582	0.07328	26.1481	0.66389
	26.1582	-0.05169	26.1684	-0.07311	26.1582	0.73059
	26.1684	0.13304	26.1785	0.19196	26.1684	0.68012
	26.1785	0.19799	26.1886	0.13153	26.1785	0.40831
	26.1886	0.23691	26.1987	-0.0591	26.1886	0.83181
	26.1987	0.01022	26.2088	0.04455	26.1987	0.57564
	26.2088	0.03354	26.2189	0.03102	26.2088	0.61896
	26.2189	0.16104	26.229	0.15552	26.2189	0.50864
	26.229	0.27032	26.2391	-0.02986	26.229	1.21344
	26.2391	-0.09174	26.2492	-0.03815	26.2391	1.00418
	26.2492	0.28579	26.2593	0.24523	26.2492	0.88608
	26.2593	0.16333	26.2694	-0.26304	26.2593	1.1508
	26.2694	0.27266	26.2795	-0.04213	26.2694	0.37647
	26.2795	0.0695	26.2896	-0.03475	26.2795	0.25058
	26.2896	0.32728	26.2997	0.16535	26.2896	0.73408
	26.2997	0.17883	26.3098	-0.07986	26.2997	0.69936
	26.3098	0.01737	26.3199	0.15411	26.3098	0.5735
	26.3199	-0.01647	26.33	-0.12754	26.3199	0.77318
	26.33	0.10334	26.3402	0.12729	26.33	0.42078
	26.3402	0.05129	26.3502	0.08785	26.3402	0.88609
	26.3502	0.22321	26.3604	-0.03491	26.3502	0.3384
	26.3604	-0.04757	26.3705	-0.11338	26.3604	0.73603
	26.3705	0.08531	26.3806	0.07898	26.3705	0.47742
	26.3806	0.04112	26.3907	0.32605	26.3806	0.1485
	26.3907	0.07247	26.4008	-0.07271	26.3907	0.69981
	26.4008	-0.13837	26.4109	0.10666	26.4008	0.94643
	26.4109	0.05445	26.421	-0.01603	26.4109	0.56286
	26.421	0.1275	26.4311	0.00711	26.421	0.1168
	26.4311	-0.02341	26.4412	0.18131	26.4311	0.99366
	26.4412	0.19029	26.4513	0.24875	26.4412	0.65178
	26.4513	0.15659	26.4614	0.08964	26.4513	0.94794
	26.4614	0.07343	26.4715	0.17533	26.4614	0.70504
	26.4715	0.0632	26.4816	0.47717	26.4715	0.03767
	26.4816	-0.15275	26.4917	-0.05431	26.4816	0.54218
	26.4917	0.04538	26.5018	-0.06234	26.4917	0.72119
	26.5018	0.01956	26.5119	-0.10682	26.5018	0.62677
	26.5119	0.01979	26.5221	0.22111	26.5119	0.81881
	26.5221	-0.21695	26.5322	0.05947	26.5221	0.38066
	26.5322	0.08539	26.5423	0.12439	26.5322	0.61439
	26.5423	-0.09663	26.5524	-0.10754	26.5423	0.31427
	26.5524	0.1875	26.5625	-0.1077	26.5524	0.54281
	26.5625	0.068	26.5726	-0.0167	26.5625	0.45886
	26.5726	0.05528	26.5827	-0.09756	26.5726	0.65618
	26.5827	0.03736	26.5928	-0.03779	26.5827	0.45245
	26.5928	0.08196	26.6029	-0.06135	26.5928	0.85812
	26.6029	-0.09219	26.613	0.02188	26.6029	0.45389
	26.613	0.09306	26.6231	-0.07196	26.613	0.51843
	26.6231	0.16373	26.6332	0.40452	26.6231	0.26527
	26.6332	-0.16923	26.6433	0.1232	26.6332	0.89233
	26.6433	-0.15062	26.6534	0.03459	26.6433	0.57147
	26.6534	0.0702	26.6635	0.05277	26.6534	0.87824
	26.6635	-0.03188	26.6736	0.30794	26.6635	0.81782
	26.6736	0.11084	26.6837	0.21936	26.6736	0.72617
	26.6837	0.28482	26.6938	-0.23118	26.6837	1.11369
	26.6938	0.12809	26.7039	0.05266	26.6938	0.61059
	26.7039	0.28126	26.7141	0.15683	26.7039	0.70126
	26.7141	0.17403	26.7242	0.03965	26.7141	0.94298
	26.7242	0.1241	26.7343	0.01363	26.7242	0.93991
	26.7343	-0.02738	26.7444	-0.02801	26.7343	0.98373
	26.7444	-0.08771	26.7545	0.11266	26.7444	0.79058
	26.7545	0.34938	26.7646	0.09188	26.7545	1.02452
	26.7646	0.04689	26.7747	0.08152	26.7646	1.36524
	26.7747	0.07254	26.7848	-0.07726	26.7747	1.34139
	26.7848	0.07997	26.7949	-0.08759	26.7848	1.25505
	26.7949	-0.02196	26.805	-0.05365	26.7949	1.04372
	26.805	-0.00929	26.8151	0.13135	26.805	0.93396
	26.8151	0.18047	26.8252	0.12886	26.8151	1.26171
	26.8252	0.34159	26.8353	-0.11581	26.8252	1.39937
	26.8353	0.11731	26.8454	0.08224	26.8353	1.21672
	26.8454	-0.133	26.8555	0.03291	26.8454	0.95075
	26.8555	-0.02653	26.8656	0.26223	26.8555	0.96604
	26.8656	0.29089	26.8757	0.03062	26.8656	0.86155
	26.8757	-0.2198	26.8859	0.21049	26.8757	0.85342
	26.8859	0.0716	26.8959	0.18984	26.8859	0.82967
	26.8959	-0.01719	26.9061	0.09368	26.8959	0.85021
	26.9061	0.04507	26.9162	0.02618	26.9061	0.84992
	26.9162	-0.16349	26.9263	0.31286	26.9162	0.86527
	26.9263	0.0941	26.9364	0.06308	26.9263	0.57333
	26.9364	-0.18475	26.9465	0.15447	26.9364	0.24235
	26.9465	-4.43351e-05	26.9566	-0.14216	26.9465	0.6197
	26.9566	0.17946	26.9667	-0.00648	26.9566	0.68196
	26.9667	-0.32592	26.9768	0.02503	26.9667	0.60361
	26.9768	-0.03701	26.9869	0.15292	26.9768	0.29349
	26.9869	0.16857	26.997	-0.02648	26.9869	0.8037
	26.997	0.2752	27.0071	0.10924	26.997	0.52745
	27.0071	-0.17544	27.0172	-0.04931	27.0071	0.81893
	27.0172	-0.00888	27.0273	-0.15576	27.0172	0.6651
	27.0273	-0.25117	27.0374	0.36541	27.0273	0.54514
	27.0374	-0.01428	27.0475	0.19127	27.0374	0.79758
	27.0475	-0.00394	27.0576	0.13433	27.0475	0.33389
	27.0576	0.12099	27.0678	0.21281	27.0576	0.19051
	27.0678	0.20688	27.0779	-0.06806	27.0678	0.44038
	27.0779	0.19642	27.088	0.14586	27.0779	0.31005
	27.088	0.17556	27.0981	0.14365	27.088	0.33077
	27.0981	-0.05103	27.1082	0.12062	27.0981	0.22389
	27.1082	0.13907	27.1183	0.10801	27.1082	0.30973
	27.1183	0.06876	27.1284	0.18135	27.1183	0.36434
	27.1284	-0.0458	27.1385	-0.07603	27.1284	0.52051
	27.1385	0.08704	27.1486	-0.02871	27.1385	0.58815
	27.1486	-0.18115	27.1587	0.0681	27.1486	-0.08117
	27.1587	0.01682	27.1688	0.05034	27.1587	0.06982
	27.1688	-0.04562	27.1789	-0.01429	27.1688	0.65051
	27.1789	0.04821	27.189	0.02526	27.1789	-0.000554829
	27.189	-0.30327	27.1991	-0.11487	27.189	0.45255
	27.1991	0.26714	27.2092	0.00803	27.1991	-0.16204
	27.2092	0.30631	27.2193	0.07626	27.2092	0.45515
	27.2193	0.06685	27.2294	0.07939	27.2193	0.25724
	27.2294	-0.09968	27.2395	0.09295	27.2294	-0.05523
	27.2395	0.06713	27.2496	0.10391	27.2395	0.45
	27.2496	0.00218	27.2598	-0.05959	27.2496	0.47609
	27.2598	-0.02369	27.2699	0.23265	27.2598	0.20791
	27.2699	0.19524	27.28	-0.0324	27.2699	0.1038
	27.28	-0.06498	27.2901	0.14788	27.28	0.38251
	27.2901	-0.05957	27.3002	0.09119	27.2901	-0.21637
	27.3002	0.02398	27.3103	0.1569	27.3002	-0.06263
	27.3103	0.30285	27.3204	-0.02737	27.3103	0.07809
	27.3204	0.04788	27.3305	-0.01112	27.3204	-0.03378
	27.3305	0.06636	27.3406	0.16661	27.3305	0.03925
	27.3406	0.09266	27.3507	0.05007	27.3406	-0.20541
	27.3507	0.04866	27.3608	-0.12635	27.3507	0.00306
	27.3608	0.00728	27.3709	-0.03713	27.3608	-0.15565
	27.3709	0.0805	27.381	-0.14583	27.3709	0.03461
	27.381	0.01049	27.3911	0.03874	27.381	0.46186
	27.3911	-0.05169	27.4012	-0.09699	27.3911	0.49068
	27.4012	0.04239	27.4113	-0.02178	27.4012	-0.03257
	27.4113	-0.12133	27.4214	-0.01947	27.4113	0.28794
	27.4214	0.06132	27.4316	0.29014	27.4214	-0.06863
	27.4316	0.10075	27.4417	0.1284	27.4316	-0.04238
	27.4417	-0.01085	27.4518	0.15939	27.4417	0.01774
	27.4518	0.02079	27.4619	-0.05701	27.4518	0.21589
	27.4619	-0.15068	27.472	0.14326	27.4619	0.03905
	27.472	-0.12285	27.4821	-0.11999	27.472	0.05493
	27.4821	0.00917	27.4922	0.11676	27.4821	0.24009
	27.4922	0.10474	27.5023	-0.00585	27.4922	-0.25183
	27.5023	-0.01843	27.5124	-0.06074	27.5023	0.19897
	27.5124	0.1657	27.5225	0.15001	27.5124	0.39979
	27.5225	0.03474	27.5326	0.14461	27.5225	0.43654
	27.5326	-0.14308	27.5427	0.20955	27.5326	0.25717
	27.5427	0.03848	27.5528	-0.06926	27.5427	0.12728
	27.5528	-0.03776	27.5629	0.09986	27.5528	-0.21614
	27.5629	-0.03065	27.573	0.02159	27.5629	-0.12508
	27.573	-0.14853	27.5831	0.27927	27.573	-0.12776
	27.5831	0.01485	27.5932	-0.20262	27.5831	0.05708
	27.5932	0.09752	27.6033	0.21133	27.5932	-0.09141
	27.6033	0.06561	27.6135	0.21123	27.6033	0.09865
	27.6135	0.0233	27.6236	0.14604	27.6135	-0.01858
	27.6236	-0.13359	27.6337	0.21367	27.6236	-0.2087
	27.6337	-0.01963	27.6438	-0.17442	27.6337	0.47097
	27.6438	-0.05149	27.6539	-0.01302	27.6438	-0.18268
	27.6539	0.08854	27.664	0.18485	27.6539	0.19753
	27.664	0.20253	27.6741	-0.13029	27.664	-0.05246
	27.6741	-0.19127	27.6842	-0.0548	27.6741	0.05434
	27.6842	-0.06944	27.6943	0.11445	27.6842	-0.14094
	27.6943	0.28157	27.7044	-0.05222	27.6943	-0.20861
	27.7044	0.09092	27.7145	0.18997	27.7044	0.30447
	27.7145	0.07998	27.7246	0.16655	27.7145	0.24724
	27.7246	0.06904	27.7347	0.21605	27.7246	0.19002
	27.7347	0.03468	27.7448	-0.04954	27.7347	-0.07292
	27.7448	0.15919	27.7549	0.34634	27.7448	0.55477
	27.7549	-0.11733	27.765	-0.03642	27.7549	0.0106
	27.765	-0.000618315	27.7751	0.10167	27.765	-0.04658
	27.7751	0.01194	27.7852	0.09133	27.7751	-0.16886
	27.7852	0.17035	27.7953	0.15131	27.7852	-0.18435
	27.7953	-0.25196	27.8055	0.03682	27.7953	-0.22848
	27.8055	0.27626	27.8156	0.04995	27.8055	0.52688
	27.8156	-0.07051	27.8257	0.16986	27.8156	0.02183
	27.8257	0.06191	27.8358	0.30801	27.8257	0.12095
	27.8358	0.20995	27.8459	0.16492	27.8358	0.14717
	27.8459	-0.00397	27.856	0.13382	27.8459	0.37132
	27.856	-0.13975	27.8661	0.0845	27.856	-0.10765
	27.8661	0.000522926	27.8762	0.06644	27.8661	-0.0814
	27.8762	-0.08576	27.8863	0.16818	27.8762	0.2886
	27.8863	-0.0913	27.8964	0.05899	27.8863	-0.05492
	27.8964	-0.00828	27.9065	0.04357	27.8964	0.29167
	27.9065	0.25964	27.9166	-0.10466	27.9065	0.40389
	27.9166	-0.17555	27.9267	-0.00548	27.9166	-0.04898
	27.9267	0.18875	27.9368	0.10413	27.9267	-0.00965
	27.9368	-0.02767	27.9469	0.05489	27.9368	0.08177
	27.9469	-0.0722	27.957	0.0291	27.9469	-0.09763
	27.957	0.02911	27.9671	0.00593	27.957	-0.51401
	27.9671	0.20075	27.9773	0.1937	27.9671	0.19724
	27.9773	-0.05208	27.9874	-0.00133	27.9773	-0.26599
	27.9874	0.20291	27.9975	-0.01145	27.9874	-0.0964
	27.9975	0.01521	28.0076	-0.11792	27.9975	0.19299
	28.0076	0.26502	28.0177	0.15063	28.0076	-0.01239
	28.0177	0.13724	28.0278	0.10408	28.0177	0.25098
	28.0278	0.22561	28.0379	0.18254	28.0278	0.08728
	28.0379	-0.22507	28.048	-0.14785	28.0379	0.10848
	28.048	0.08469	28.0581	0.18324	28.048	0.2573
	28.0581	-0.11076	28.0682	0.19662	28.0581	0.578
	28.0682	0.05839	28.0783	0.09804	28.0682	-0.10129
	28.0783	0.03485	28.0884	-0.07345	28.0783	0.35485
	28.0884	0.08944	28.0985	0.01028	28.0884	-0.29837
	28.0985	0.0607	28.1086	0.06538	28.0985	0.01195
	28.1086	-0.02791	28.1187	0.07361	28.1086	0.23895
	28.1187	0.18296	28.1288	0.12612	28.1187	0.18471
	28.1288	0.24802	28.1389	0.12396	28.1288	0.46902
	28.1389	0.15683	28.149	0.05149	28.1389	0.07886
	28.149	-0.05674	28.1592	0.03372	28.149	-0.15503
	28.1592	-0.03592	28.1693	0.15398	28.1592	0.2491
	28.1693	-0.00467	28.1794	-0.01742	28.1693	-0.05509
	28.1794	0.15159	28.1895	-0.03255	28.1794	0.11208
	28.1895	0.22192	28.1996	0.09556	28.1895	0.3626
	28.1996	-0.17128	28.2097	0.22107	28.1996	0.285
	28.2097	0.03189	28.2198	0.01325	28.2097	0.40011
	28.2198	0.1283	28.2299	0.10233	28.2198	0.02045
	28.2299	0.0867	28.24	-0.16536	28.2299	-0.02327
	28.24	-0.01479	28.2501	0.03051	28.24	-0.01489
	28.2501	0.11551	28.2602	0.06492	28.2501	-0.26432
	28.2602	0.11821	28.2703	0.29206	28.2602	0.01607
	28.2703	0.07406	28.2804	0.01921	28.2703	0.14803
	28.2804	0.07158	28.2905	0.21772	28.2804	-0.01948
	28.2905	0.02744	28.3006	-0.00824	28.2905	0.19843
	28.3006	0.14217	28.3107	-0.18471	28.3006	-0.2451
	28.3107	-0.00871	28.3208	0.13623	28.3107	0.12648
	28.3208	0.03834	28.331	0.11863	28.3208	0.37307
	28.331	0.09581	28.341	-0.14895	28.331	-0.13033
	28.341	0.10642	28.3512	0.15119	28.341	0.03555
	28.3512	0.09361	28.3613	0.07894	28.3512	0.48269
	28.3613	-0.00774	28.3714	-0.07924	28.3613	-0.02329
	28.3714	0.12531	28.3815	-0.08897	28.3714	0.07491
	28.3815	0.15159	28.3916	0.12527	28.3815	0.4049
	28.3916	-0.02785	28.4017	0.2666	28.3916	0.28957
	28.4017	0.2719	28.4118	0.04076	28.4017	0.33312
	28.4118	0.05342	28.4219	0.33576	28.4118	-0.08948
	28.4219	0.25163	28.432	-0.07496	28.4219	0.38377
	28.432	0.01235	28.4421	0.17318	28.432	-0.17943
	28.4421	-0.14099	28.4522	0.22342	28.4421	-0.06033
	28.4522	0.03381	28.4623	-0.01018	28.4522	0.34524
	28.4623	-0.08043	28.4724	0.09476	28.4623	0.20134
	28.4724	-0.20769	28.4825	0.17628	28.4724	0.35172
	28.4825	0.24839	28.4926	0.09896	28.4825	0.09326
	28.4926	0.11074	28.5027	0.1805	28.4926	0.20981
	28.5027	0.06685	28.5129	0.09799	28.5027	0.36542
	28.5129	0.09068	28.523	0.1509	28.5129	0.01063
	28.523	0.07807	28.5331	0.11529	28.523	-0.09414
	28.5331	0.22171	28.5432	0.13698	28.5331	-0.0635
	28.5432	0.18308	28.5533	0.13784	28.5432	0.12862
	28.5533	0.06633	28.5634	0.1934	28.5533	0.03689
	28.5634	-0.1728	28.5735	0.28543	28.5634	0.29152
	28.5735	0.01516	28.5836	-0.09388	28.5735	-0.04498
	28.5836	0.04949	28.5937	0.32108	28.5836	0.07946
	28.5937	0.08904	28.6038	0.02512	28.5937	0.41225
	28.6038	-0.01983	28.6139	-0.12239	28.6038	0.18515
	28.6139	-0.05839	28.624	-0.02381	28.6139	0.20025
	28.624	-0.15682	28.6341	-0.0398	28.624	0.05651
	28.6341	0.20308	28.6442	0.08744	28.6341	0.09506
	28.6442	0.14634	28.6543	0.27459	28.6442	0.14144
	28.6543	0.27189	28.6644	0.32634	28.6543	0.25033
	28.6644	-0.06608	28.6745	0.20101	28.6644	-0.14859
	28.6745	-0.19571	28.6846	0.17465	28.6745	0.02282
	28.6846	0.01767	28.6947	0.10404	28.6846	0.20205
	28.6947	0.03836	28.7049	-0.01866	28.6947	0.03493
	28.7049	0.14239	28.715	0.04877	28.7049	-0.18165
	28.715	-0.26919	28.7251	0.08234	28.715	-0.1326
	28.7251	0.08747	28.7352	-0.05334	28.7251	0.42427
	28.7352	0.06653	28.7453	-0.01453	28.7352	0.18949
	28.7453	0.18884	28.7554	0.17273	28.7453	0.13961
	28.7554	0.13928	28.7655	0.0527	28.7554	0.04807
	28.7655	0.0064	28.7756	0.03164	28.7655	-0.03304
	28.7756	0.06364	28.7857	0.07831	28.7756	-0.19227
	28.7857	0.20162	28.7958	-0.03127	28.7857	-0.1601
	28.7958	0.09482	28.8059	0.04406	28.7958	0.53614
	28.8059	0.14428	28.816	0.27304	28.8059	0.12822
	28.816	0.20156	28.8261	-0.12817	28.816	0.19426
	28.8261	0.26667	28.8362	0.12427	28.8261	-0.24489
	28.8362	0.10783	28.8463	0.35068	28.8362	0.08681
	28.8463	0.21463	28.8564	-0.04009	28.8463	0.47059
	28.8564	0.20425	28.8665	0.01708	28.8564	0.16428
	28.8665	-0.07174	28.8767	-0.05857	28.8665	0.14444
	28.8767	0.04811	28.8867	0.19393	28.8767	0.19493
	28.8867	-0.05858	28.8969	0.26675	28.8867	0.05792
	28.8969	-0.01683	28.907	0.18853	28.8969	0.2256
	28.907	0.0067	28.9171	0.18064	28.907	-0.05201
	28.9171	0.50161	28.9272	-0.06943	28.9171	0.1157
	28.9272	0.00173	28.9373	-0.08511	28.9272	0.60633
	28.9373	0.12165	28.9474	0.10234	28.9373	0.39385
	28.9474	0.23898	28.9575	0.02158	28.9474	0.16054
	28.9575	0.32508	28.9676	0.16738	28.9575	0.03662
	28.9676	0.16378	28.9777	0.07622	28.9676	0.03511
	28.9777	0.16657	28.9878	0.13611	28.9777	0.33048
	28.9878	0.05738	28.9979	0.30278	28.9878	0.15711
	28.9979	0.05498	29.008	0.07884	28.9979	0.23896
	29.008	0.04218	29.0181	-0.0253	29.008	0.17758
	29.0181	-0.02531	29.0282	-0.09558	29.0181	-0.07649
	29.0282	0.11556	29.0383	0.21957	29.0282	0.29185
	29.0383	0.10799	29.0484	0.18056	29.0383	-0.0221
	29.0484	0.12909	29.0586	-0.0251	29.0484	0.05198
	29.0586	0.13717	29.0687	0.15466	29.0586	0.09222
	29.0687	-0.10994	29.0788	0.07402	29.0687	-0.12014
	29.0788	0.03098	29.0889	-0.09776	29.0788	-0.02259
	29.0889	0.00785	29.099	-0.17838	29.0889	0.47081
	29.099	-0.02829	29.1091	0.09947	29.099	0.28973
	29.1091	-0.03837	29.1192	-0.05757	29.1091	0.0722
	29.1192	-0.01459	29.1293	0.05884	29.1192	0.08646
	29.1293	-0.00382	29.1394	0.03724	29.1293	0.0903
	29.1394	0.20488	29.1495	0.22919	29.1394	0.10458
	29.1495	0.27296	29.1596	-0.11531	29.1495	0.43397
	29.1596	0.08585	29.1697	-0.05355	29.1596	0.16961
	29.1697	0.27636	29.1798	0.01604	29.1697	0.06152
	29.1798	0.01115	29.1899	-0.13051	29.1798	-0.04917
	29.1899	-0.06135	29.2	0.14743	29.1899	-0.06349
	29.2	-0.19633	29.2101	-0.05379	29.2	0.37272
	29.2101	0.06454	29.2202	0.02365	29.2101	0.25685
	29.2202	-0.06261	29.2303	0.01256	29.2202	-0.1637
	29.2303	-0.15589	29.2404	0.03012	29.2303	0.35066
	29.2404	0.06074	29.2506	0.1753	29.2404	0.24264
	29.2506	0.07426	29.2607	-0.05451	29.2506	-0.10496
	29.2607	-0.0268	29.2708	0.17142	29.2607	-0.1114
	29.2708	0.59612	29.2809	0.09527	29.2708	0.04102
	29.2809	0.23727	29.291	0.0582	29.2809	-0.06176
	29.291	0.09458	29.3011	0.10187	29.291	0.68964
	29.3011	0.29826	29.3112	-0.00289	29.3011	0.165
	29.3112	-0.05013	29.3213	0.08768	29.3112	-0.01327
	29.3213	0.05721	29.3314	0.12096	29.3213	0.58451
	29.3314	0.0578	29.3415	0.05269	29.3314	-0.05468
	29.3415	0.22767	29.3516	0.37766	29.3415	0.39729
	29.3516	-0.02432	29.3617	-0.0708	29.3516	-0.02313
	29.3617	0.19766	29.3718	0.12659	29.3617	0.38719
	29.3718	-0.09598	29.3819	0.06096	29.3718	0.04491
	29.3819	-0.20992	29.392	0.02921	29.3819	0.02557
	29.392	0.29074	29.4021	0.17194	29.392	0.00362
	29.4021	-0.07317	29.4122	0.22613	29.4021	-8.28048e-05
	29.4122	-0.15062	29.4224	0.17618	29.4122	0.49362
	29.4224	-0.00571	29.4324	0.07154	29.4224	0.20347
	29.4324	-0.11339	29.4426	0.45911	29.4324	0.27011
	29.4426	0.39613	29.4527	-0.09603	29.4426	0.1154
	29.4527	0.17649	29.4628	-0.01834	29.4527	0.11175
	29.4628	-0.0848	29.4729	-0.00835	29.4628	0.3607
	29.4729	0.20079	29.483	0.20217	29.4729	0.46384
	29.483	0.03066	29.4931	0.02729	29.483	0.25709
	29.4931	0.06107	29.5032	-0.17363	29.4931	-0.05122
	29.5032	0.00556	29.5133	0.089	29.5032	0.35663
	29.5133	0.25734	29.5234	0.20061	29.5133	0.21241
	29.5234	0.44664	29.5335	-0.08361	29.5234	0.30778
	29.5335	-0.04895	29.5436	0.11656	29.5335	0.23649
	29.5436	0.12996	29.5537	0.04851	29.5436	0.33969
	29.5537	-0.02186	29.5638	0.14713	29.5537	0.0028
	29.5638	0.15707	29.5739	0.16243	29.5638	0.15029
	29.5739	0.15111	29.584	-0.02278	29.5739	0.29258
	29.584	0.06184	29.5941	-0.04131	29.584	0.25259
	29.5941	-0.02483	29.6043	0.22923	29.5941	0.2074
	29.6043	-0.0646	29.6144	0.01801	29.6043	0.38358
	29.6144	0.03366	29.6245	0.02035	29.6144	0.24727
	29.6245	0.00692	29.6346	0.31957	29.6245	0.0719
	29.6346	0.17812	29.6447	0.00682	29.6346	-0.07481
	29.6447	0.23995	29.6548	0.08991	29.6447	-0.04443
	29.6548	0.05701	29.6649	0.03499	29.6548	0.25679
	29.6649	0.21782	29.675	0.20925	29.6649	0.1023
	29.675	0.07917	29.6851	0.22467	29.675	0.27333
	29.6851	0.16188	29.6952	0.19322	29.6851	0.1501
	29.6952	0.11701	29.7053	0.0498	29.6952	0.1623
	29.7053	0.09037	29.7154	0.16681	29.7053	0.44274
	29.7154	0.06895	29.7255	-0.15107	29.7154	0.11121
	29.7255	0.0189	29.7356	0.1769	29.7255	0.31875
	29.7356	0.00792	29.7457	-0.11752	29.7356	0.4586
	29.7457	-0.05513	29.7558	0.12974	29.7457	0.28074
	29.7558	0.07454	29.7659	0.1817	29.7558	0.56644
	29.7659	-0.30619	29.776	0.00711	29.7659	-0.0463
	29.776	0.11777	29.7861	-0.07373	29.776	0.10921
	29.7861	0.08081	29.7963	0.22566	29.7861	-0.08944
	29.7963	-0.16187	29.8064	0.15265	29.7963	0.11036
	29.8064	-0.12901	29.8165	0.02237	29.8064	0.0211
	29.8165	0.1799	29.8266	0.19939	29.8165	0.23133
	29.8266	0.1034	29.8367	-0.0116	29.8266	0.26449
	29.8367	0.27692	29.8468	0.11336	29.8367	0.02422
	29.8468	0.21086	29.8569	0.34509	29.8468	-0.22385
	29.8569	0.09534	29.867	-0.04816	29.8569	0.4135
	29.867	0.16473	29.8771	-0.15494	29.867	0.61337
	29.8771	0.11954	29.8872	0.05015	29.8771	0.13355
	29.8872	0.05614	29.8973	0.29431	29.8872	0.35688
	29.8973	0.18806	29.9074	0.06712	29.8973	-0.0474
	29.9074	-0.01335	29.9175	0.00662	29.9074	0.19157
	29.9175	-0.11578	29.9276	0.2456	29.9175	0.40971
	29.9276	0.17764	29.9377	0.0523	29.9276	0.0914
	29.9377	0.03096	29.9478	-0.09411	29.9377	0.50227
	29.9478	0.06658	29.9579	0.26469	29.9478	0.46784
	29.9579	0.10222	29.9681	-0.01712	29.9579	0.19122
	29.9681	-0.08349	29.9781	0.04744	29.9681	0.16983
	29.9781	0.13967	29.9883	-0.03123	29.9781	0.33074
	29.9883	0.0842	29.9984	-0.1255	29.9883	0.46301
	29.9984	-0.19783	30.0085	0.06148	29.9984	-0.13388
	30.0085	0.30401	30.0186	0.00368	30.0085	0.44633
	30.0186	-0.07174	30.0287	0.02662	30.0186	-0.14012
	30.0287	0.13585	30.0388	0.05738	30.0287	-0.2552
	30.0388	0.0622	30.0489	-0.000384518	30.0388	0.13803
	30.0489	-0.01664	30.059	0.0903	30.0489	0.47658
	30.059	0.22484	30.0691	0.18359	30.059	-0.10673
	30.0691	0.26061	30.0792	0.12585	30.0691	0.30216
	30.0792	0.02034	30.0893	-0.12198	30.0792	0.54699
	30.0893	0.19676	30.0994	0.06249	30.0893	0.40121
	30.0994	-0.03307	30.1095	0.00218	30.0994	0.32575
	30.1095	0.05743	30.1196	0.12157	30.1095	0.03415
	30.1196	0.11929	30.1297	0.18628	30.1196	0.09673
	30.1297	0.09002	30.1398	0.1234	30.1297	0.21661
	30.1398	0.11545	30.15	0.06313	30.1398	0.26619
	30.15	0.29714	30.16	0.29714	30.15	0.18818
	30.16	0.30958	30.1702	-0.07561	30.16	0.42788
[truncated: 11,363 more rows]
