# Supplementary material for: A ductile chromium–molybdenum alloy resistant to high-temperature oxidation
Source: Nature. 2025 Oct 8;646(8084):331–7. doi: 10.1038/s41586-025-09516-8 (PMC12507689; doi:10.1038/s41586-025-09516-8)
Supplement: Supplementary file 4 — Source Data Extended Data Fig. 3 [file 41586_2025_9516_MOESM4_ESM.xlsx]

## Sheet: FigE3
alloy	Cr-36.1Mo-3Si				Cr-36.1Mo-3Si
condition	AC				H
quantity	true strain	true stress	true strain	true stress	true strain	true stress	true strain	true stress	true strain	true stress
unit	-	MPa	-	MPa	-	MPa	-	MPa	-	MPa
	0	0	0	0	0	0	0	0	0	0
	3.29277e-05	2.26729	2.41376e-05	1.6606	1.57682e-05	0.76535	2.57583e-05	1.91125	6.18425e-06	0.42751
	5.37109e-05	3.69824	5.61372e-05	3.86195	5.31865e-05	2.58143	5.26329e-05	3.90521	4.42951e-05	3.06196
	9.44045e-05	6.49983	9.19921e-05	6.32835	9.29824e-05	4.51277	8.58279e-05	6.36798	7.63991e-05	5.28102
	0.000118505	8.15889	0.000123318	8.4831	0.000134106	6.50839	0.000119413	8.85953	0.000110796	7.65841
	0.000151079	10.4011	0.00015318	10.537	0.000176998	8.58961	0.000151534	11.2423	0.000140006	9.67721
	0.00018539	12.7627	0.000180152	12.392	0.000216044	10.4841	0.000183413	13.6069	0.000178709	12.3518
	0.000213778	14.7164	0.000208178	14.3194	0.000247112	11.9914	0.000223247	16.5615	0.000208089	14.3821
	0.000244954	16.8619	0.000235211	16.1784	0.000288649	14.0065	0.000276264	20.4934	0.00023898	16.5166
	0.000266737	18.3608	0.000273	18.7769	0.000327644	15.898	0.000335764	24.9057	0.000272183	18.8107
	0.000303072	20.8609	0.000296364	20.3834	0.000360435	17.4886	0.000376381	27.9174	0.00030727	21.2348
	0.000330291	22.7337	0.00032465	22.3282	0.000400318	19.4229	0.000410415	30.4408	0.000336705	23.2684
	0.0003638	25.0389	0.000356511	24.5188	0.000435089	21.1092	0.000444757	32.9868	0.000373078	25.7811
	0.000392267	26.9972	0.000386096	26.5526	0.000473496	22.9717	0.000474178	35.1678	0.000405061	27.9903
	0.000415473	28.5934	0.000412762	28.3857	0.000510978	24.7892	0.000503771	37.3616	0.000435709	30.1072
	0.000451918	31.1001	0.000441272	30.3456	0.000545394	26.458	0.000536695	39.802	0.000464868	32.1211
	0.000472034	32.4836	0.000468328	32.2053	0.000579921	28.132	0.000558613	41.4266	0.000497525	34.3766
	0.000499295	34.3583	0.000500844	34.4402	0.000614164	29.7921	0.000586426	43.488	0.000522519	36.1026
	0.000535637	36.8573	0.000533418	36.6788	0.000656476	31.8432	0.000617503	45.7912	0.00055273	38.1888
	0.000552584	38.0226	0.000559672	38.4832	0.000688262	33.384	0.000641524	47.5712	0.000583469	40.3114
	0.000581724	40.0261	0.000591187	40.6489	0.000724887	35.1592	0.000665966	49.3826	0.000610553	42.1814
	0.000600738	41.3334	0.000618017	42.4924	0.000755862	36.6604	0.000684623	50.765	0.00063259	43.703
	0.000625815	43.0574	0.0006501	44.697	0.000787851	38.2107	0.000711302	52.7419	0.000661773	45.7177
	0.000660867	45.4669	0.000681995	46.8883	0.000820251	39.7808	0.000732256	54.2944	0.000700155	48.3675
	0.000687915	47.3261	0.00070708	48.6118	0.000853916	41.4121	0.000757323	56.1517	0.000728249	50.3068
	0.000715077	49.1929	0.00073931	50.826	0.000888039	43.0655	0.00078528	58.2229	0.000755137	52.1628
	0.00074453	51.2171	0.000771226	53.0184	0.000923868	44.8015	0.000807057	59.8362	0.000778505	53.7758
	0.000773357	53.1981	0.000799904	54.9883	0.000960442	46.5733	0.000833827	61.8193	0.000805597	55.6456
	0.000801395	55.1247	0.000868861	59.7246	0.000987024	47.8611	0.000856577	63.5046	0.000833086	57.5429
	0.000827469	56.9163	0.000960456	66.0147	0.00102	49.685	0.000871531	64.6122	0.000858638	59.3063
	0.000852111	58.6093	0.000987179	67.8496	0.00105	51.0147	0.000878745	65.1466	0.000882787	60.9727
	0.000877952	60.3846	0.00101	69.7102	0.00109	52.7475	0.000869603	64.4695	0.000908917	62.7758
	0.000939026	64.58	0.00104	71.8131	0.00112	54.2703	0.000874427	64.8268	0.000945411	65.294
	0.000966743	66.4837	0.00107	73.8432	0.00115	55.5313	0.000885761	65.6663	0.000976033	67.4068
	0.000996664	68.5387	0.0011	75.5505	0.00118	57.1168	0.000907007	67.24	0.00101	69.6787
	0.00101	69.7941	0.00112	77.269	0.00121	58.845	0.000917263	67.9995	0.00104	71.5454
	0.00105	72.0449	0.00115	78.9975	0.00124	60.2922	0.000939845	69.672	0.00106	73.3944
	0.00107	73.6781	0.00117	80.6688	0.00127	61.7313	0.000956723	70.9221	0.00109	74.9844
	0.00109	74.9698	0.0012	82.6718	0.00131	63.4831	0.000974923	72.2699	0.00109	75.4679
	0.00111	76.3992	0.00123	84.4112	0.00133	64.6541	0.00101	74.6016	0.00111	76.3788
	0.00114	78.5894	0.00126	86.4151	0.00137	66.365	0.00102	75.7798	0.00113	77.7608
	0.00117	80.1466	0.00129	88.3182	0.0014	68.0408	0.00105	77.5703	0.00115	79.3922
	0.00118	81.176	0.00131	89.8628	0.00143	69.5163	0.00107	79.5709	0.00116	80.285
	0.00121	83.0417	0.00133	91.3918	0.00146	70.9206	0.0011	81.4338	0.00117	80.8511
	0.00124	85.0517	0.00134	92.406	0.0015	72.7115	0.00112	83.0645	0.0012	82.6451
	0.00126	86.4194	0.00137	94.3045	0.00153	73.9217	0.00114	84.4892	0.0012	83.1039
	0.00128	88.0672	0.0014	95.9704	0.00156	75.489	0.00116	85.7946	0.00124	85.2778
	0.00131	90.1207	0.00143	97.9154	0.00159	76.99	0.00117	86.7609	0.00125	86.2591
	0.00133	91.1741	0.00145	99.4754	0.00161	78.125	0.00119	88.451	0.00128	88.0945
	0.00135	92.867	0.00147	101.195	0.00165	79.8652	0.00121	89.3681	0.00129	89.129
	0.00138	94.6636	0.0015	102.786	0.00168	81.3307	0.00123	91.3057	0.00131	90.5893
	0.0014	96.1746	0.00152	104.558	0.00171	82.7676	0.00126	93.2405	0.00133	91.9161
	0.00141	97.0604	0.00155	106.615	0.00174	84.313	0.00129	95.3736	0.00135	93.3251
	0.00144	98.7754	0.00157	108.038	0.00177	85.8111	0.00135	99.8119	0.00137	94.548
	0.00146	100.257	0.00159	109.477	0.0018	87.1128	0.00142	105.032	0.00139	95.9478
	0.00148	102.004	0.00162	111.227	0.00182	88.1274	0.00144	106.829	0.00139	96.277
	0.00151	103.651	0.00164	112.951	0.00185	89.48	0.00147	108.726	0.00141	97.4086
	0.00154	106.016	0.00167	114.713	0.00187	90.7487	0.00148	109.92	0.00143	98.4319
	0.0016	110.038	0.0017	116.422	0.0019	92.1524	0.00151	111.512	0.00144	99.0953
	0.00167	114.433	0.00172	118.251	0.00193	93.7306	0.00153	113.259	0.00145	99.7603
	0.00168	115.675	0.00174	119.774	0.00196	94.7864	0.00155	114.715	0.00146	100.669
	0.00171	117.796	0.00177	121.364	0.00199	96.582	0.00157	116.081	0.00147	101.64
	0.00176	120.837	0.00178	122.569	0.00201	97.5506	0.00159	117.877	0.00148	102.249
	0.00178	122.235	0.00181	124.481	0.00205	99.2813	0.00161	119.205	0.0015	103.513
	0.0018	123.609	0.00183	125.747	0.00208	100.587	0.00163	120.897	0.00152	104.593
	0.00182	125.345	0.00186	127.514	0.00211	101.984	0.00165	122.374	0.00153	105.488
	0.00185	126.76	0.00188	129.266	0.00213	103.352	0.00167	123.977	0.00155	106.723
	0.00187	128.385	0.00191	130.816	0.00216	104.716	0.00169	124.873	0.00156	107.556
	0.00189	129.579	0.00193	132.445	0.0022	106.316	0.00171	126.566	0.00157	108.482
	0.00191	130.881	0.00195	134.001	0.00222	107.581	0.00173	128.366	0.00159	109.807
	0.00193	132.219	0.00197	135.578	0.00225	108.844	0.00175	129.475	0.00161	110.853
	0.00195	134.181	0.00199	136.958	0.00227	110.102	0.00177	131.173	0.00162	111.834
	0.00197	135.511	0.00202	138.366	0.00231	111.717	0.00179	132.572	0.00164	112.88
	0.002	137.491	0.00205	140.751	0.00233	112.719	0.00181	134.131	0.00164	113.46
	0.00201	138.201	0.00207	142.08	0.00235	113.76	0.00183	135.852	0.00166	114.357
	0.00204	140.008	0.00209	143.573	0.00238	115.208	0.00185	137.014	0.00167	115.283
	0.00205	140.668	0.00212	145.292	0.00242	116.943	0.00186	138.01	0.00169	116.671
	0.00207	142.306	0.00215	147.266	0.00244	117.959	0.00189	139.917	0.0017	117.549
	0.00209	143.817	0.00217	149.124	0.00246	119.253	0.0019	141.041	0.00172	118.569
	0.00212	145.352	0.00219	150.569	0.00249	120.466	0.00192	142.357	0.00173	119.726
	0.00213	146.589	0.00221	152.039	0.00252	121.768	0.00194	143.736	0.00174	120.303
	0.00216	147.982	0.00224	153.644	0.00254	123.201	0.00197	145.554	0.00176	121.296
	0.00218	149.41	0.00226	154.835	0.00257	124.509	0.00199	147.308	0.00177	122.351
	0.0022	150.74	0.00228	156.692	0.0026	125.851	0.002	148.254	0.0018	123.898
	0.00222	152.409	0.00231	158.724	0.00263	127.251	0.00202	149.825	0.00181	125.128
	0.00223	153.273	0.00233	160.026	0.00265	128.377	0.00204	151.054	0.00183	126.106
	0.00226	155.002	0.00237	162.561	0.00267	129.393	0.00206	152.293	0.00185	127.356
	0.00228	156.724	0.00238	163.652	0.0027	130.676	0.00208	153.974	0.00186	128.632
	0.0023	157.897	0.00241	165.368	0.00272	131.809	0.0021	155.159	0.00189	130.093
	0.00232	159.445	0.00243	166.886	0.00276	133.485	0.00212	157.164	0.0019	131.276
	0.00234	160.677	0.00246	168.606	0.00278	134.698	0.00214	158.449	0.00192	132.511
	0.00236	161.816	0.00248	170.248	0.0028	135.733	0.00215	159.502	0.00194	133.684
	0.00238	163.352	0.0025	171.65	0.00283	137.162	0.00217	161.021	0.00196	135.042
	0.00239	164.358	0.00253	173.816	0.00286	138.425	0.00219	162.055	0.00197	136.124
	0.00242	165.879	0.00255	174.943	0.00288	139.612	0.00221	163.381	0.00199	137.384
	0.00244	167.727	0.00257	176.044	0.00291	140.847	0.00223	164.88	0.00201	138.717
	0.00246	169.005	0.00258	177.337	0.00294	142.172	0.00225	166.247	0.00203	139.895
	0.00248	170.102	0.00261	178.766	0.00296	143.376	0.00226	167.514	0.00205	141.459
	0.00251	172.322	0.00263	180.361	0.00299	144.505	0.00228	168.93	0.00207	142.608
	0.00253	173.924	0.00265	182.017	0.00301	145.772	0.0023	170.231	0.00208	143.776
	0.00255	175.066	0.00267	183.287	0.00304	147.123	0.00232	171.432	0.0021	144.826
	0.00257	176.571	0.00269	184.87	0.00294	142.055	0.00234	172.893	0.00212	146.507
	0.00259	177.673	0.00271	185.941	0.00305	147.749	0.00235	174.25	0.00214	147.61
	0.00262	179.706	0.00274	187.826	0.00308	149.26	0.00237	175.682	0.00215	148.639
	0.00264	181.044	0.00276	189.334	0.0031	149.966	0.00239	176.718	0.00217	149.914
	0.00263	180.734	0.00278	190.457	0.00311	150.709	0.0024	177.863	0.00219	151.341
	0.00266	182.752	0.0028	191.939	0.00314	152.059	0.00242	179.308	0.00221	152.576
	0.00269	184.588	0.00282	193.596	0.00316	153.123	0.00244	180.547	0.00223	153.785
	0.00271	185.715	0.00285	195.323	0.00318	154.026	0.00246	181.98	0.00225	154.887
	0.00274	187.843	0.00287	196.678	0.00321	155.195	0.00247	183.066	0.00226	156.061
	0.00275	188.579	0.00289	198.124	0.00323	156.255	0.00249	184.382	0.00228	157.249
	0.00277	190.014	0.00291	199.872	0.00326	157.567	0.00251	185.683	0.00229	158.089
	0.00279	191.373	0.00294	201.339	0.00328	158.552	0.00253	187.19	0.00231	159.653
	0.0028	192.328	0.00295	202.532	0.0033	159.882	0.00255	188.369	0.00233	160.668
	0.00282	193.527	0.00298	204.158	0.00332	160.734	0.00257	189.868	0.00235	162.16
	0.00284	195.1	0.003	206.009	0.00335	162.23	0.00258	191.052	0.00237	163.164
	0.00286	196.415	0.00302	207.281	0.00338	163.392	0.00259	192.038	0.0024	165.213
	0.00289	197.942	0.00304	208.569	0.0034	164.405	0.00261	193.167	0.00242	166.607
	0.0029	198.676	0.00306	210.01	0.00342	165.581	0.00263	194.778	0.00244	167.946
	0.00292	200.028	0.00308	211.545	0.00344	166.342	0.00254	188.091	0.00245	168.872
	0.00294	201.486	0.0031	212.594	0.00346	167.595	0.00254	187.879	0.00247	170.247
	0.00295	202.649	0.00313	214.358	0.00349	168.706	0.00255	188.413	0.00248	171.283
	0.00298	204.441	0.00314	215.326	0.00351	169.828	0.00256	189.757	0.00249	171.973
	0.003	205.929	0.00316	217.044	0.00354	171.147	0.00258	191.201	0.00251	173.196
	0.00302	206.881	0.00318	218.067	0.00356	172.229	0.0026	192.143	0.00253	174.181
	0.00304	208.446	0.00321	219.841	0.00358	173.184	0.00261	193.416	0.0026	179.016
	0.00306	209.759	0.00322	221.129	0.00361	174.629	0.00263	194.734	0.00262	180.625
	0.00308	211.113	0.00324	222.49	0.00363	175.747	0.00266	197.207	0.00263	181.076
	0.00309	211.869	0.00327	224.089	0.00366	176.836	0.00267	197.944	0.00264	182.259
	0.00311	213.143	0.00329	225.373	0.00368	177.896	0.00269	199.433	0.00265	182.517
	0.00313	214.387	0.00331	227.216	0.0037	178.971	0.00272	201.609	0.00266	183.13
	0.00315	215.813	0.00333	228.222	0.00373	180.318	0.00283	209.637	0.00267	183.814
	0.00316	217.023	0.00335	229.679	0.00374	181.063	0.00285	210.977	0.00267	184.36
	0.00319	218.413	0.00337	230.866	0.00364	176.098	0.00287	212.239	0.00269	185.197
	0.0032	219.721	0.00339	232.195	0.00365	176.563	0.00288	213.365	0.00268	184.86
	0.00322	221.066	0.00341	233.621	0.00367	177.452	0.0029	214.476	0.00268	185.107
	0.00325	222.918	0.00349	239.33	0.00369	178.549	0.00293	216.525	0.00269	185.771
	0.00326	223.765	0.0035	240.223	0.00372	179.857	0.00294	217.228	0.0027	186.436
	0.00328	224.884	0.00352	241.267	0.00374	180.804	0.00283	209.599	0.00271	187.157
	0.00329	225.837	0.00354	242.958	0.00376	181.748	0.00283	209.685	0.00273	188.062
	0.00331	227.052	0.00356	243.875	0.00378	182.954	0.00284	210.351	0.00274	188.835
	0.00333	228.314	0.00357	244.786	0.0038	183.963	0.00286	211.601	0.00276	190.369
	0.00335	229.735	0.00359	246.202	0.00383	185.187	0.00287	212.533	0.00277	191.065
	0.00337	231.117	0.0036	246.958	0.00386	186.64	0.00289	213.835	0.00278	191.75
	0.00339	232.116	0.00362	247.963	0.00389	187.899	0.00291	215.228	0.00279	192.368
	0.00341	233.71	0.00363	248.801	0.00398	193.454	0.00292	216.332	0.0028	193.068
	0.00343	235.055	0.00365	249.979	0.00405	194.556	0.00294	217.808	0.00281	193.763
	0.00344	235.97	0.00367	251.447	0.00407	195.668	0.00296	218.767	0.00283	194.922
	0.00347	237.636	0.00368	252.571	0.00409	196.774	0.00298	220.112	0.00284	195.74
	0.00348	238.674	0.0037	253.589	0.00412	197.882	0.00298	220.794	0.00285	196.498
	0.0035	239.69	0.00372	255.169	0.00414	198.988	0.003	221.941	0.00286	197.209
	0.00352	241.446	0.00374	256.621	0.00417	200.097	0.00302	223.353	0.00286	197.24
	0.00354	242.552	0.00376	258.014	0.00419	201.208	0.00303	224.216	0.00287	197.555
	0.00355	243.511	0.00378	259.202	0.00421	202.317	0.00304	225.188	0.00288	198.343
	0.00358	245.234	0.0038	260.601	0.00422	203.427	0.00306	226.393	0.00289	199.032
	0.0036	246.895	0.00381	261.429	0.00425	204.533	0.00308	227.626	0.0029	199.722
	0.00361	247.592	0.00384	263.008	0.00427	205.651	0.00309	228.476	0.00291	200.771
	0.00363	248.718	0.00385	263.882	0.00429	206.755	0.00311	229.694	0.00292	201.226
	0.00365	250.139	0.00387	265.084	0.00432	207.862	0.00312	230.481	0.00293	201.793
	0.00366	251.108	0.00388	266.125	0.00434	208.978	0.00313	231.787	0.00302	207.916
	0.00368	252.157	0.0039	267.455	0.00436	210.091	0.00315	233.044	0.0031	213.521
	0.0037	253.366	0.00392	268.634	0.00438	211.199	0.00317	234.135	0.00312	214.737
	0.00372	255.044	0.00394	269.905	0.00441	212.309	0.00318	234.96	0.00317	218.256
	0.00374	256.336	0.00396	271.686	0.00442	213.427	0.00319	236.135	0.00318	219.22
	0.00376	257.461	0.00398	272.942	0.00445	214.533	0.0032	238.744	0.0032	220.666
	0.00377	258.626	0.00399	273.485	0.00447	215.645	0.00322	239.866	0.00321	221.496
	0.00379	259.653	0.00401	275.121	0.00449	216.749	0.00323	240.99	0.00322	222.15
	0.00381	260.901	0.00404	277.003	0.00451	217.85	0.00325	242.121	0.00323	222.393
	0.00382	261.899	0.00406	278.138	0.00453	218.966	0.00326	243.25	0.00323	222.593
	0.00385	263.703	0.00408	279.622	0.00456	220.074	0.00327	244.379	0.00324	223.347
	0.00387	264.867	0.0041	280.826	0.00457	221.188	0.00329	245.499	0.00325	223.926
	0.00388	266.085	0.00411	281.803	0.00459	222.302	0.00331	246.621	0.00326	224.531
	0.0039	266.871	0.00413	283.122	0.00462	223.407	0.00332	247.752	0.00327	225.118
	0.00392	268.571	0.00416	284.717	0.00463	224.511	0.00333	248.879	0.00328	225.804
	0.00393	269.01	0.00417	285.481	0.00465	225.613	0.00335	250.011	0.00329	226.484
	0.00382	261.466	0.00419	286.833	0.00468	226.723	0.00336	251.143	0.0033	227.23
	0.00382	261.39	0.0042	288.079	0.00471	227.833	0.00337	252.27	0.0033	227.669
	0.00383	262.699	0.00422	289.146	0.00472	228.947	0.00339	253.392	0.00331	228.36
	0.00386	264.528	0.00424	290.508	0.00474	230.053	0.0034	254.519	0.00332	228.879
	0.00389	266.327	0.00425	291.469	0.00477	231.163	0.00341	255.647	0.00334	229.921
	0.00394	269.823	0.00428	292.927	0.00478	232.28	0.00343	256.768	0.00335	230.765
	0.004	274.186	0.00429	294.125	0.0048	233.392	0.00344	257.889	0.00336	231.301
	0.00407	278.514	0.00431	295.239	0.00482	234.498	0.00345	259.016	0.00337	232.218
	0.00411	281.213	0.00433	296.555	0.00483	235.603	0.00347	260.138	0.00338	233.089
	0.00413	282.528	0.00435	297.939	0.00485	236.707	0.00348	261.265	0.00339	233.729
	0.00414	283.351	0.00437	299.048	0.00488	237.812	0.0035	262.391	0.00341	234.806
	0.00416	284.555	0.00439	300.838	0.0049	238.923	0.00351	263.52	0.00342	235.609
	0.00418	285.897	0.00441	301.98	0.00491	240.036	0.00353	264.636	0.00343	236.577
	0.00419	287.01	0.00443	303.439	0.00494	241.138	0.00354	265.759	0.00344	237.33
	0.00421	288.028	0.00445	305.077	0.00497	242.249	0.00355	266.876	0.00345	238.01
	0.00423	289.436	0.00448	307.012	0.00499	243.353	0.00356	268.001	0.00347	238.881
	0.00424	290.365	0.0045	308.075	0.00501	244.462	0.00358	269.117	0.00349	240.083
	0.00426	291.975	0.00452	309.39	0.00503	245.569	0.0036	270.24	0.00349	240.567
	0.00428	293.312	0.00454	310.753	0.00506	246.678	0.00361	271.373	0.00351	241.757
	0.0043	294.484	0.00455	311.846	0.00507	247.792	0.00362	272.505	0.00352	242.474
	0.00433	296.424	0.00457	312.948	0.00509	248.905	0.00363	273.634	0.00354	243.572
	0.00435	297.744	0.00459	314.381	0.00512	250.012	0.00365	274.763	0.00355	244.818
	0.00436	298.535	0.0046	315.352	0.00514	251.12	0.00367	275.888	0.00358	246.385
	0.00438	299.999	0.00462	316.413	0.00516	252.231	0.00368	277.013	0.00363	249.925
	0.0044	300.938	0.00464	317.581	0.00518	253.334	0.0037	278.141	0.00364	250.91
	0.00441	301.926	0.00465	318.668	0.00521	254.441	0.00371	279.27	0.00366	252.26
	0.00443	303.522	0.00468	320.333	0.00522	255.55	0.00373	280.399	0.00367	252.869
	0.00445	304.549	0.00469	321.209	0.00524	256.652	0.00373	281.52	0.00369	254.147
	0.00446	305.064	0.00471	322.55	0.00526	257.766	0.00375	282.641	0.0037	254.889
	0.00448	306.553	0.00473	323.834	0.00528	258.872	0.00376	283.771	0.00371	255.503
	0.00449	307.589	0.00474	324.79	0.00531	259.984	0.00378	284.891	0.00372	256.54
	0.00451	308.518	0.00477	326.313	0.00533	261.096	0.00379	286.018	0.00375	258.043
	0.00453	310.09	0.00478	327.157	0.00535	262.208	0.0038	287.14	0.00376	258.765
	0.00455	311.442	0.0048	328.371	0.00536	263.317	0.00381	288.261	0.00377	259.792
	0.00456	311.806	0.00481	329.528	0.00539	264.417	0.00383	289.387	0.00379	260.75
	0.00458	313.641	0.00484	332.06	0.0054	265.525	0.00385	290.506	0.00379	261.245
	0.0046	314.722	0.00485	333.172	0.00542	266.63	0.00386	291.629	0.00381	262.375
	0.00462	315.87	0.00487	334.278	0.00544	267.735	0.00387	292.744	0.00382	263.266
	0.00464	317.353	0.00488	335.389	0.00547	268.84	0.00389	293.875	0.00384	264.193
	0.00465	318.418	0.0049	336.488	0.00549	269.944	0.0039	294.997	0.00384	264.7
	0.00467	319.52	0.00493	337.584	0.0055	271.048	0.00391	296.117	0.00386	265.858
	0.00468	320.594	0.00494	338.686	0.00553	272.161	0.00393	297.25	0.00387	266.648
	0.00471	322.103	0.00496	339.785	0.00554	273.264	0.00394	298.365	0.00388	267.38
	0.00472	323.065	0.00497	340.883	0.00557	274.364	0.00396	299.485	0.0039	268.509
	0.00474	324.409	0.00498	341.99	0.00559	275.473	0.00397	300.608	0.00391	269.396
	0.00476	325.596	0.005	343.099	0.00561	276.573	0.00399	301.736	0.00392	269.844
	0.00479	327.559	0.00502	344.207	0.00563	277.675	0.004	302.861	0.00394	271.205
	0.00481	329.057	0.00504	345.308	0.00565	278.777	0.00402	303.987	0.00395	272.148
	0.00483	330.311	0.00506	346.42	0.00566	279.886	0.00403	305.111	0.00397	273.04
	0.00483	330.714	0.00507	347.528	0.00569	280.997	0.00406	306.223	0.00399	274.467
	0.00486	332.533	0.00509	348.629	0.00571	282.106	0.00408	307.339	0.004	275.2
	0.00488	334.135	0.0051	349.737	0.00572	283.22	0.00408	308.464	0.004	275.753
	0.0049	334.982	0.00512	350.839	0.00574	284.327	0.00408	309.585	0.00402	276.928
	0.00491	336.055	0.00514	351.938	0.00576	285.434	0.00409	310.72	0.00404	277.903
	0.00493	337.513	0.00516	353.034	0.00578	286.546	0.0041	311.851	0.00405	279.056
	0.00496	338.995	0.00518	354.133	0.0058	287.655	0.00411	312.972	0.00407	280.053
	0.00497	340.189	0.00519	355.245	0.00582	288.761	0.00412	314.105	0.00408	280.986
	0.00499	341.442	0.00521	356.341	0.00584	289.87	0.00413	315.233	0.00409	281.579
	0.00501	342.379	0.00523	357.453	0.00587	290.974	0.00414	316.354	0.00411	282.724
	0.00503	344.064	0.00523	358.555	0.00588	292.08	0.00415	317.469	0.00412	283.498
	0.00504	344.979	0.00525	359.661	0.0059	293.179	0.00416	318.596	0.00413	284.648
	0.00505	345.668	0.00527	360.765	0.00593	294.289	0.00417	319.722	0.00415	285.493
	0.00508	347.125	0.00529	361.867	0.00594	295.403	0.00419	320.845	0.00416	286.653
	0.00509	348.456	0.00531	362.964	0.00596	296.514	0.0042	321.967	0.00418	287.812
	0.00511	349.808	0.00533	364.06	0.00598	297.615	0.00422	323.092	0.00419	288.459
	0.00512	350.488	0.00534	365.167	0.006	298.719	0.00423	324.22	0.00422	290.542
	0.00514	351.594	0.00535	366.274	0.00602	299.834	0.00424	325.349	0.00423	291.166
	0.00517	353.509	0.00537	367.376	0.00604	300.938	0.00425	326.474	0.00425	292.249
	0.00518	354.456	0.00539	368.475	0.00606	302.048	0.00426	327.59	0.00426	293.039
	0.00519	355.191	0.00541	369.58	0.00608	303.149	0.00428	328.715	0.00427	294.024
	0.00522	356.837	0.00542	370.689	0.0061	304.257	0.00429	329.833	0.00429	295.209
	0.00523	357.933	0.00544	371.789	0.00612	305.366	0.0043	330.96	0.0043	296.019
	0.00525	359.21	0.00545	372.888	0.00614	306.465	0.00432	332.089	0.00432	297.376
	0.00527	360.374	0.00547	373.997	0.00615	307.58	0.00433	333.223	0.00433	298.164
	0.00529	361.99	0.00548	375.1	0.00617	308.679	0.00434	334.34	0.00435	299.082
	0.00531	362.868	0.00549	376.198	0.00619	309.78	0.00435	335.468	0.00436	299.97
	0.00533	364.159	0.00552	377.298	0.00621	310.882	0.00437	336.59	0.00438	301.181
	0.00534	365.413	0.00553	378.41	0.00623	311.988	0.00437	337.713	0.00439	302.213
	0.00536	366.418	0.00555	379.513	0.00625	313.099	0.00439	338.842	0.0044	302.972
	0.00538	367.663	0.00556	380.615	0.00617	314.229	0.0044	339.977	0.00441	303.72
	0.00539	368.551	0.00558	381.713	0.00616	315.347	0.00442	341.095	0.00443	304.756
	0.00541	369.92	0.0056	382.82	0.00617	316.457	0.00443	342.226	0.00444	305.449
	0.00544	371.588	0.00561	383.924	0.00619	317.564	0.00445	343.35	0.00446	306.639
	0.00545	372.593	0.00563	385.02	0.00621	318.673	0.00446	344.47	0.00447	307.613
	0.00547	373.938	0.00565	386.124	0.00622	319.779	0.00447	345.591	0.00448	308.16
	0.00549	375.049	0.00567	387.218	0.00625	320.887	0.00448	346.718	0.00449	309.1
	0.00551	376.614	0.00568	388.316	0.00627	321.997	0.0045	347.845	0.00451	310.352
	0.00552	377.635	0.0057	389.41	0.00628	323.106	0.00451	348.973	0.00452	310.757
	0.00555	379.37	0.00571	390.513	0.0063	324.206	0.00452	350.093	0.00453	311.978
	0.00556	380.052	0.00573	391.61	0.00632	325.317	0.00453	351.22	0.00454	312.701
	0.00558	381.433	0.00574	392.717	0.00634	326.425	0.00454	352.338	0.00457	314.356
	0.00559	382.37	0.00575	393.819	0.00636	327.528	0.00456	353.47	0.00458	314.975
	0.00561	383.571	0.00577	394.925	0.00636	324.672	0.00457	354.603	0.00459	315.796
	0.00563	384.645	0.00578	396.023	0.00636	319.674	0.00458	355.723	0.0046	328.584
	0.00563	384.805	0.0058	397.129	0.00636	314.676	0.00459	356.842	0.00462	329.688
	0.00564	385.767	0.00582	398.23	0.00637	309.732	0.0046	357.959	0.00463	330.795
	0.00567	387.636	0.00583	399.328	0.00637	304.788	0.00461	359.078	0.00466	331.899
	0.00569	388.583	0.00585	400.428	0.00747	299.547	0.00463	360.204	0.00467	333.008
	0.00571	390.09	0.00587	401.538	0.00782	294.564	0.00464	361.322	0.00468	334.121
	0.00571	390.17	0.00588	402.641	0.00785	289.676	0.00465	362.442	0.0047	335.223
	0.00573	391.658	0.00589	403.738	0.00784	284.797	0.00467	363.57	0.00472	336.328
	0.00575	392.853	0.00592	404.831	0.00785	279.942	0.00468	364.685	0.00473	337.438
	0.00577	394.35	0.00593	405.933	0.00786	278.148	0.00469	365.81	0.00475	338.542
	0.00579	395.43	0.00594	407.03	0.00787	279.26	0.00471	366.934	0.00476	339.655
	0.0058	396.142	0.00596	408.127	0.00787	280.365	0.00472	368.065	0.00476	337.931
	0.00583	398.013	0.00597	409.231	0.00787	281.475	0.00473	369.197	0.00478	336.614
	0.00585	399.412	0.00599	410.327	0.00788	282.579	0.00474	370.327	0.00513	335.844
	0.00586	400.047	0.006	411.425	0.0079	283.694	0.00475	371.453	0.00516	334.531
	0.00587	401.158	0.00603	412.523	0.00792	284.798	0.00477	372.567	0.00517	333.231
	0.00589	402.224	0.00604	413.628	0.00793	285.896	0.00478	373.698	0.00518	334.35
	0.0059	403.296	0.00606	414.73	0.00794	287.001	0.00478	374.824	0.00518	335.458
	0.00592	404.339	0.00607	415.827	0.00796	288.105	0.0048	375.941	0.00519	336.561
	0.00593	405.225	0.00609	416.928	0.00798	289.21	0.00482	377.055	0.0052	337.665
	0.00595	406.604	0.00611	418.036	0.008	290.322	0.00483	378.182	0.00521	338.78
	0.00598	408.561	0.00612	419.149	0.00801	291.435	0.00485	379.306	0.00522	339.885
	0.00599	409.41	0.00613	420.248	0.00803	292.543	0.00487	380.43	0.00523	340.995
	0.00601	410.347	0.00615	421.359	0.00805	293.654	0.00489	381.545	0.00525	342.106
	0.00603	411.722	0.00616	422.458	0.00807	294.765	0.00491	382.669	0.00525	343.213
	0.00604	412.901	0.00618	423.565	0.00809	295.88	0.00493	383.79	0.00526	344.317
	0.00606	413.627	0.00619	424.669	0.0081	296.997	0.00494	384.908	0.00528	345.422
	0.00608	415.045	0.00621	425.776	0.00812	298.105	0.00496	386.022	0.00528	346.533
	0.00609	415.796	0.00622	426.881	0.00814	299.212	0.00497	387.149	0.0053	347.644
	0.0061	416.976	0.00624	427.978	0.00816	300.318	0.00499	388.259	0.00531	348.748
	0.00612	417.792	0.00626	429.074	0.00818	301.431	0.00501	389.381	0.00531	349.866
	0.00614	419.318	0.00627	430.175	0.0082	302.539	0.00503	390.508	0.00532	350.971
	0.00616	420.745	0.00628	431.274	0.00822	303.648	0.00505	391.624	0.00533	352.076
	0.00617	421.569	0.0063	432.376	0.00824	304.753	0.00502	392.76	0.00535	353.186
	0.00618	422.121	0.00631	433.474	0.00826	305.853	0.00502	393.899	0.00536	354.299
	0.00621	424.349	0.00633	434.581	0.00828	306.963	0.00503	395.025	0.00536	355.402
	0.00622	424.78	0.00635	435.676	0.0083	308.077	0.00504	396.156	0.00537	356.511
	0.00624	425.899	0.00636	436.77	0.00832	309.178	0.00505	397.282	0.00538	357.621
	0.00625	426.882	0.00637	437.868	0.00834	310.288	0.00505	398.412	0.00539	358.736
	0.00627	427.871	0.00638	438.976	0.00836	311.385	0.00507	399.533	0.00541	359.839
	0.00629	429.488	0.00639	440.083	0.00838	312.498	0.00507	400.652	0.00541	360.951
	0.00631	430.695	0.0064	441.18	0.0084	313.598	0.00508	401.781	0.00543	362.057
	0.00631	431.166	0.00643	442.281	0.00842	314.697	0.00509	402.903	0.00544	363.161
	0.00634	432.639	0.00645	443.376	0.00844	315.793	0.0051	404.017	0.00545	364.267
	0.00636	434.346	0.00646	444.485	0.00846	316.901	0.00511	405.139	0.00546	365.38
	0.00637	435.118	0.00648	445.579	0.00848	318.003	0.00512	406.264	0.00547	366.482
	0.00639	436.266	0.00659	445.036	0.0085	319.107	0.00514	407.39	0.00548	367.59
	0.0064	437.226	0.00659	443.892	0.00851	320.205	0.00515	408.51	0.00549	368.699
	0.00642	438.247	0.0066	444.989	0.00852	321.305	0.00516	409.64	0.0055	369.808
	0.00643	438.82	0.00661	446.093	0.00855	322.404	0.00517	410.768	0.00552	370.914
	0.00644	439.782	0.00662	447.206	0.00855	323.519	0.00518	411.891	0.00552	372.026
	0.00647	441.397	0.00664	448.31	0.00856	324.626	0.0052	413.011	0.00554	373.127
	0.00648	442.214	0.00665	449.414	0.00858	325.736	0.00521	414.14	0.00555	374.238
	0.0065	444.026	0.00667	450.514	0.00859	326.837	0.00522	415.27	0.00556	375.341
	0.00652	444.874	0.00668	451.624	0.00861	327.944	0.00523	416.384	0.00557	376.451
	0.00653	445.992	0.0067	452.725	0.00862	326.394	0.00524	417.5	0.00558	377.556
	0.00655	447.067	0.00671	453.823	0.00862	324.927	0.00525	418.619	0.0056	378.659
	0.00657	448.463	0.00672	454.922	0.00862	323.461	0.00526	419.747	0.00561	379.773
	0.00659	449.966	0.00674	456.017	0.00862	322.001	0.00528	420.874	0.00562	380.88
	0.0066	450.761	0.00676	457.126	0.00902	320.412	0.00528	422	0.00563	381.983
	0.00661	451.403	0.00677	458.222	0.00907	318.944	0.0053	423.123	0.00565	383.092
	0.00663	452.755	0.00678	459.326	0.00908	317.484	0.00531	424.236	0.00566	384.198
	0.00665	453.738	0.0068	460.434	0.00908	316.029	0.00532	425.365	0.00567	385.302
	0.00667	455.332	0.00682	461.534	0.00908	314.578	0.00533	426.499	0.00569	386.41
	0.00668	456.171	0.00682	462.632	0.00909	315.691	0.00534	427.616	0.00573	387.505
	0.0067	457.002	0.00684	463.74	0.00911	316.792	0.00535	428.733	0.00573	388.61
	0.00672	458.529	0.00686	464.836	0.00913	317.89	0.00536	429.858	0.00575	389.716
	0.00673	459.617	0.00687	465.946	0.00914	319.007	0.00537	424.006	0.00576	390.828
	0.00675	460.925	0.00688	467.06	0.00916	320.105	0.00537	418.167	0.00578	391.932
	0.00678	462.419	0.0069	468.155	0.00918	321.212	0.00537	412.329	0.00579	393.048
	0.00679	463.033	0.00691	469.262	0.0092	322.318	0.00537	406.575	0.0058	394.155
	0.0068	464.346	0.00693	470.364	0.00921	323.43	0.00677	400.238	0.00581	395.259
	0.00681	464.922	0.00687	471.493	0.00923	324.538	0.00674	394.529	0.00582	396.368
	0.00683	465.987	0.00685	472.611	0.00925	325.638	0.00673	388.816	0.00583	397.484
	0.00683	466.289	0.00686	473.718	0.00927	326.749	0.00673	383.125	0.00586	398.577
	0.00685	467.623	0.00686	474.821	0.00929	327.857	0.00673	377.407	0.00588	399.693
	0.00687	468.896	0.00687	475.924	0.0093	328.965	0.00673	372.524	0.00589	400.807
	0.00688	469.486	0.00689	477.021	0.00932	330.061	0.00674	373.685	0.0059	401.916
	0.0069	470.732	0.0069	478.117	0.00935	331.163	0.00674	374.821	0.00591	403.029
	0.00692	472.402	0.00692	479.223	0.00937	332.266	0.00674	375.964	0.00593	404.135
	0.00694	473.61	0.00693	480.321	0.00939	333.365	0.00675	377.078	0.00594	405.239
	0.00695	474.171	0.00694	481.431	0.00941	334.474	0.00676	378.206	0.00596	406.348
	0.00697	475.282	0.00696	482.521	0.00943	335.578	0.00676	379.322	0.00596	404.893
	0.00698	476.318	0.00697	483.619	0.00945	336.692	0.00677	380.454	0.00596	403.206
	0.00699	477.028	0.00699	484.711	0.00948	337.794	0.00678	381.58	0.00596	401.528
	0.00701	478.439	0.007	485.812	0.00949	338.9	0.00679	382.713	0.00596	399.865
	0.00703	479.876	0.00702	486.917	0.00951	339.998	0.0068	383.84	0.00642	398.012
	0.00705	481.1	0.00703	488.012	0.00953	341.102	0.0068	384.976	0.0067	396.233
	0.00707	482.082	0.00704	489.115	0.00955	342.201	0.00681	386.094	0.00671	394.567
	0.00709	483.39	0.00706	490.216	0.00957	343.301	0.00682	387.217	0.0067	392.908
	0.00711	484.833	0.00707	491.312	0.00959	344.405	0.00683	388.337	0.00669	391.26
	0.00712	485.376	0.00709	492.412	0.00961	345.507	0.00684	389.456	0.00669	389.784
	0.00714	486.957	0.0071	493.511	0.00964	346.612	0.00685	390.585	0.0067	390.887
	0.00715	487.785	0.00711	492.048	0.00966	347.719	0.00687	391.703	0.00676	391.986
	0.00717	489.049	0.00727	491.043	0.00969	348.816	0.00687	392.827	0.00676	393.111
	0.00719	490.674	0.00727	489.655	0.00973	349.914	0.00688	393.941	0.00678	394.217
	0.00719	490.532	0.00729	490.754	0.00976	351.006	0.00689	395.062	0.00679	395.334
	0.00722	492.397	0.0073	491.85	0.00979	352.109	0.0069	396.179	0.0068	396.447
	0.00724	493.531	0.00731	492.964	0.00982	353.202	0.00692	397.293	0.00681	397.563
	0.00726	494.831	0.00731	494.063	0.00985	354.299	0.00694	398.408	0.00682	398.664
	0.00727	495.617	0.00733	495.167	0.00986	355.396	0.00695	399.527	0.00684	399.772
	0.00728	496.606	0.00735	496.265	0.00988	356.495	0.00695	400.649	0.00685	400.874
	0.0073	497.687	0.00736	497.373	0.0099	357.589	0.00697	401.765	0.00686	401.977
	0.00732	498.97	0.00737	498.466	0.00992	358.686	0.00698	402.901	0.00687	403.078
	0.00733	499.659	0.00739	499.571	0.00995	359.793	0.007	404.02	0.00688	404.181
	0.00735	500.935	0.0074	500.67	0.00997	360.888	0.00701	405.14	0.00689	405.289
	0.00736	501.753	0.00742	501.774	0.00999	361.99	0.00702	406.268	0.0069	406.4
	0.00738	502.97	0.00743	502.868	0.01001	363.086	0.00703	407.386	0.00691	407.503
	0.00739	504.036	0.00744	503.975	0.01003	364.195	0.00704	408.516	0.00692	408.609
	0.00741	505.334	0.00745	505.071	0.01003	361.233	0.00706	409.647	0.00694	409.709
	0.00742	506.092	0.00747	506.166	0.01002	358.359	0.00707	410.759	0.00695	410.818
	0.00743	506.635	0.00748	507.267	0.01003	355.482	0.00708	411.881	0.00697	411.922
	0.00746	508.287	0.0075	508.373	0.01003	352.634	0.00709	413.005	0.00698	413.021
	0.00747	509.436	0.00751	509.465	0.01036	349.66	0.00711	414.128	0.00699	414.13
	0.00749	510.843	0.00753	510.576	0.01074	346.684	0.00712	415.251	0.00701	415.234
	0.0075	511.395	0.00754	511.685	0.01076	343.843	0.00714	416.381	0.00702	416.338
	0.00752	512.606	0.00755	512.79	0.01077	341.011	0.00715	417.51	0.00703	417.446
	0.00754	514.054	0.00757	513.882	0.01076	338.195	0.00716	418.626	0.00704	418.548
	0.00759	517.078	0.00758	514.977	0.01076	335.664	0.00718	419.746	0.00706	419.654
	0.00761	518.536	0.0076	516.077	0.01078	336.779	0.00719	420.868	0.00707	420.765
	0.00763	520.137	0.00761	517.194	0.01079	337.894	0.0072	421.98	0.00709	421.872
	0.00764	520.494	0.00762	518.29	0.01081	338.996	0.00722	423.105	0.0071	422.978
	0.00766	521.981	0.00764	519.382	0.01083	340.1	0.00723	424.224	0.00712	424.081
	0.00754	513.987	0.00765	520.486	0.01084	341.21	0.00724	425.336	0.00713	425.186
	0.00754	513.705	0.00767	521.583	0.01085	342.326	0.00726	426.458	0.00714	426.292
	0.00754	514.296	0.00768	522.675	0.01087	343.43	0.00726	427.581	0.00715	427.401
	0.00756	515.348	0.0077	523.776	0.01089	344.538	0.00728	428.704	0.00716	428.51
	0.00757	516.307	0.00771	524.877	0.01091	345.652	0.00729	429.816	0.00717	429.621
	0.00759	517.071	0.00773	525.973	0.01092	346.754	0.0073	430.943	0.00719	430.726
	0.00761	518.786	0.00774	527.072	0.01095	347.851	0.00732	432.053	0.0072	431.83
	0.00762	519.737	0.00776	528.168	0.01097	348.955	0.00733	433.174	0.00721	432.942
	0.00764	520.885	0.00777	529.261	0.01099	350.067	0.00735	434.289	0.00722	434.04
	0.00766	522.117	0.00778	530.375	0.01101	351.179	0.00736	435.402	0.00723	435.146
	0.00767	522.549	0.0078	531.468	0.01103	352.278	0.00737	436.516	0.00725	436.253
	0.00769	523.953	0.00781	532.564	0.01104	353.389	0.00739	437.64	0.00725	437.368
	0.0077	524.553	0.00783	533.671	0.01107	354.498	0.0074	438.751	0.00727	438.478
	0.00772	526.243	0.00783	534.768	0.01109	355.598	0.00741	439.874	0.00728	439.582
	0.00774	527.301	0.00785	535.869	0.01111	356.698	0.00742	441	0.00729	440.682
	0.00776	528.735	0.00786	536.965	0.01113	357.792	0.00744	442.122	0.0073	441.787
	0.00777	529.251	0.00788	538.065	0.01115	358.896	0.00745	443.237	0.00731	442.894
	0.00779	530.988	0.0079	539.169	0.01118	359.993	0.00746	444.361	0.00734	443.994
	0.00781	531.911	0.0079	540.274	0.0112	361.101	0.00748	445.476	0.00735	445.098
	0.00783	533.474	0.00792	541.362	0.01121	359.897	0.00749	446.587	0.00736	446.202
	0.00784	534.05	0.00793	542.456	0.0112	358.768	0.0075	447.718	0.00737	447.313
	0.00785	535.017	0.00795	543.552	0.01142	358.123	0.00752	448.841	0.00738	448.422
	0.00787	536.421	0.00796	544.643	0.01142	356.984	0.00754	449.959	0.00739	449.52
	0.00789	537.518	0.00798	545.74	0.01143	355.838	0.00755	451.068	0.00741	450.619
	0.0079	538.378	0.00799	546.842	0.01145	356.948	0.00756	452.183	0.00742	451.72
	0.00791	539.256	0.008	547.938	0.01146	358.06	0.00757	453.297	0.00743	452.833
	0.00793	540.547	0.00801	549.037	0.01148	359.155	0.00759	454.42	0.00745	453.93
	0.00795	541.357	0.00803	550.14	0.01149	360.261	0.0076	455.542	0.00746	455.038
	0.00796	542.655	0.00804	551.245	0.01151	361.367	0.00762	456.661	0.00747	456.147
	0.00797	543.351	0.00806	552.339	0.01153	362.46	0.00763	457.776	0.00748	457.258
	0.00801	545.459	0.00807	553.443	0.01155	363.56	0.00764	458.89	0.0075	458.364
	0.00801	545.852	0.00809	554.54	0.01157	364.668	0.00765	460.01	0.00751	459.478
	0.00803	546.826	0.00809	555.649	0.01159	365.773	0.00767	461.124	0.00752	460.587
	0.00805	548.36	0.00812	556.734	0.01161	366.88	0.00768	462.252	0.00753	461.686
	0.00805	548.746	0.00812	557.841	0.01163	367.983	0.00769	463.381	0.00754	462.795
	0.00807	550.062	0.00814	558.938	0.01165	369.077	0.00771	464.502	0.00755	463.903
	0.00809	551.172	0.00816	560.037	0.01167	370.173	0.00772	465.612	0.00757	465.015
	0.00811	552.751	0.00817	561.135	0.01169	371.266	0.00773	466.741	0.00758	466.118
	0.00812	553.283	0.00819	562.228	0.01171	372.373	0.00774	467.864	0.00758	464.634
	0.00814	554.407	0.0082	563.339	0.01173	373.466	0.00776	468.975	0.00758	463.366
	0.00815	555.366	0.00821	564.45	0.01175	374.557	0.00777	470.097	0.00759	462.101
	0.00818	557.109	0.00823	565.541	0.01177	375.65	0.00779	471.212	0.00759	460.832
	0.00819	557.671	0.00824	566.645	0.0118	376.745	0.0078	472.336	0.00804	459.359
	0.00821	558.933	0.00825	567.744	0.01181	377.842	0.00781	473.449	0.00808	458.067
	0.00822	559.779	0.00826	568.842	0.01188	378.927	0.00782	474.559	0.00807	456.808
	0.00824	561.288	0.00828	569.931	0.0119	380.038	0.00784	475.677	0.00807	455.54
	0.00826	562.484	0.00829	571.034	0.01192	381.14	0.00784	476.805	0.00808	454.282
	0.00827	563.317	0.00831	572.133	0.01194	382.241	0.00787	477.91	0.00809	455.379
	0.00829	564.487	0.00832	573.236	0.01196	383.342	0.00787	479.039	0.00811	456.479
	0.0083	565.576	0.00834	574.33	0.01199	384.443	0.00789	480.163	0.00812	457.589
	0.00832	566.406	0.00835	575.428	0.01201	385.54	0.00791	481.285	0.00813	458.7
	0.00834	567.985	0.00837	576.521	0.01202	386.643	0.00792	482.408	0.00814	459.803
	0.00835	568.823	0.00837	577.624	0.01204	387.737	0.00793	483.529	0.00815	460.919
	0.00837	570.115	0.00838	578.716	0.01207	388.833	0.00795	484.645	0.00816	462.026
	0.00839	571.3	0.0084	579.81	0.01208	389.934	0.00796	485.765	0.00817	463.135
	0.00841	572.5	0.00841	580.915	0.0121	391.031	0.00796	486.895	0.00818	464.244
	0.00842	573.252	0.00843	582.007	0.01211	386.998	0.00798	485.714	0.0082	465.345
	0.00844	574.416	0.00844	583.115	0.01211	383.939	0.0081	485.189	0.00821	466.459
	0.00844	575.015	0.00846	584.222	0.01211	380.89	0.00815	483.773	0.00822	467.567
	0.00847	577.014	0.00848	585.317	0.01211	377.856	0.00816	484.906	0.00823	468.666
	0.00848	577.567	0.00849	586.421	0.01295	374.53	0.00816	486.019	0.00824	469.781
	0.0085	578.467	0.0085	587.508	0.01303	371.483	0.00818	487.149	0.00826	470.879
	0.00852	579.796	0.00851	588.607	0.01303	368.464	0.00818	488.278	0.00827	471.983
	0.00853	580.673	0.00853	589.699	0.01303	365.445	0.00819	489.391	0.00828	473.094
	0.00855	581.858	0.00854	590.81	0.01304	362.452	0.0082	490.509	0.00829	474.206
	0.00856	582.945	0.00856	591.909	0.01303	360.735	0.00822	491.643	0.00831	475.314
	0.00858	584.254	0.00857	593.004	0.01305	361.865	0.00822	492.76	0.00832	476.412
	0.0086	585.297	0.00858	594.099	0.01305	362.986	0.00824	493.874	0.00833	477.519
	0.00862	586.815	0.00859	595.203	0.01306	364.08	0.00824	494.99	0.00834	478.627
	0.00862	587.005	0.00861	596.292	0.01308	365.186	0.00825	496.102	0.00835	479.734
	0.00866	589.158	0.00862	597.383	0.0131	366.283	0.00827	497.211	0.00837	480.844
	0.00867	590.382	0.00864	598.474	0.01312	367.38	0.00828	498.338	0.00837	481.944
	0.00869	591.259	0.00865	599.578	0.01313	368.478	0.00829	499.449	0.00839	483.042
	0.00872	593.253	0.00866	598.057	0.01315	369.584	0.00831	500.57	0.00839	484.149
	0.00872	593.601	0.0089	596.524	0.01317	370.683	0.00832	501.684	0.00841	485.255
	0.00875	595.233	0.00891	595.133	0.01319	371.789	0.00833	502.812	0.00842	486.362
	0.00875	595.838	0.00892	593.74	0.01321	372.886	0.00835	503.921	0.00844	487.461
	0.00878	597.689	0.00893	594.849	0.01323	373.995	0.00836	505.045	0.00844	488.563
	0.00879	598.46	0.00894	595.942	0.01324	375.088	0.00838	506.164	0.00846	489.664
	0.00881	599.329	0.00896	597.037	0.01326	376.179	0.00839	507.273	0.00846	490.766
	0.00882	600.455	0.00896	598.134	0.01328	377.273	0.00839	508.384	0.00847	491.871
	0.00884	601.641	0.00898	599.237	0.0133	378.377	0.00841	509.507	0.00848	492.983
	0.00885	602.072	0.00899	600.333	0.01332	379.472	0.00842	510.629	0.00849	494.095
	0.00886	603.107	0.00901	601.435	0.01334	380.567	0.00843	511.743	0.00851	495.209
	0.00888	604.492	0.00901	602.548	0.01336	381.663	0.00844	512.853	0.00852	496.311
	0.0089	605.465	0.00903	603.649	0.01338	382.762	0.00845	513.972	0.00853	497.418
	0.00891	606.636	0.00904	604.742	0.0134	383.865	0.00847	515.088	0.00854	498.536
	0.00894	608.17	0.00905	605.836	0.01342	384.961	0.00847	516.215	0.00855	499.64
	0.00895	609.165	0.00906	606.939	0.01344	386.058	0.00849	517.32	0.00856	500.738
	0.00897	610.074	0.00907	608.043	0.01346	387.152	0.0085	518.434	0.00857	498.886
	0.00899	611.72	0.00908	609.133	0.01348	388.252	0.00851	519.559	0.00857	496.615
	0.009	612.591	0.0091	610.23	0.01349	389.35	0.00852	520.68	0.00857	494.324
	0.00902	613.451	0.00911	611.328	0.01351	390.446	0.00854	521.801	0.00858	492.049
	0.00903	614.321	0.00913	612.425	0.01354	391.537	0.00855	522.922	0.00902	489.577
	0.00905	615.5	0.00914	613.519	0.01356	392.637	0.00845	524.089	0.00931	487.179
	0.00906	616.609	0.00915	614.628	0.01358	393.745	0.00845	525.211	0.0093	484.941
	0.00908	617.782	0.00916	615.733	0.0136	394.84	0.00846	526.323	0.00929	482.699
	0.0091	619.042	0.00918	616.83	0.01362	395.938	0.00847	527.441	0.00929	480.454
	0.00912	620.1	0.00919	617.925	0.01364	397.028	0.00848	528.56	0.0093	478.511
	0.00913	621.13	0.0092	619.032	0.01365	398.129	0.00849	529.681	0.00932	479.613
	0.00915	622.285	0.00922	620.121	0.01368	399.222	0.0085	530.798	0.00933	480.736
	0.00917	623.554	0.00924	621.222	0.0137	400.318	0.00851	531.913	0.00934	481.833
	0.00918	624.628	0.00925	622.325	0.01372	401.414	0.00852	533.03	0.00935	482.939
	0.0092	625.76	0.00926	623.414	0.01374	402.511	0.00853	534.158	0.00937	484.052
	0.00922	626.947	0.00928	624.51	0.01376	403.608	0.00855	535.27	0.00937	485.167
	0.00923	627.808	0.00929	625.609	0.01378	404.706	0.00856	536.385	0.00939	486.277
	0.00925	628.903	0.0093	626.719	0.0138	405.809	0.00857	537.499	0.0094	487.376
	0.00927	630.333	0.00932	627.807	0.01382	406.9	0.00858	538.623	0.00941	488.484
	0.00929	631.737	0.00933	628.901	0.01384	407.992	0.0086	539.748	0.00942	489.598
	0.0093	632.818	0.00935	629.987	0.01386	409.088	0.00861	540.863	0.00943	490.699
	0.00932	633.597	0.00936	631.083	0.01389	410.177	0.00862	541.971	0.00944	491.811
	0.00933	634.705	0.00938	632.191	0.01389	407.881	0.00863	543.098	0.00946	492.923
	0.00935	635.592	0.00939	633.299	0.01389	404.29	0.00864	544.207	0.00947	494.029
	0.00936	636.567	0.00941	634.391	0.0139	400.697	0.00866	545.324	0.00948	495.135
	0.00938	638.212	0.00942	635.498	0.01389	397.136	0.00867	546.451	0.00951	496.244
	0.00939	638.887	0.00943	636.593	0.01396	393.575	0.00868	547.564	0.00952	497.343
	0.00942	646.756	0.00944	637.692	0.01494	389.669	0.00869	548.686	0.00953	498.455
	0.00943	647.864	0.00945	638.798	0.01495	386.132	0.00871	549.809	0.00954	499.555
	0.00946	648.971	0.00947	639.904	0.01496	382.622	0.00872	550.934	0.00955	500.664
	0.00947	650.085	0.00948	641.008	0.01497	379.114	0.00873	552.053	0.00957	501.772
	0.0095	651.19	0.00949	642.109	0.01498	375.607	0.00874	553.173	0.00958	502.867
	0.00951	652.309	0.00951	643.203	0.01499	376.721	0.00876	554.291	0.0096	503.98
	0.00953	653.413	0.00952	644.293	0.015	377.839	0.00876	555.414	0.00961	505.078
	0.00955	654.511	0.00954	645.38	0.01502	378.947	0.00877	548.922	0.00962	506.187
	0.00958	655.619	0.00955	646.471	0.01503	380.048	0.00877	541.462	0.00963	507.293
	0.00975	656.607	0.00956	647.571	0.01506	381.143	0.00877	534.112	0.00964	505.123
	0.00977	657.715	0.00958	648.669	0.01507	382.235	0.00877	526.818	0.00964	502.934
	0.00978	658.821	0.00959	649.78	0.01509	383.329	0.00972	518.983	0.00997	501.669
	0.0098	659.927	0.0096	650.871	0.0151	384.423	0.01074	511.186	0.01001	500.55
	0.00982	661.043	0.00962	651.961	0.01513	385.508	0.01066	503.998	0.01001	499.447
	0.00984	662.149	0.00963	653.063	0.01514	386.615	0.01061	496.744	0.01001	497.259
	0.00986	663.249	0.00965	654.17	0.01516	387.712	0.0106	489.526	0.01003	498.372
	0.00987	664.367	0.00965	655.285	0.01518	388.826	0.0106	482.547	0.01004	499.481
	0.00989	665.481	0.00967	656.38	0.0152	389.933	0.01062	483.652	0.01006	500.593
	0.0099	666.585	0.00969	657.48	0.01521	391.022	0.01062	484.787	0.01007	501.692
	0.00992	667.701	0.0097	658.575	0.01523	392.122	0.01063	485.914	0.01008	502.791
	0.00992	668.818	0.00971	659.67	0.01525	393.228	0.01063	487.039	0.01009	503.893
	0.00993	669.934	0.00973	660.765	0.01527	394.319	0.01064	488.157	0.0101	504.992
	0.00995	671.04	0.00974	661.87	0.01528	395.427	0.01065	489.272	0.0101	506.098
	0.00996	672.145	0.00976	662.966	0.0153	396.525	0.01066	490.389	0.01012	507.204
	0.00998	673.254	0.00976	664.075	0.01532	397.614	0.01067	491.499	0.01013	508.312
	0.00999	674.356	0.00978	665.171	0.01534	398.718	0.01068	492.624	0.01015	509.41
	0.01002	675.454	0.00979	666.265	0.01537	399.813	0.01069	493.746	0.01016	510.521
	0.01003	676.559	0.0098	667.359	0.01538	400.91	0.0107	494.86	0.01017	511.631
	0.01005	677.671	0.00982	668.459	0.0154	402.01	0.01071	495.987	0.01019	512.741
	0.01006	678.777	0.00983	669.55	0.01542	403.1	0.01073	497.111	0.01021	513.833
	0.01007	679.881	0.00984	670.653	0.01544	404.197	0.01073	498.223	0.01022	514.939
	0.01009	680.989	0.00989	671.724	0.01546	405.298	0.01074	499.335	0.01024	516.041
	0.0101	682.093	0.0099	672.828	0.01548	406.395	0.01075	500.455	0.01026	517.133
	0.01012	683.195	0.00992	673.934	0.0155	407.494	0.01077	501.566	0.01027	518.229
	0.01014	684.308	0.00994	675.019	0.01552	408.584	0.01078	502.674	0.01028	519.333
	0.01015	685.413	0.00995	676.119	0.01554	409.672	0.01078	503.79	0.01029	520.445
	0.01017	686.524	0.00996	677.216	0.01556	410.776	0.01079	504.908	0.0103	521.552
	0.01019	687.63	0.00997	678.311	0.01557	411.864	0.0108	506.014	0.01031	522.648
	0.0102	688.748	0.00999	679.402	0.01559	412.96	0.01081	507.125	0.01032	523.744
	0.01022	689.861	0.01	680.499	0.01561	414.053	0.01082	508.242	0.01033	524.846
	0.01024	690.976	0.01001	681.605	0.01563	415.149	0.01084	509.364	0.01035	525.951
	0.01025	692.093	0.01002	682.715	0.01565	416.235	0.01085	510.476	0.01036	527.061
	0.01027	693.202	0.01004	683.803	0.01567	417.323	0.01087	511.598	0.01037	528.168
	0.01028	694.313	0.01004	684.904	0.01569	418.424	0.01088	512.71	0.01038	529.269
	0.0103	695.426	0.01006	686.002	0.01571	419.515	0.01089	513.838	0.0104	530.378
	0.01032	696.543	0.01007	687.106	0.01573	420.609	0.0109	514.969	0.01041	531.486
	0.01034	697.657	0.01008	688.211	0.01575	421.698	0.01092	516.095	0.01042	532.592
	0.01035	698.754	0.0101	689.306	0.01577	422.799	0.01093	517.218	0.01043	533.689
	0.01038	699.851	0.01011	690.404	0.01579	423.887	0.01094	518.33	0.01044	534.795
	0.0104	700.961	0.01012	691.503	0.01581	424.981	0.01095	519.45	0.01046	535.894
	0.0104	702.071	0.01014	692.607	0.01583	426.079	0.01097	520.565	0.01048	536.983
	0.01043	703.174	0.01015	693.7	0.01585	427.178	0.01098	521.677	0.0105	538.085
	0.01044	704.29	0.01016	694.81	0.01586	428.273	0.01099	522.792	0.01051	539.183
	0.01046	705.388	0.01018	695.906	0.01589	429.362	0.01101	523.903	0.01053	540.276
	0.01048	706.504	0.01019	696.994	0.01591	430.447	0.01102	525.019	0.01053	541.387
	0.01049	707.611	0.0102	698.103	0.01593	431.547	0.01104	526.129	0.01054	542.485
	0.01051	708.708	0.01022	699.191	0.01595	432.64	0.01105	527.239	0.01057	543.586
	0.01053	709.806	0.01022	697.36	0.01597	433.732	0.01106	528.357	0.01057	544.694
	0.01055	710.908	0.01043	695.659	0.01599	434.827	0.01108	529.476	0.01058	545.802
	0.01057	712.014	0.01049	694.055	0.01601	435.914	0.01109	530.592	0.01058	543.403
	0.01057	713.137	0.01049	692.497	0.01603	437.013	0.0111	531.701	0.01058	541.313
	0.01056	714.252	0.01052	693.591	0.01605	438.106	0.01112	532.819	0.01059	539.218
	0.01056	715.37	0.01053	694.693	0.01607	439.194	0.01113	533.937	0.01059	537.131
	0.01057	716.488	0.01054	695.791	0.01609	440.294	0.01115	535.065	0.01115	534.775
	0.01057	717.607	0.01055	696.895	0.01612	441.381	0.01116	536.167	0.01127	532.635
	0.01058	718.718	0.01056	698.006	0.01613	442.471	0.01118	537.289	0.01127	530.575
	0.01059	719.825	0.01057	699.095	0.01616	443.559	0.0112	538.397	0.01128	528.509
	0.01061	720.929	0.01059	700.206	0.01617	444.654	0.01122	539.505	0.01129	526.443
	0.01062	722.045	0.0106	701.31	0.01619	445.746	0.01127	540.598	0.01128	524.798
	0.01064	723.155	0.01061	702.413	0.01621	446.846	0.0113	541.696	0.0113	525.915
	0.01065	724.278	0.01063	703.506	0.01623	447.941	0.01133	542.812	0.01131	527.025
	0.01063	725.406	0.01064	704.613	0.01625	449.034	0.01135	543.928	0.01132	528.132
	0.01061	726.525	0.01065	705.712	0.01628	450.124	0.01137	545.041	0.01133	529.235
	0.01062	727.632	0.01066	706.8	0.01637	448.987	0.01138	546.165	0.01135	530.336
	0.01063	728.749	0.01067	707.893	0.01645	447.826	0.0114	547.268	0.01136	531.433
	0.01065	729.855	0.01068	708.99	0.01647	448.916	0.01141	548.38	0.01137	532.544
	0.01066	730.966	0.0107	710.089	0.01649	450.013	0.01143	549.489	0.01138	533.645
	0.01068	732.075	0.01071	711.179	0.01651	451.105	0.01144	550.601	0.01139	534.747
	0.0107	733.187	0.01072	712.279	0.01654	452.197	0.01145	551.718	0.0114	535.85
	0.01071	734.301	0.01074	713.379	0.01656	453.294	0.01147	552.837	0.01141	536.964
	0.01072	735.411	0.01075	714.473	0.01657	454.389	0.01149	553.945	0.01142	538.07
	0.01074	736.52	0.01077	715.567	0.01659	455.48	0.0115	555.065	0.01144	539.175
	0.01076	737.63	0.01078	716.657	0.01661	456.566	0.01151	556.185	0.01145	540.279
	0.01078	738.721	0.01079	717.755	0.01663	457.657	0.01153	557.29	0.01146	541.382
	0.01083	739.825	0.01081	718.846	0.01665	458.745	0.01155	558.405	0.01148	542.486
	0.01084	740.934	0.01082	719.947	0.01667	459.831	0.01155	559.518	0.01149	543.592
	0.01087	742.04	0.01083	721.038	0.01669	460.924	0.01157	560.624	0.0115	544.694
	0.01087	743.161	0.01085	722.129	0.0167	462.018	0.01158	561.733	0.01152	545.793
	0.01088	744.259	0.01086	723.228	0.01672	463.104	0.01159	562.843	0.01153	546.89
	0.01091	745.369	0.01087	724.334	0.01674	464.192	0.0116	563.963	0.01154	547.988
	0.01093	746.48	0.01089	725.428	0.01676	465.282	0.01162	565.073	0.01155	549.092
	0.01095	747.592	0.0109	726.523	0.01678	466.375	0.01163	566.194	0.01157	550.192
	0.01096	748.693	0.01091	727.61	0.0168	467.471	0.01165	567.3	0.01158	551.298
	0.01098	749.804	0.01093	728.708	0.01683	468.556	0.01166	568.413	0.01159	552.402
	0.01099	750.901	0.01094	729.805	0.01684	469.658	0.01167	569.518	0.0116	553.505
	0.01102	752.013	0.01095	730.907	0.01686	470.756	0.01169	570.62	0.01162	554.604
	0.01103	753.118	0.01097	732.003	0.01688	471.856	0.0117	571.74	0.01163	555.7
	0.01104	754.214	0.01098	733.087	0.0169	472.944	0.01172	572.853	0.01165	556.802
	0.01107	755.313	0.01099	734.197	0.01693	474.033	0.01174	573.974	0.01166	557.901
	0.01108	756.413	0.01101	735.295	0.01695	475.118	0.01174	575.097	0.01167	558.998
	0.0111	757.516	0.01102	736.384	0.01697	476.206	0.01176	576.199	0.01169	560.104
	0.01111	758.617	0.01104	737.478	0.01699	472.896	0.01177	577.318	0.0117	561.212
	0.01113	759.72	0.01105	738.565	0.01698	469.481	0.01178	578.425	0.01171	562.307
	0.01116	760.815	0.01106	739.655	0.01699	466.062	0.0118	579.525	0.01172	563.41
	0.01118	761.915	0.01108	740.741	0.01699	462.661	0.01181	580.639	0.01174	564.5
	0.01122	763.016	0.01109	741.829	0.01757	458.999	0.01183	581.763	0.01175	565.594
	0.01125	764.121	0.01111	742.931	0.01798	455.447	0.01185	582.878	0.01176	566.689
	0.01127	765.228	0.01112	744.022	0.01798	452.088	0.01185	584.008	0.01178	567.781
	0.01128	766.334	0.01113	745.127	0.01798	448.729	0.01187	585.12	0.01179	568.885
	0.0113	767.444	0.01115	746.221	0.01798	445.371	0.01189	586.235	0.0118	569.993
	0.01131	768.551	0.01116	747.313	0.018	442.431	0.0119	587.341	0.01181	571.091
	0.01132	769.66	0.01117	748.404	0.01801	443.549	0.01191	588.453	0.01183	572.188
	0.01132	770.775	0.01119	749.496	0.01802	444.659	0.01192	589.562	0.01184	573.289
	0.01133	771.894	0.0112	750.597	0.01802	445.762	0.01194	590.667	0.01185	574.385
	0.01134	773.002	0.01121	751.695	0.01804	446.851	0.01196	591.786	0.01186	575.481
	0.01135	774.113	0.01122	750.509	0.01806	447.947	0.01197	592.901	0.01187	576.578
	0.01135	775.221	0.01122	748.348	0.01807	449.044	0.01198	594.01	0.01189	577.679
	0.01137	776.329	0.01148	745.977	0.01808	450.134	0.01199	595.127	0.0119	578.784
	0.01137	777.44	0.01157	743.742	0.0181	451.23	0.012	596.243	0.01192	579.883
	0.01138	778.55	0.01157	741.567	0.01811	452.325	0.01202	597.362	0.01193	580.992
	0.01137	779.668	0.0116	742.659	0.01813	453.416	0.01203	598.476	0.01194	582.1
	0.01138	780.786	0.01161	743.765	0.01815	454.507	0.01205	599.598	0.01196	583.192
	0.01138	781.896	0.01163	744.85	0.01817	455.608	0.01206	600.719	0.01197	584.287
	0.01138	783.014	0.01163	745.954	0.01819	456.694	0.01207	601.828	0.01198	585.382
	0.01138	784.129	0.01164	747.049	0.0182	457.782	0.01209	602.928	0.012	586.487
	0.01139	785.248	0.01165	748.152	0.01821	458.882	0.01211	604.034	0.01201	587.589
	0.01139	786.366	0.01167	749.251	0.01823	459.973	0.01212	605.141	0.01202	588.699
	0.0114	787.484	0.01168	750.337	0.01825	461.08	0.01213	606.26	0.01202	587.161
	0.0114	788.594	0.01169	751.44	0.01826	462.175	0.01215	607.363	0.01203	585.634
	0.0114	789.71	0.0117	752.535	0.01828	463.267	0.01216	608.468	0.01203	584.104
	0.01141	790.825	0.01171	753.625	0.0183	464.368	0.01217	609.571	0.01203	582.592
	0.01142	791.942	0.01173	754.722	0.01832	465.46	0.01218	610.674	0.01257	580.778
	0.01141	793.053	0.01175	755.816	0.01834	466.561	0.0122	611.777	0.01258	579.256
	0.01142	794.158	0.01176	756.922	0.01836	467.66	0.01221	612.888	0.01258	577.738
	0.01143	792.845	0.01178	758.01	0.01841	468.741	0.01223	614.003	0.01258	576.221
	0.01159	791.586	0.01179	759.099	0.01842	469.846	0.01224	615.107	0.01259	574.705
	0.0116	792.682	0.0118	760.199	0.01844	470.938	0.01225	616.216	0.01262	575.802
	0.01162	793.794	0.01181	761.295	0.01846	472.032	0.01227	617.325	0.01263	576.91
	0.01164	794.911	0.01183	762.382	0.01847	473.122	0.01229	618.429	0.01265	578.015
	0.01164	796.034	0.01185	763.471	0.01849	474.21	0.0123	619.536	0.01266	579.125
	0.01164	797.145	0.01186	764.575	0.01851	475.295	0.01232	620.649	0.01267	580.236
	0.01166	798.259	0.01187	765.672	0.01853	476.388	0.01233	621.765	0.01268	581.334
	0.01166	799.37	0.01188	766.772	0.01855	477.491	0.01234	622.87	0.0127	582.428
	0.01167	800.482	0.0119	767.864	0.01856	478.578	0.01235	623.988	0.01271	583.538
	0.01167	801.594	0.01191	768.955	0.01858	479.666	0.01237	625.104	0.01272	584.647
	0.01168	802.703	0.01192	770.048	0.01859	480.763	0.01238	626.219	0.01273	585.756
	0.01169	803.809	0.01194	771.14	0.01861	481.862	0.01239	627.333	0.01274	586.848
	0.01169	804.917	0.01195	772.241	0.01863	482.962	0.0124	628.443	0.01275	587.953
	0.01171	806.023	0.01196	773.347	0.01865	484.053	0.01242	629.554	0.01283	589.012
	0.01171	807.144	0.01198	774.451	0.01867	485.149	0.01243	630.662	0.01285	590.119
	0.01172	808.252	0.01199	775.535	0.01869	486.252	0.01244	631.763	0.01286	591.223
	0.01173	809.362	0.012	776.631	0.01871	487.335	0.01246	632.881	0.01288	592.325
	0.01174	810.467	0.01202	777.728	0.01872	488.432	0.01247	633.998	0.01289	593.431
	0.01175	811.574	0.01203	778.812	0.01875	489.514	0.01248	635.103	0.0129	594.535
	0.01175	812.685	0.01205	779.902	0.01878	490.602	0.0125	636.219	0.01292	595.633
	0.01176	813.8	0.01206	780.987	0.01881	491.685	0.01251	633.17	0.01293	596.738
	0.01177	814.906	0.01208	782.087	0.01882	492.775	0.01251	622.74	0.01295	597.831
	0.01178	816.017	0.01208	783.179	0.01884	493.866	0.01251	612.477	0.01296	598.926
	0.01178	817.133	0.0121	784.259	0.01886	494.958	0.01251	602.321	0.01298	600.012
	0.01179	818.245	0.01211	785.351	0.01888	496.044	0.01251	592.207	0.01299	601.117
	0.0118	819.356	0.01213	786.45	0.0189	497.133	0.01537	580.551	0.013	602.224
	0.0118	820.463	0.01214	787.546	0.01891	498.222	0.01526	570.595	0.01301	603.329
	0.01181	821.578	0.01215	788.636	0.01893	499.308	0.01527	560.633	0.01302	604.43
	0.01182	822.684	0.01217	789.719	0.01895	500.394	0.01527	550.671	0.01304	605.532
	0.01182	823.795	0.01218	790.815	0.01898	501.482	0.01528	540.711	0.01305	606.634
	0.01184	824.903	0.0122	791.902	0.019	502.578	0.01528	534.569	0.01306	607.73
	0.01185	826.013	0.01221	792.993	0.01902	503.67	0.0153	535.666	0.01307	608.827
	0.01186	827.125	0.01223	794.087	0.01905	504.756	0.0153	536.802	0.01308	609.935
	0.01186	828.236	0.01224	795.192	0.01907	505.84	0.01531	537.944	0.01309	607.117
	0.01187	829.353	0.01225	796.295	0.01909	506.925	0.01532	539.049	0.01309	605.211
	0.01188	830.46	0.01227	797.382	0.01911	508.018	0.01533	540.162	0.0131	603.317
	0.01189	831.57	0.01229	798.468	0.01913	509.111	0.01534	541.28	0.01333	601.258
	0.0119	832.689	0.0123	799.552	0.01914	510.2	0.01535	542.397	0.01373	599.118
	0.0119	833.8	0.01231	800.64	0.01917	511.291	0.01536	543.516	0.01375	597.205
	0.0119	834.917	0.01232	801.726	0.01919	512.387	0.01538	544.635	0.01374	595.318
	0.0119	836.021	0.01234	802.813	0.0192	513.475	0.01539	545.745	0.01374	593.425
	0.01191	837.136	0.01235	803.908	0.01922	514.564	0.0154	546.862	0.01375	591.597
	0.01192	838.251	0.01237	804.997	0.01924	515.651	0.01541	547.984	0.01377	592.683
	0.01193	839.355	0.01238	806.1	0.01926	516.748	0.01542	549.092	0.0138	593.785
	0.01194	840.471	0.0124	807.188	0.01927	517.838	0.01544	550.203	0.0138	594.881
	0.01195	841.59	0.01241	808.281	0.01929	518.93	0.01545	551.323	0.01381	595.978
	0.01196	842.695	0.01242	809.37	0.01931	520.021	0.01546	552.436	0.01382	597.087
	0.01197	843.802	0.01244	810.47	0.01933	521.103	0.01548	553.553	0.01384	598.188
	0.01197	844.912	0.01245	811.566	0.01935	522.192	0.01549	554.667	0.01385	599.293
	0.01198	846.029	0.01246	812.666	0.01938	523.279	0.0155	555.782	0.01386	600.394
	0.01199	847.147	0.01248	813.749	0.01939	524.366	0.01551	556.892	0.01387	601.504
	0.012	848.263	0.01249	814.845	0.01942	525.448	0.01552	558	0.01388	602.599
	0.012	849.368	0.0125	815.929	0.01944	526.534	0.01553	559.121	0.0139	603.701
	0.01201	850.481	0.01252	817.02	0.01946	527.629	0.01555	560.236	0.01391	604.805
	0.01203	851.593	0.01253	818.11	0.01948	526.441	0.01555	561.359	0.01393	605.909
	0.01203	852.706	0.01255	819.191	0.01947	521.099	0.01557	562.475	0.01394	607.008
	0.01203	853.818	0.01256	820.287	0.01948	515.809	0.01558	563.589	0.01395	608.108
	0.01204	854.93	0.01258	821.374	0.01947	510.603	0.0156	564.698	0.01397	609.201
	0.01205	856.044	0.0126	822.461	0.01947	505.371	0.01561	565.816	0.01398	610.296
	0.01205	857.158	0.01261	823.546	0.02065	499.594	0.01562	566.919	0.01399	611.401
	0.01206	858.268	0.01262	824.642	0.02103	494.241	0.01563	568.047	0.014	612.492
	0.01206	859.374	0.01264	825.723	0.02104	489.064	0.01565	569.162	0.01402	613.597
	0.01207	860.492	0.01265	826.824	0.02104	483.922	0.01566	570.273	0.01403	614.703
	0.01207	861.605	0.01266	827.917	0.02104	478.803	0.01568	571.373	0.01404	615.798
	0.01208	862.724	0.01267	829.016	0.02104	475.742	0.01569	572.482	0.01406	616.889
	0.01208	863.844	0.01269	830.098	0.02105	476.845	0.0157	573.592	0.01406	617.992
	0.01209	864.953	0.0127	831.197	0.02106	477.963	0.01571	574.703	0.01408	619.088
	0.0121	866.065	0.01271	832.289	0.02107	479.07	0.01573	575.81	0.01409	620.18
	0.0121	867.173	0.01273	833.384	0.02109	480.156	0.01574	576.917	0.0141	621.276
	0.01211	868.276	0.01274	834.466	0.0211	481.242	0.01576	578.024	0.01411	622.381
	0.01213	869.377	0.01275	835.559	0.02112	482.329	0.01577	579.128	0.01413	623.468
	0.01213	870.496	0.01277	836.644	0.02113	483.421	0.01578	580.24	0.01414	624.57
	0.01213	871.614	0.01279	837.729	0.02115	484.505	0.01579	581.346	0.01415	625.667
	0.01214	872.722	0.0128	838.822	0.02117	485.592	0.01581	582.456	0.01416	626.769
	0.01215	873.843	0.01281	839.917	0.02118	486.683	0.01583	583.571	0.01417	627.862
	0.01215	874.963	0.01283	840.996	0.0212	487.769	0.01584	584.677	0.01419	628.958
	0.01215	876.073	0.01285	842.078	0.02121	488.858	0.01585	585.787	0.0142	630.054
	0.01216	877.19	0.01285	839.454	0.02123	489.949	0.01587	586.893	0.01422	631.152
	0.01216	878.306	0.01285	837.363	0.02125	491.031	0.01588	588.004	0.01423	632.244
	0.01217	879.418	0.01285	835.254	0.02126	492.125	0.0159	589.118	0.01424	633.338
	0.01217	880.537	0.01285	833.154	0.02128	493.229	0.01591	590.235	0.01425	634.44
	0.01218	881.657	0.01339	830.602	0.0213	494.314	0.01593	591.338	0.01427	635.542
	0.01218	882.767	0.01346	828.44	0.02131	495.419	0.01594	592.455	0.01427	636.646
	0.01219	883.882	0.01347	826.333	0.02133	496.507	0.01595	593.563	0.01429	637.743
	0.01218	885.02	0.01346	824.217	0.02135	497.587	0.01597	594.662	0.0143	638.835
	0.01218	886.13	0.01347	822.11	0.02136	498.688	0.01597	595.781	0.01431	639.937
	0.01218	887.247	0.01348	820.914	0.02137	499.772	0.01599	596.897	0.01432	641.04
	0.01219	888.362	0.01351	821.986	0.02139	500.865	0.016	598.006	0.01434	642.123
	0.01219	889.478	0.01353	823.083	0.02141	501.949	0.01602	599.108	0.01435	643.234
	0.01219	890.586	0.01355	824.173	0.02143	503.036	0.01604	600.229	0.01436	644.325
	0.0122	891.717	0.01356	825.276	0.02145	504.12	0.01605	601.342	0.01437	645.425
	0.0122	892.836	0.01358	826.357	0.02146	505.214	0.01606	602.448	0.01438	646.521
	0.0122	893.955	0.0136	827.444	0.02148	506.307	0.01608	603.554	0.0144	647.623
	0.01221	895.065	0.01361	828.535	0.0215	507.401	0.0161	604.662	0.01441	648.719
	0.01222	896.18	0.01363	829.631	0.02151	508.483	0.01611	605.763	0.01441	649.812
	0.01222	894.714	0.01365	830.712	0.02153	509.572	0.01612	606.871	0.01443	650.898
	0.01222	893.149	0.01366	831.804	0.02155	510.657	0.01614	607.965	0.01444	652.002
	0.01222	891.584	0.01368	832.892	0.02156	511.751	0.01615	609.074	0.01445	653.089
	0.01222	890.014	0.01369	833.986	0.02158	512.832	0.01617	610.191	0.01446	654.185
	0.01222	888.136	0.01371	835.089	0.0216	513.918	0.01618	611.307	0.01447	655.285
	0.01258	886.528	0.01372	836.189	0.02162	515.018	0.0162	612.412	0.01448	656.395
	0.01263	884.971	0.01374	837.282	0.02164	516.097	0.01621	613.518	0.0145	657.496
	0.01263	883.414	0.01376	838.383	0.02166	517.181	0.01623	614.639	0.0145	658.602
	0.01262	881.847	0.01377	839.477	0.02168	518.275	0.01624	615.74	0.01451	659.693
	0.01264	882.951	0.01379	840.575	0.02171	519.364	0.01626	616.85	0.01452	660.791
	0.01265	884.056	0.0138	841.672	0.02173	520.463	0.01628	617.945	0.01454	661.877
	0.01267	885.156	0.01382	842.758	0.02174	521.552	0.01629	619.059	0.01455	662.974
	0.01268	886.259	0.01383	843.856	0.02176	522.634	0.0163	620.167	0.01455	664.079
	0.0127	887.379	0.01384	844.943	0.02178	523.725	0.01632	621.273	0.01457	665.18
	0.0127	888.483	0.01385	846.053	0.0218	524.82	0.01633	622.389	0.01458	666.282
	0.01271	889.587	0.01386	847.138	0.02181	525.904	0.01635	623.501	0.01459	667.378
	0.01272	890.694	0.01388	848.228	0.02183	527.001	0.01636	624.611	0.0146	668.469
	0.01273	891.801	0.0139	849.326	0.02186	528.093	0.01638	625.715	0.01461	669.556
	0.01274	892.907	0.01395	850.396	0.02187	529.184	0.0164	626.825	0.01462	670.658
	0.01275	894.005	0.01396	851.479	0.02189	530.278	0.01641	627.928	0.01464	671.75
	0.01276	895.11	0.01398	852.559	0.02191	531.37	0.01642	629.046	0.01465	672.853
	0.01277	896.213	0.01399	853.652	0.02192	532.47	0.01644	630.156	0.01466	673.942
	0.01278	897.326	0.01401	854.736	0.02195	533.554	0.01645	631.257	0.01466	670.707
	0.01279	898.439	0.01402	855.825	0.02197	534.636	0.01647	632.357	0.01466	664.654
	0.0128	899.548	0.01404	856.92	0.02199	535.719	0.01648	633.462	0.01466	658.628
	0.0128	900.653	0.01405	858.025	0.02201	536.798	0.0165	634.569	0.01467	652.627
	0.01281	901.753	0.01406	859.117	0.02203	537.883	0.01651	635.687	0.01467	646.68
	0.01282	902.871	0.01408	860.211	0.02205	538.976	0.01653	636.794	0.016	639.935
	0.01282	903.992	0.01409	861.302	0.02207	540.054	0.01655	637.89	0.01593	634.071
	0.01283	905.102	0.01411	862.388	0.02209	541.146	0.01656	639.001	0.01592	628.198
	0.01284	906.219	0.01412	863.477	0.02211	542.235	0.01658	640.102	0.01592	622.312
	0.01284	907.341	0.01414	864.555	0.02213	543.329	0.01659	641.218	0.01593	616.454
	0.01285	908.457	0.01415	865.649	0.02215	544.416	0.0166	639.923	0.01594	614.287
	0.01286	909.576	0.01417	866.738	0.02217	545.508	0.01664	638.344	0.01595	615.4
	0.01287	910.685	0.01418	867.834	0.02219	546.59	0.01685	637.432	0.01598	616.498
	0.01287	911.793	0.01419	868.932	0.0222	547.688	0.01687	635.854	0.01599	617.603
	0.01288	912.921	0.01421	870.018	0.02222	548.769	0.01687	634.283	0.01602	618.701
	0.01288	914.019	0.01423	871.105	0.02224	549.862	0.01688	635.398	0.01603	619.794
	0.0129	915.14	0.01425	872.186	0.02226	550.948	0.01689	636.5	0.01605	620.891
	0.0129	916.237	0.01426	873.267	0.02228	552.028	0.01691	637.6	0.01606	621.993
	0.01291	917.347	0.01428	874.357	0.0223	553.111	0.01693	638.699	0.01608	623.085
	0.01292	918.466	0.01429	875.455	0.02232	554.2	0.01693	639.805	0.01611	624.179
	0.01293	919.579	0.01431	876.534	0.02234	555.284	0.01695	640.915	0.01613	625.282
	0.01295	920.689	0.01432	877.625	0.02236	556.364	0.01696	642.013	0.01614	626.381
	0.01294	921.801	0.01433	878.725	0.02238	557.451	0.01698	643.116	0.01615	627.473
	0.01295	922.913	0.01435	879.803	0.0224	558.55	0.017	644.219	0.01617	628.567
	0.01296	924.03	0.01437	880.887	0.02242	559.64	0.01701	645.318	0.01618	629.663
	0.01297	922.72	0.01438	881.98	0.02244	560.722	0.01702	646.423	0.01619	630.757
	0.01298	921.499	0.0144	883.057	0.02246	561.803	0.01703	647.525	0.01621	631.852
	0.01298	920.273	0.01441	884.152	0.02248	562.886	0.01705	648.618	0.01622	632.95
	0.01298	918.973	0.01443	885.243	0.02249	563.974	0.01707	649.719	0.01623	634.057
	0.01305	917.516	0.01444	886.34	0.02252	565.068	0.01708	650.835	0.01625	635.153
	0.01329	916.278	0.01446	887.427	0.02253	566.158	0.0171	651.939	0.01626	636.256
	0.01331	915.042	0.01447	888.515	0.02255	567.248	0.01711	653.044	0.01628	637.359
	0.01331	913.817	0.01449	889.603	0.02257	568.341	0.01713	654.152	0.01629	638.45
	0.01331	912.599	0.0145	890.687	0.0226	569.422	0.01714	655.254	0.0163	639.557
	0.01331	913.687	0.01452	891.763	0.02261	566.115	0.01715	656.357	0.01632	640.639
	0.01334	914.784	0.01454	892.844	0.02261	559.919	0.01716	657.473	0.01633	641.74
	0.01335	915.882	0.01455	893.939	0.02261	553.749	0.01718	658.585	0.01634	642.841
	0.01336	916.997	0.01457	895.03	0.02261	547.579	0.01719	659.695	0.01636	643.929
	0.01337	918.106	0.01459	896.117	0.02263	541.48	0.01721	660.807	0.01637	645.016
	0.01338	919.217	0.0146	897.207	0.02416	534.638	0.01722	661.91	0.01639	646.118
	0.0134	920.323	0.01462	898.304	0.02439	528.47	0.01723	663.012	0.0164	647.219
	0.01341	921.427	0.01464	899.384	0.0244	522.417	0.01726	664.106	0.01641	648.305
	0.01342	922.54	0.01465	900.483	0.02441	516.414	0.01726	665.22	0.01643	649.41
	0.01343	923.645	0.01466	901.577	0.02441	510.389	0.01728	666.332	0.01644	650.503
	0.01344	924.741	0.01467	902.673	0.02442	508.473	0.0173	667.435	0.01645	651.594
	0.01345	925.845	0.01469	903.761	0.02443	509.573	0.01731	668.533	0.01646	652.684
	0.01346	926.955	0.01471	904.842	0.02443	510.688	0.01733	669.636	0.01648	653.769
	0.01348	928.068	0.01472	905.931	0.02444	511.778	0.01734	670.75	0.0165	654.865
	0.01349	929.178	0.01474	907.025	0.02446	512.858	0.01735	671.854	0.01651	655.965
	0.0135	930.285	0.01475	908.124	0.02448	513.935	0.01737	672.959	0.01652	657.052
	0.01351	931.407	0.01476	905.651	0.0245	515.026	0.01739	674.054	0.01655	658.144
	0.01352	932.507	0.01476	903.661	0.02451	516.124	0.0174	675.166	0.01655	659.253
	0.01353	933.617	0.01476	901.67	0.02453	517.216	0.01741	676.277	0.01657	660.349
	0.01355	934.721	0.01476	899.69	0.02455	518.309	0.01743	677.372	0.01659	661.433
	0.01356	935.837	0.01531	897.205	0.02456	519.389	0.01745	678.476	0.01661	662.522
	0.01357	936.938	0.01535	895.178	0.02458	520.486	0.01746	679.587	0.01662	663.618
	0.01358	938.041	0.01537	893.171	0.02459	521.578	0.01747	680.7	0.01663	664.715
	0.01359	939.139	0.01538	891.161	0.02461	522.659	0.01749	681.814	0.01665	665.803
	0.0136	940.252	0.01537	889.165	0.02462	523.742	0.01751	682.905	0.01666	666.903
	0.01361	941.363	0.01545	890.212	0.02464	524.831	0.01752	684.01	0.01668	667.997
	0.01362	942.463	0.01547	891.295	0.02465	525.911	0.01754	685.11	0.01669	669.082
	0.01363	943.563	0.01549	892.387	0.02467	527.005	0.01755	686.217	0.01671	670.174
	0.01364	944.664	0.01551	893.473	0.02468	528.088	0.01757	687.318	0.01672	671.277
	0.01365	945.775	0.01552	894.563	0.0247	529.169	0.01758	688.431	0.01675	672.372
	0.01367	946.876	0.01554	895.653	0.02472	530.248	0.0176	689.531	0.01676	673.456
	0.01367	947.988	0.01556	896.741	0.02473	531.343	0.01761	690.635	0.01677	674.551
	0.01368	949.085	0.01558	897.823	0.02475	532.428	0.01762	691.737	0.01679	675.639
	0.01369	950.184	0.0156	898.916	0.02477	533.505	0.01765	692.831	0.01681	676.734
	0.01371	951.291	0.01561	900	0.02478	534.59	0.01766	693.936	0.01682	677.821
	0.01371	952.402	0.01562	901.079	0.0248	535.676	0.01767	691.363	0.01684	678.92
	0.01372	953.507	0.01564	902.167	0.02481	536.764	0.01767	682.641	0.01685	680.008
	0.01374	954.616	0.01566	903.246	0.02483	537.849	0.01766	674.034	0.01687	681.095
	0.01374	955.744	0.01567	904.34	0.02485	538.926	0.01767	665.529	0.01688	682.189
	0.01373	956.851	0.01569	905.42	0.02486	540.027	0.01767	656.973	0.01697	683.232
	0.01375	957.959	0.01572	906.508	0.02489	541.107	0.02015	646.925	0.01698	684.322
	0.01375	959.071	0.01573	907.6	0.0249	542.189	0.02027	638.426	0.01701	685.415
	0.01376	960.182	0.01575	908.678	0.02492	543.276	0.02026	630.007	0.01702	686.515
	0.01377	961.284	0.01577	909.771	0.02493	544.358	0.02024	621.592	0.01704	687.605
	0.01378	962.392	0.01579	910.864	0.02496	545.433	0.02025	613.216	0.01705	688.689
	0.01379	963.498	0.0158	911.952	0.02498	546.531	0.02026	607.786	0.01707	689.786
	0.01379	964.597	0.01582	913.043	0.02499	547.608	0.02027	608.99	0.01709	690.87
	0.0138	965.699	0.01584	914.122	0.02501	548.689	0.02028	610.128	0.0171	691.972
	0.01382	966.8	0.01586	915.216	0.02502	549.782	0.02029	611.235	0.01712	693.055
	0.01384	967.913	0.01587	916.295	0.02505	550.86	0.0203	612.331	0.01714	694.14
	0.01384	969.002	0.01589	917.38	0.02506	551.948	0.02032	613.435	0.01715	695.229
	0.01386	970.101	0.01591	918.462	0.02508	553.032	0.02033	614.541	0.01716	696.321
	0.01387	971.206	0.01593	919.536	0.0251	554.115	0.02035	615.651	0.01719	697.4
	0.01389	972.309	0.01594	920.627	0.02512	555.206	0.02036	616.755	0.0172	698.487
	0.0139	973.414	0.01596	921.709	0.02514	556.29	0.02038	617.864	0.01721	699.579
	0.01391	974.515	0.01598	922.792	0.02515	557.374	0.02038	618.977	0.01723	700.672
	0.01393	975.618	0.01599	923.886	0.02517	558.451	0.0204	620.079	0.01724	701.764
	0.01394	972.825	0.016	924.979	0.02518	559.538	0.02041	621.19	0.01726	702.852
	0.01395	970.546	0.01602	926.062	0.02521	560.615	0.02043	622.304	0.01728	703.943
	0.01394	968.266	0.01604	927.152	0.02523	561.692	0.02044	623.409	0.01729	705.04
	0.01394	965.972	0.01606	928.242	0.02524	562.778	0.02045	624.513	0.0173	706.128
	0.01394	963.128	0.01607	929.329	0.02527	563.86	0.02047	625.609	0.01731	704.078
	0.01453	960.704	0.01609	930.413	0.02528	564.951	0.02048	626.721	0.01731	698.477
	0.01463	958.383	0.01611	931.504	0.0253	566.035	0.02049	627.82	0.01731	692.739
	0.01463	956.06	0.01612	932.595	0.02532	567.111	0.02051	628.922	0.01731	686.976
	0.01463	953.718	0.01614	933.678	0.02534	568.201	0.02053	630.023	0.01731	681.264
	0.01464	952.371	0.01615	932.352	0.02536	569.285	0.02054	631.119	0.01876	674.61
	0.01466	953.45	0.01625	931.03	0.02538	570.362	0.02055	632.233	0.01895	668.815
	0.0147	954.535	0.01628	932.106	0.02539	571.444	0.02057	633.327	0.01898	663.148
	0.01473	955.635	0.01631	933.185	0.02541	572.522	0.02058	634.43	0.01899	657.498
	0.01475	956.728	0.01633	934.257	0.02543	573.6	0.02059	635.538	0.019	651.873
	0.01477	957.829	0.01634	935.341	0.02548	574.673	0.02061	636.647	0.01901	648.757
	0.01479	958.936	0.01636	936.43	0.0255	575.756	0.02062	637.74	0.01903	649.916
	0.0148	960.042	0.01638	937.512	0.02552	576.843	0.02064	638.836	0.01905	651.015
	0.01482	961.141	0.0164	938.594	0.02555	577.921	0.02065	639.944	0.01907	652.116
	0.01483	962.239	0.01643	939.668	0.02556	579.013	0.02067	641.036	0.0191	653.204
	0.01486	963.336	0.01645	940.747	0.02559	580.097	0.02068	642.139	0.01912	654.306
	0.01487	964.44	0.01648	941.819	0.0256	581.183	0.0207	643.242	0.01913	655.386
	0.01488	965.546	0.0165	942.898	0.02562	582.272	0.02071	644.354	0.01915	656.486
	0.01489	966.658	0.01652	943.972	0.02565	583.35	0.02072	645.458	0.01917	657.57
	0.01491	967.747	0.01661	942.574	0.02566	584.434	0.02073	646.558	0.01918	658.662
	0.01493	968.843	0.01661	941.394	0.02568	585.514	0.02075	647.668	0.01919	659.749
	0.01495	969.959	0.01663	939.802	0.02569	583.729	0.02076	648.773	0.01921	660.85
	0.01496	971.065	0.01675	938.626	0.02569	582.096	0.02078	649.87	0.01922	661.949
	0.01498	972.169	0.01683	937.47	0.02596	581.121	0.02079	650.978	0.01924	663.031
	0.01499	973.265	0.01683	936.356	0.02598	579.449	0.02081	652.088	0.01925	664.122
	0.01501	974.364	0.01684	935.234	0.02599	577.775	0.02082	653.187	0.01926	665.222
	0.01502	975.453	0.01696	934.006	0.02602	578.84	0.02083	654.28	0.01928	666.319
	0.01504	976.563	0.01698	932.301	0.02604	579.927	0.02085	655.386	0.0193	667.403
	0.01506	975.141	0.01699	930.809	0.02606	581.008	0.02087	656.486	0.01931	668.488
	0.01515	976.235	0.01706	931.837	0.02608	582.095	0.02088	657.591	0.01933	669.585
	0.01517	974.366	0.01709	932.907	0.0261	583.175	0.0209	658.687	0.01934	670.674
	0.01518	972.523	0.01712	933.975	0.02612	584.259	0.02092	659.796	0.01936	671.771
	0.01536	970.747	0.01714	935.055	0.02614	585.331	0.02093	660.911	0.01937	672.873
	0.01545	969.043	0.01717	936.122	0.02616	586.405	0.02095	662.012	0.01938	673.966
	0.01545	970.115	0.01719	937.2	0.02617	587.495	0.02097	663.123	0.0194	675.06
	0.0155	971.217	0.01721	938.274	0.02619	588.574	0.02098	664.219	0.01942	676.161
	0.01552	972.314	0.01723	939.351	0.02621	589.653	0.02099	665.317	0.01943	677.264
	0.01553	973.412	0.01724	940.441	0.02623	590.729	0.02101	666.421	0.01945	678.35
	0.01555	974.519	0.01726	941.53	0.02625	591.815	0.02103	667.519	0.01946	679.449
	0.01556	975.613	0.01728	942.612	0.02626	592.901	0.02103	668.623	0.01948	680.536
	0.01559	976.707	0.0173	943.691	0.02628	593.973	0.02106	669.718	0.01949	681.623
	0.0156	977.768	0.01731	944.781	0.02629	595.064	0.02108	670.814	0.01951	682.718
	0.01567	978.859	0.01733	945.859	0.02632	596.146	0.02109	671.923	0.01953	683.807
	0.01569	979.962	0.01735	946.949	0.02633	597.225	0.02111	673.03	0.01954	684.899
	0.01571	978.688	0.01736	948.027	0.02635	598.306	0.02113	674.138	0.01956	685.99
	0.01579	977.183	0.01739	949.098	0.02637	599.381	0.02115	675.235	0.01957	687.083
	0.01583	978.235	0.0174	950.18	0.02639	600.457	0.02116	676.339	0.01958	688.167
	0.0159	979.314	0.01741	951.262	0.0264	601.546	0.02118	677.446	0.01959	689.251
	0.01594	980.402	0.01743	952.343	0.02643	602.635	0.02119	678.548	0.01962	690.341
	0.01596	981.515	0.01745	953.425	0.02645	603.722	0.02121	679.655	0.01963	691.431
	0.01597	982.611	0.01746	954.507	0.02647	604.805	0.02123	680.75	0.01964	692.515
	0.016	983.714	0.01748	955.593	0.02649	605.885	0.02124	681.856	0.01966	693.597
	0.01602	984.803	0.0175	956.685	0.0265	606.96	0.02126	682.958	0.01967	694.685
	0.01604	985.898	0.01751	957.76	0.02652	608.042	0.02127	684.054	0.01969	695.771
	0.01606	986.989	0.01753	958.837	0.02655	609.122	0.02129	685.14	0.01971	696.861
	0.01608	988.082	0.01756	959.905	0.02656	610.208	0.02131	686.237	0.01973	697.951
	0.0161	989.189	0.01757	960.989	0.02658	611.295	0.02133	687.339	0.01974	699.045
	0.01611	990.279	0.01759	962.063	0.0266	612.386	0.02135	688.427	0.01976	700.132
	0.01613	991.374	0.0176	963.146	0.02662	613.459	0.02135	689.524	0.01978	701.207
	0.01614	992.464	0.01762	964.23	0.02664	614.534	0.02138	690.61	0.01979	702.288
	0.01616	993.568	0.01764	965.315	0.02666	615.613	0.0214	691.705	0.01981	703.38
	0.01618	994.659	0.01766	966.393	0.02667	616.702	0.02141	692.814	0.01982	704.475
	0.01619	995.758	0.01767	967.471	0.02669	617.786	0.02142	693.919	0.01984	705.561
	0.01622	996.864	0.01769	968.552	0.02672	618.865	0.02145	695.006	0.01986	706.653
	0.01623	997.958	0.01771	969.629	0.02673	619.96	0.02146	696.102	0.01988	707.744
	0.01625	999.056	0.01773	970.713	0.02675	621.033	0.02148	697.198	0.01989	708.845
	0.01626	1000.16	0.01775	971.8	0.02677	622.113	0.02149	698.297	0.0199	709.94
	0.01627	1001.26	0.01776	972.885	0.02679	623.202	0.02152	699.385	0.01992	711.023
	0.01629	1002.35	0.01779	973.961	0.02689	624.232	0.02152	700.485	0.01995	712.102
	0.01631	1003.45	0.0178	975.051	0.02692	625.305	0.02154	701.579	0.01996	713.197
	0.01633	1004.55	0.01784	976.102	0.02693	626.392	0.02156	702.673	0.01998	714.279
	0.01635	1005.64	0.01786	977.181	0.02694	624.496	0.02158	703.767	0.02	715.369
	0.01636	1006.73	0.01787	978.252	0.02694	620.056	0.02159	704.87	0.02001	716.451
	0.01638	1007.83	0.01789	979.33	0.02694	615.615	0.02161	705.964	0.02003	717.531
	0.0164	1005.33	0.01791	980.401	0.02694	611.203	0.02163	707.067	0.02004	718.623
	0.0164	1003.71	0.01793	981.475	0.02694	606.79	0.02164	708.164	0.02016	717.561
	0.0164	1002.08	0.01795	982.551	0.02785	601.86	0.02166	709.267	0.02017	716.375
	0.01641	1000.29	0.01797	983.628	0.0283	597.251	0.02168	710.368	0.0202	717.451
	0.01657	998.315	0.01798	984.71	0.0283	592.875	0.0217	711.462	0.02023	718.536
	0.01689	996.612	0.018	985.791	0.02829	588.498	0.02172	712.559	0.02025	719.611
	0.01694	994.941	0.01802	986.871	0.02829	584.143	0.02173	713.657	0.02027	720.698
	0.01694	993.269	0.01804	987.942	0.02831	582.001	0.02175	714.757	0.02029	721.783
	0.01695	991.658	0.01806	989.018	0.02832	583.108	0.02176	712.738	0.02031	722.873
	0.01695	992.219	0.01808	986.964	0.02833	584.204	0.02175	704.329	0.02032	723.961
	0.01706	993.299	0.01808	985.829	0.02844	583.131	0.02175	695.971	0.02035	725.039
	0.01709	994.385	0.01818	984.57	0.02849	581.949	0.02175	687.667	0.02036	726.131
	0.01712	995.469	0.01842	983.16	0.02852	583.023	0.02176	679.417	0.02037	727.22
	0.01714	996.569	0.01844	981.963	0.02854	584.106	0.02394	669.828	0.02039	728.3
	0.01716	997.666	0.01844	980.775	0.02855	585.19	0.02449	661.306	0.0204	729.396
	0.01718	998.755	0.01846	979.564	0.02857	586.279	0.02456	653.145	0.02041	730.489
	0.0172	999.834	0.01846	978.392	0.02859	587.352	0.02458	644.959	0.02043	731.566
	0.01723	1000.93	0.01856	979.389	0.0286	588.446	0.02458	636.9	0.02044	730.014
	0.01724	1002.03	0.01859	980.447	0.02861	589.527	0.02457	630.873	0.02045	727.994
	0.01726	1003.12	0.01862	981.53	0.02863	590.601	0.02459	631.991	0.02044	725.98
	0.01728	1004.21	0.01866	982.586	0.02864	591.674	0.0246	633.108	0.02044	723.966
	0.0173	1005.3	0.01868	983.657	0.02865	592.757	0.02461	634.202	0.02097	721.573
	0.01732	1006.39	0.0187	984.732	0.02867	593.844	0.02463	635.291	0.02108	719.467
	0.01734	1007.49	0.01872	985.814	0.02868	594.919	0.02465	636.384	0.02109	717.43
	0.01736	1008.58	0.01874	986.891	0.02871	595.989	0.02467	637.477	0.02109	715.401
	0.01738	1009.68	0.01877	987.971	0.02872	597.084	0.02468	638.571	0.02109	713.375
	0.0174	1010.78	0.01878	989.047	0.02873	598.158	0.0247	639.679	0.0211	711.914
	0.01742	1011.87	0.0188	990.13	0.02874	599.234	0.02472	640.778	0.02114	712.994
	0.01744	1012.96	0.01883	991.205	0.02876	600.308	0.02473	641.876	0.02117	714.08
	0.01746	1014.05	0.0189	992.223	0.02877	601.383	0.02474	642.975	0.02118	715.158
	0.01747	1015.14	0.01896	993.272	0.02879	602.457	0.02476	644.077	0.0212	716.249
	0.01749	1016.24	0.01898	994.346	0.0288	603.54	0.02477	645.18	0.02122	717.335
	0.01751	1017.33	0.019	995.425	0.02882	604.631	0.02479	646.286	0.02124	718.418
	0.01753	1018.44	0.01902	996.505	0.02884	605.708	0.0248	647.393	0.02125	719.514
	0.01755	1019.53	0.01904	997.575	0.02885	606.784	0.02481	648.498	0.02127	720.609
	0.01758	1020.62	0.01907	998.639	0.02887	607.857	0.02483	649.587	0.02128	721.695
	0.0176	1021.71	0.01909	999.707	0.02888	608.934	0.02485	650.678	0.02129	722.775
	0.01762	1022.82	0.01911	1000.78	0.0289	610.023	0.02485	651.786	0.0213	723.871
	0.01763	1021.65	0.01913	1001.86	0.02892	611.109	0.02487	652.89	0.02132	724.965
	0.01765	1019.9	0.01916	1002.95	0.02893	612.201	0.02489	653.982	0.02134	726.056
	0.01765	1018.8	0.01917	1004.03	0.02895	613.27	0.0249	655.083	0.02135	727.15
	0.01788	1016.93	0.01924	1005.07	0.02897	614.358	0.02492	656.179	0.02136	728.233
	0.01796	1015.13	0.01928	1006.13	0.02898	615.449	0.02493	657.275	0.02139	729.314
	0.01797	1016.17	0.0193	1007.2	0.029	616.535	0.02495	658.379	0.0214	730.406
	0.01805	1017.26	0.01932	1008.28	0.02902	617.61	0.02497	659.477	0.02142	731.494
	0.01807	1018.35	0.01934	1009.35	0.02903	618.69	0.02498	660.591	0.02143	732.589
	0.01809	1019.44	0.01936	1010.42	0.02906	619.758	0.02499	661.679	0.02145	733.677
	0.01811	1020.53	0.01939	1011.49	0.02907	620.841	0.02501	662.774	0.02146	734.777
	0.01813	1021.61	0.0194	1012.56	0.02909	621.917	0.02503	663.881	0.02148	735.866
	0.01816	1022.71	0.01942	1013.63	0.0291	622.995	0.02504	664.981	0.0215	736.947
	0.01817	1023.79	0.01945	1014.71	0.02912	624.078	0.02505	666.08	0.02152	738.033
	0.0182	1024.88	0.01947	1015.79	0.02914	625.169	0.02507	667.172	0.02153	739.124
	0.01822	1025.97	0.01948	1016.88	0.02916	626.258	0.02509	668.276	0.02155	740.211
	0.01824	1027.06	0.01951	1017.95	0.02917	623.801	0.0251	669.369	0.02157	741.29
	0.01826	1028.16	0.01953	1019.02	0.02917	620.669	0.02512	670.463	0.02158	742.38
	0.01828	1029.23	0.01957	1017.81	0.02917	617.548	0.02513	671.567	0.0216	743.469
	0.01831	1030.32	0.01964	1016.53	0.02916	614.431	0.02515	672.66	0.02161	744.554
	0.01832	1031.42	0.0197	1015.31	0.02955	611.073	0.02517	673.762	0.02162	745.637
	0.01834	1032.5	0.01976	1016.34	0.03016	607.617	0.02518	674.864	0.02163	746.728
	0.01836	1033.59	0.01979	1017.42	0.03019	604.497	0.0252	675.966	0.02165	747.815
	0.01838	1034.67	0.01981	1018.51	0.03019	601.407	0.02521	674.126	0.02166	748.91
	0.0184	1035.78	0.01984	1019.57	0.0302	598.301	0.02521	671.849	0.02167	749.997
	0.01842	1036.86	0.01986	1020.63	0.0302	595.357	0.02521	669.576	0.02169	751.084
	0.01844	1037.96	0.0199	1021.69	0.03022	596.457	0.02521	667.302	0.0217	752.17
	0.01846	1039.05	0.01992	1022.75	0.03024	597.54	0.02586	664.62	0.02171	753.249
	0.01848	1040.13	0.01994	1023.83	0.03026	598.615	0.02602	662.245	0.02172	754.34
	0.0185	1041.21	0.01997	1024.9	0.03028	599.71	0.02603	659.977	0.02174	755.418
	0.01852	1042.3	0.01998	1025.99	0.0303	600.794	0.02605	657.693	0.02175	756.511
	0.01854	1043.38	0.02001	1027.05	0.03032	601.886	0.02605	655.437	0.02176	757.601
	0.01857	1044.47	0.02003	1028.13	0.03033	602.976	0.02605	653.697	0.02177	758.69
	0.01859	1045.55	0.02013	1029.14	0.03035	604.052	0.02606	654.807	0.02178	759.783
	0.01862	1046.63	0.02022	1030.14	0.03036	605.125	0.02608	655.891	0.0218	760.873
	0.01865	1047.71	0.02024	1031.21	0.03038	606.205	0.02609	657	0.02181	761.957
	0.01868	1046.24	0.02026	1032.29	0.03039	607.279	0.0261	658.097	0.02182	763.046
	0.01868	1044.09	0.02029	1033.36	0.03042	608.351	0.02612	659.207	0.02184	764.126
	0.01868	1042.8	0.0203	1034.45	0.03043	609.423	0.02613	660.292	0.02185	765.22
	0.01884	1041.55	0.02033	1035.51	0.03045	610.505	0.02615	661.387	0.02187	766.298
	0.01894	1040.31	0.02036	1036.57	0.03046	611.583	0.02617	662.482	0.02188	767.379
	0.01902	1039.14	0.02038	1037.64	0.03047	612.654	0.02618	663.573	0.02189	768.467
	0.01903	1037.97	0.0204	1038.72	0.0305	613.734	0.0262	664.669	0.02191	769.556
	0.01905	1036.34	0.02042	1039.78	0.03051	614.819	0.02621	665.764	0.02192	770.647
	0.01905	1036.15	0.02044	1040.85	0.03053	615.903	0.02622	666.872	0.02194	771.726
	0.01916	1037.2	0.02046	1041.92	0.03054	616.99	0.02624	667.958	0.02195	772.819
	0.01922	1038.28	0.02049	1042.99	0.03056	618.062	0.02626	669.055	0.02196	773.913
	0.01926	1039.35	0.02051	1044.07	0.03058	619.145	0.02627	670.162	0.02197	775.003
	0.01929	1040.43	0.02053	1045.14	0.0306	620.221	0.02629	671.25	0.02199	776.083
	0.01932	1041.51	0.02056	1046.19	0.03061	621.314	0.02629	672.358	0.022	777.166
	0.01934	1042.6	0.02057	1047.28	0.03063	622.385	0.02632	673.451	0.02202	778.243
	0.01937	1043.68	0.02063	1048.32	0.03064	623.482	0.02633	674.549	0.02203	779.336
	0.01939	1044.77	0.02064	1046.63	0.03066	624.555	0.02634	675.644	0.02204	780.421
	0.01941	1045.87	0.02076	1045.19	0.03068	625.633	0.02636	676.732	0.02206	781.504
	0.01943	1046.96	0.02087	1043.73	0.03071	626.719	0.02637	677.816	0.02207	782.588
	0.01945	1048.05	0.02088	1042.32	0.03072	627.791	0.02639	678.913	0.02208	783.669
	0.01947	1049.12	0.02089	1041.22	0.03074	628.856	0.02641	680.005	0.0221	784.748
	0.0195	1050.21	0.02093	1040.06	0.03075	629.93	0.02642	681.096	0.02212	785.833
	0.01952	1051.3	0.02102	1041.05	0.03077	631.009	0.02643	682.195	0.02212	786.928
	0.01954	1052.39	0.02106	1042.09	0.03079	632.096	0.02645	683.277	0.02213	782.821
	0.01956	1053.47	0.02109	1043.16	0.03081	633.164	0.02651	684.338	0.02212	776.65
	0.01959	1054.56	0.02116	1044.18	0.03082	634.243	0.02653	685.427	0.02213	770.447
	0.01961	1055.66	0.02119	1045.24	0.03084	635.321	0.02655	686.522	0.02213	764.271
	0.01962	1056.75	0.02121	1046.31	0.03085	636.401	0.02656	687.63	0.02215	758.142
	0.01965	1057.83	0.02124	1047.38	0.03087	637.468	0.02658	688.724	0.02375	750.867
	0.01967	1058.89	0.02126	1048.44	0.03089	638.548	0.0266	689.825	0.02375	744.787
	0.01971	1059.97	0.02128	1049.51	0.03092	639.627	0.02661	690.931	0.02377	738.663
	0.01974	1061.07	0.02131	1050.59	0.03092	638.172	0.02663	692.022	0.02379	732.566
	0.01976	1062.16	0.02133	1051.66	0.03116	636.736	0.02665	693.109	0.02379	726.489
	0.01978	1063.23	0.02135	1052.73	0.03119	635.417	0.02666	694.207	0.02379	724.571
	0.01981	1064.32	0.02137	1053.8	0.03119	634.1	0.02667	695.298	0.02384	725.66
	0.01982	1065.4	0.02139	1054.87	0.03123	635.163	0.02669	696.396	0.02387	726.722
	0.01985	1066.49	0.02141	1055.94	0.03124	636.243	0.02671	697.498	0.02391	727.791
	0.01987	1067.58	0.02143	1057.01	0.03126	637.323	0.02672	698.595	0.02394	728.856
	0.01989	1068.66	0.02153	1057.99	0.03128	638.394	0.02674	699.689	0.02396	729.939
	0.01992	1069.72	0.02155	1059.07	0.0313	639.475	0.02676	700.782	0.02399	731.019
	0.01996	1070.78	0.02158	1060.13	0.03132	640.553	0.02678	701.875	0.02401	732.107
	0.02	1071.84	0.0216	1061.21	0.03134	641.634	0.02679	702.967	0.02403	733.198
	0.02004	1072.91	0.02163	1062.27	0.03136	642.703	0.02681	704.063	0.02404	734.274
	0.02007	1073.99	0.02164	1063.34	0.03138	643.78	0.02682	702.185	0.02405	735.366
	0.02009	1075.07	0.02167	1064.42	0.03139	644.874	0.02682	700.51	0.02408	736.455
	0.02012	1076.16	0.02169	1065.49	0.03142	645.947	0.02682	698.826	0.02409	737.542
	0.02014	1077.24	0.0218	1064.94	0.03143	647.029	0.02682	697.151	0.02411	738.636
	0.02017	1078.32	0.02182	1066.01	0.03145	648.112	0.02724	695.193	0.02412	739.723
	0.0202	1079.4	0.02185	1067.07	0.03147	649.182	0.02727	693.493	0.02414	740.799
	0.02022	1076.94	0.02188	1068.13	0.03149	650.252	0.02728	691.805	0.02416	741.884
	0.02023	1075.42	0.0219	1069.2	0.03151	651.329	0.02728	690.116	0.02419	742.949
	0.02023	1073.84	0.02197	1067.99	0.03152	652.406	0.02729	688.428	0.02421	744.036
	0.02028	1072.25	0.02207	1068.99	0.03154	653.485	0.02731	687.286	0.02423	745.131
	0.02032	1070.03	0.0221	1070.06	0.03157	654.552	0.02732	686.108	0.02425	746.204
	0.02071	1067.85	0.02221	1069.48	0.03159	655.624	0.02731	684.927	0.02426	747.284
	0.02077	1065.69	0.02225	1070.53	0.0316	656.698	0.02731	683.76	0.02428	748.367
	0.02079	1063.53	0.02229	1071.58	0.03163	657.768	0.02768	682.336	0.0243	749.457
	0.0208	1061.44	0.02232	1072.64	0.03164	658.85	0.0277	681.149	0.02431	750.531
	0.0208	1059.82	0.02236	1073.69	0.03166	659.925	0.02771	679.961	0.02433	751.602
	0.02094	1058.14	0.02238	1074.75	0.03167	660.994	0.02771	678.792	0.02434	752.698
	0.02099	1056.56	0.02241	1075.81	0.0317	662.063	0.02771	677.615	0.02437	753.774
	0.02102	1055.41	0.02244	1076.87	0.03171	663.135	0.02772	678.705	0.02438	754.854
	0.02103	1055.57	0.02247	1077.95	0.03173	664.218	0.02779	679.771	0.0244	755.944
	0.02115	1056.47	0.02249	1079.01	0.03175	665.293	0.0278	680.861	0.02441	757.035
	0.02125	1057.51	0.02251	1080.08	0.03177	666.367	0.02782	681.945	0.02444	758.112
	0.02131	1058.59	0.02253	1081.15	0.0318	667.436	0.02783	683.042	0.02445	759.197
	0.02134	1059.66	0.02255	1082.22	0.03181	668.514	0.02785	684.13	0.02447	760.281
	0.02138	1060.75	0.02258	1083.29	0.03183	669.588	0.02786	685.219	0.02448	761.375
	0.0214	1061.83	0.0226	1084.37	0.03186	670.663	0.02788	686.312	0.0245	762.465
	0.02143	1062.92	0.02263	1085.43	0.03187	671.746	0.02789	687.407	0.02451	763.55
	0.02145	1064	0.02266	1086.49	0.03189	672.819	0.02791	688.51	0.02453	764.637
	0.02148	1064.54	0.02269	1087.56	0.03192	673.887	0.02792	689.614	0.02455	765.713
	0.02159	1065.61	0.02271	1088.62	0.03192	669.335	0.02793	690.702	0.02457	766.786
	0.02161	1066.7	0.02274	1089.68	0.03192	664.484	0.02795	691.801	0.02459	767.867
	0.02164	1067.78	0.02276	1090.76	0.03192	659.662	0.02796	692.894	0.02461	768.942
	0.02167	1068.87	0.02278	1091.82	0.03192	654.837	0.02798	693.99	0.02462	770.03
	0.02168	1069.94	0.0228	1092.89	0.03269	649.601	0.02799	695.091	0.02465	771.105
	0.02172	1071.02	0.02282	1093.96	0.03351	644.34	0.02801	696.185	0.02466	772.185
	0.02173	1072.09	0.02286	1095.01	0.03353	639.568	0.02802	697.285	0.02468	773.265
	0.02176	1073.16	0.02289	1096.07	0.03352	634.837	0.02803	698.386	0.02472	774.334
	0.0218	1074.24	0.02293	1097.12	0.03352	630.104	0.02805	699.492	0.02473	775.416
	0.02182	1075.33	0.02296	1098.18	0.03354	625.709	0.02807	700.58	0.02475	776.489
	0.02184	1076.41	0.02298	1099.26	0.03354	626.823	0.02808	701.669	0.02477	777.576
	0.02186	1077.49	0.02301	1100.33	0.03356	627.901	0.0281	702.758	0.02479	778.652
	0.02189	1078.58	0.02303	1101.39	0.03358	628.986	0.02811	703.849	0.02482	779.733
	0.02191	1079.66	0.02306	1102.46	0.03361	630.062	0.02813	704.944	0.02483	780.818
	0.02194	1080.75	0.02308	1103.52	0.03362	631.141	0.02814	706.037	0.02485	781.893
	0.02195	1081.82	0.0231	1104.58	0.03364	632.211	0.02816	707.121	0.02487	782.974
	0.02198	1082.91	0.02312	1105.66	0.03365	633.28	0.02817	708.211	0.02488	784.061
	0.022	1083.99	0.02315	1106.72	0.03367	634.366	0.02818	709.309	0.0249	785.145
	0.02203	1085.07	0.02317	1107.79	0.03369	635.443	0.02821	710.404	0.02493	786.233
	0.02205	1086.16	0.02319	1108.86	0.03371	636.526	0.02822	711.501	0.02495	785.123
	0.02208	1087.24	0.02322	1109.94	0.03372	637.611	0.02824	712.584	0.02506	784.696
	0.0221	1088.32	0.02324	1111	0.03373	638.696	0.02825	713.681	0.02507	783.294
	0.02212	1089.39	0.02326	1112.07	0.03375	639.769	0.02827	714.762	0.02512	784.352
	0.02215	1090.47	0.02328	1113.13	0.03376	640.841	0.02829	715.864	0.02515	785.419
	0.02218	1091.54	0.0233	1114.19	0.03378	641.912	0.0283	716.965	0.02518	783.318
	0.0222	1092.63	0.02333	1115.25	0.03379	642.997	0.02832	718.052	0.02518	781.464
	0.02222	1093.71	0.02336	1116.3	0.03381	644.064	0.02834	719.152	0.02518	779.589
	0.02225	1094.78	0.02336	1114.8	0.03383	645.151	0.02836	720.249	0.0252	777.704
	0.02227	1095.85	0.02336	1113.12	0.03385	646.227	0.02837	721.345	0.02582	775.366
	0.0223	1096.93	0.02336	1111.36	0.03386	647.294	0.02839	722.434	0.02583	773.474
	0.02232	1098	0.02336	1109.58	0.03388	648.371	0.02841	723.526	0.02584	771.58
	0.02235	1099.08	0.02363	1107.5	0.0339	649.44	0.02842	724.611	0.02586	769.674
	0.02238	1100.14	0.02388	1105.39	0.03392	650.506	0.02844	725.707	0.02585	767.794
	0.02241	1101.22	0.02391	1103.52	0.03393	651.573	0.02846	726.792	0.02594	768.82
	0.02243	1102.31	0.02392	1101.66	0.03395	652.647	0.02848	727.875	0.02597	769.899
	0.02246	1103.4	0.02393	1099.78	0.03396	653.716	0.02849	728.97	0.02599	770.978
	0.02248	1104.47	0.02394	1098.01	0.03398	654.809	0.02852	730.059	0.02601	772.068
	0.02251	1103.18	0.02396	1096.88	0.03399	655.9	0.02853	731.149	0.02603	773.154
	0.0226	1101.91	0.02401	1095.65	0.03402	656.974	0.02855	732.231	0.02604	772.009
	0.02268	1102.94	0.02413	1095.55	0.03403	658.058	0.02858	733.319	0.02619	770.863
	0.02274	1104.02	0.0242	1096.56	0.03405	659.141	0.02859	734.42	0.02622	769.268
	0.02277	1105.09	0.02426	1097.6	0.03407	660.228	0.0286	735.514	0.02624	768.035
	0.02281	1106.13	0.0243	1098.65	0.03408	661.313	0.02862	736.603	0.02629	766.91
	0.02286	1107.2	0.02433	1099.71	0.03411	662.386	0.02864	737.697	0.02634	767.978
	0.02289	1108.28	0.02438	1100.76	0.03412	663.467	0.02866	738.787	0.02637	769.037
	0.02292	1109.35	0.02441	1101.82	0.03413	664.54	0.02868	739.88	0.0264	770.109
	0.02295	1110.42	0.02444	1102.88	0.03416	665.621	0.0287	740.97	0.02642	771.178
	0.02297	1111.5	0.02446	1103.94	0.03418	666.693	0.02872	742.066	0.02644	770.075
	0.023	1112.55	0.02449	1105.01	0.03419	667.764	0.02874	743.154	0.02657	769.037
	0.02305	1113.64	0.02454	1106.05	0.03421	668.835	0.02875	744.242	0.0266	767.59
	0.02307	1114.64	0.02457	1107.11	0.03422	669.913	0.02877	745.331	0.02661	766.345
	0.02317	1115.7	0.02463	1108.13	0.03424	670.98	0.02879	746.424	0.02661	765.239
	0.02322	1116.77	0.02467	1109.17	0.03426	672.058	0.02882	747.501	0.02672	764.405
	0.02325	1117.83	0.0247	1110.24	0.03428	673.14	0.02883	748.587	0.02674	763.249
	0.02328	1118.9	0.02472	1111.31	0.0343	674.208	0.02885	749.679	0.02678	764.311
	0.02331	1119.98	0.02475	1112.36	0.03431	675.271	0.02888	750.767	0.02681	765.388
	0.02334	1121.05	0.02477	1113.42	0.03433	676.335	0.02889	751.859	0.02683	766.47
	0.02337	1122.11	0.0248	1114.49	0.03435	677.415	0.02892	752.94	0.02686	767.544
	0.0234	1123.19	0.02482	1115.55	0.03437	678.493	0.02894	754.023	0.02688	768.622
	0.02343	1124.26	0.02485	1116.61	0.03439	679.565	0.02896	755.105	0.02689	769.708
	0.02345	1125.34	0.02488	1117.68	0.03441	680.636	0.02898	756.184	0.02691	770.792
	0.02349	1126.41	0.0249	1118.74	0.03443	681.708	0.029	757.276	0.02693	771.861
	0.02352	1127.48	0.02493	1119.8	0.03444	682.787	0.02902	758.356	0.02695	772.957
	0.02355	1128.54	0.02495	1120.87	0.03447	683.86	0.02904	759.448	0.02696	774.05
	0.02359	1129.6	0.02498	1121.93	0.03448	684.941	0.02906	760.529	0.02698	775.138
	0.02362	1130.68	0.02503	1122.97	0.03451	686.005	0.02908	761.619	0.027	776.22
	0.02365	1131.75	0.02506	1124.03	0.03452	687.074	0.0291	762.714	0.02701	777.31
	0.02367	1132.81	0.02509	1125.09	0.03455	688.145	0.02913	763.786	0.02703	778.401
	0.02371	1133.89	0.02512	1126.15	0.03456	689.231	0.02914	764.867	0.02705	779.467
	0.02373	1134.96	0.02514	1127.2	0.03459	690.295	0.02917	765.954	0.02707	780.536
	0.02376	1136.02	0.02517	1128.27	0.03461	691.364	0.02919	767.036	0.02708	781.622
	0.02381	1137.09	0.02519	1129.32	0.03463	692.432	0.02921	768.12	0.0271	782.696
	0.02383	1138.15	0.02521	1130.39	0.03465	693.5	0.02923	769.218	0.02711	783.778
	0.02387	1139.21	0.02524	1131.44	0.03467	694.564	0.02927	770.301	0.02712	784.856
	0.0239	1140.29	0.02527	1132.51	0.03469	695.64	0.02928	771.398	0.02714	785.938
	0.02393	1141.34	0.0253	1133.56	0.0347	690.864	0.02931	772.476	0.02717	787.014
	0.02398	1142.39	0.02533	1134.63	0.0347	685.327	0.02933	773.569	0.02718	788.099
	0.02402	1143.47	0.02535	1135.7	0.0347	679.82	0.02935	774.641	0.0272	789.182
	0.02405	1144.54	0.02538	1136.75	0.0347	674.31	0.02937	775.719	0.02722	790.254
	0.02408	1145.6	0.0254	1137.81	0.0355	668.304	0.0294	776.804	0.02722	787.595
	0.02411	1142.53	0.02543	1138.88	0.03655	662.202	0.02942	777.886	0.02722	785.538
	0.02411	1140.05	0.02545	1139.94	0.03659	656.733	0.02945	778.957	0.02723	783.453
	0.02411	1137.54	0.02548	1140.99	0.03657	651.298	0.02947	780.04	0.02722	781.374
	0.02411	1135	0.0255	1142.05	0.03658	645.852	0.02949	781.124	0.02784	778.834
	0.02412	1131.68	0.02552	1143.11	0.03659	640.745	0.02952	782.207	0.0279	776.707
	0.02484	1128.95	0.02556	1144.17	0.03662	641.813	0.02954	783.295	0.0279	774.623
	0.02498	1126.35	0.02559	1145.22	0.03664	642.894	0.02958	784.371	0.02791	772.535
	0.02501	1123.75	0.02561	1146.27	0.03667	643.959	0.0296	785.456	0.02792	770.431
	0.02502	1121.14	0.02564	1147.34	0.03669	645.025	0.02963	786.528	0.02792	769.325
	0.02503	1119.57	0.02567	1148.4	0.03671	646.103	0.02966	787.613	0.02796	770.38
	0.02503	1118.39	0.02569	1149.46	0.03673	647.167	0.02969	788.697	0.028	771.444
	0.02506	1117.6	0.02572	1150.52	0.03675	648.246	0.02971	789.781	0.02802	772.509
	0.02517	1118.15	0.02574	1151.57	0.03676	649.315	0.02974	790.861	0.02805	773.576
	0.02528	1119.17	0.02586	1151.86	0.03679	650.376	0.02977	791.934	0.02807	774.642
	0.02535	1120.23	0.02591	1152.89	0.0368	651.446	0.0298	793.007	0.02808	775.725
	0.02538	1121.29	0.02598	1153.9	0.03682	652.516	0.02982	794.085	0.02811	776.805
	0.02543	1122.36	0.026	1154.95	0.03684	653.594	0.02984	795.165	0.02813	777.886
	0.02547	1123.42	0.02603	1156	0.03685	654.674	0.02987	796.239	0.02814	778.972
	0.02549	1124.49	0.02606	1157.06	0.03687	655.746	0.02989	797.33	0.02816	780.044
	0.02553	1125.57	0.02609	1158.11	0.0369	656.814	0.02991	798.425	0.02818	781.138
	0.02556	1126.64	0.02614	1159.15	0.03691	657.894	0.02994	799.511	0.02819	782.212
	0.02558	1127.71	0.02617	1160.2	0.03693	658.965	0.02996	800.589	0.02821	783.289
	0.02561	1128.78	0.0262	1161.26	0.03694	660.029	0.02998	801.675	0.02822	784.361
	0.02563	1129.85	0.02623	1162.32	0.03696	661.096	0.03	802.767	0.02824	785.433
	0.02566	1130.91	0.02626	1163.37	0.03698	662.163	0.03	799.75	0.02825	786.51
	0.02569	1131.99	0.0263	1164.41	0.037	663.244	0.03001	786.981	0.02828	787.576
	0.02571	1133.07	0.02632	1165.47	0.03701	664.321	0.03001	774.382	0.02829	788.66
	0.02574	1134.14	0.0264	1166.47	0.03703	665.384	0.03001	761.831	0.02831	789.745
	0.02577	1135.22	0.02645	1167.51	0.03705	666.452	0.03001	749.395	0.02833	790.816
	0.02579	1136.28	0.02648	1168.56	0.03707	667.518	0.03487	733.605	0.02834	791.91
	0.02582	1137.36	0.02651	1169.6	0.03709	668.589	0.03545	720.83	0.02836	792.988
	0.02584	1138.44	0.02661	1167.63	0.03711	669.647	0.03538	708.558	0.02838	794.057
	0.02587	1139.52	0.02662	1166.27	0.03712	670.725	0.03541	696.159	0.0284	795.137
	0.02589	1140.6	0.02662	1164.82	0.03714	671.802	0.03539	683.853	0.02841	796.219
	0.02591	1141.67	0.02664	1163.31	0.03716	672.868	0.03539	674.683	0.02843	797.297
	0.02594	1142.68	0.02694	1161.48	0.03718	673.954	0.03537	675.798	0.02845	798.376
	0.02603	1143.74	0.02702	1159.89	0.0372	675.024	0.03538	676.885	0.02847	799.451
	0.02606	1144.81	0.02707	1158.3	0.03722	676.101	0.03544	677.938	0.02849	800.523
	0.02609	1145.88	0.02708	1156.75	0.03724	677.181	0.03545	679.026	0.02851	801.599
	0.02613	1146.97	0.02709	1155.19	0.03725	678.25	0.03548	680.108	0.02852	802.682
	0.02615	1148.04	0.0271	1153.93	0.03727	679.319	0.03549	681.205	0.02853	803.764
	0.02617	1149.11	0.02716	1152.78	0.0373	680.384	0.03551	682.283	0.02855	804.834
	0.0262	1150.18	0.02725	1151.6	0.03731	681.447	0.03552	683.374	0.02857	805.902
	0.02623	1151.24	0.02736	1151.77	0.03733	682.518	0.03554	684.449	0.02859	806.976
	0.02626	1152.32	0.02743	1152.78	0.03735	683.583	0.03555	685.529	0.0286	808.047
	0.02628	1153.39	0.02748	1153.8	0.03737	684.652	0.03556	686.627	0.02862	809.135
	0.02631	1154.45	0.02753	1154.84	0.03739	685.736	0.03557	687.723	0.02873	807.964
	0.02635	1155.51	0.02756	1155.88	0.03742	686.792	0.03559	688.808	0.02874	806.446
	0.02637	1156.58	0.02759	1156.93	0.03743	687.87	0.0356	689.902	0.02874	804.228
	0.0264	1157.64	0.02762	1157.99	0.03746	688.939	0.03562	690.982	0.02874	801.985
	0.02644	1158.71	0.02765	1159.04	0.03747	690.008	0.03563	692.059	0.02874	799.728
	0.02647	1159.76	0.02768	1160.1	0.03748	691.082	0.03564	693.145	0.02874	797.471
	0.0265	1160.83	0.02775	1161.11	0.0375	692.158	0.03567	694.224	0.02926	794.808
	0.02654	1161.91	0.02778	1162.16	0.03753	693.226	0.03567	695.308	0.0293	792.51
	0.02657	1162.97	0.02781	1163.21	0.03755	694.3	0.03569	696.405	0.0293	790.257
	0.0266	1164.04	0.02784	1164.26	0.03757	695.36	0.03571	697.479	0.0293	787.99
	0.02663	1165.11	0.02787	1165.32	0.03759	696.429	0.03572	698.573	0.0293	785.717
	0.02666	1166.16	0.02789	1166.38	0.03761	697.505	0.03574	699.657	0.02931	784.382
	0.0267	1167.22	0.02794	1165.21	0.03763	698.572	0.03575	700.739	0.02937	785.422
	0.02673	1168.27	0.02802	1163.95	0.03765	699.642	0.03577	701.815	0.02941	786.481
	0.02677	1167.83	0.02812	1164.93	0.03767	700.705	0.03579	702.891	0.02943	787.546
	0.02688	1168.87	0.02815	1165.99	0.03769	701.766	0.03581	703.976	0.02946	788.61
	0.02693	1166.92	0.02819	1167.02	0.03771	702.825	0.03581	705.068	0.02956	789.619
	0.02695	1165.27	0.02822	1168.07	0.03773	703.894	0.03583	706.154	0.02958	790.698
	0.02695	1163.59	0.02825	1169.12	0.03776	704.954	0.03585	707.24	0.0296	791.774
	0.02695	1161.86	0.02827	1170.18	0.03777	706.021	0.03587	708.334	0.02962	792.85
	0.02695	1159.51	0.02834	1171.19	0.0378	707.077	0.03588	709.427	0.02964	793.925
	0.0275	1157.69	0.02837	1172.25	0.03782	708.138	0.0359	710.508	0.02965	795.007
	0.02755	1155.87	0.0284	1173.3	0.03785	709.202	0.03592	711.586	0.02967	796.09
	0.02757	1154.07	0.02842	1174.36	0.03787	710.272	0.03594	712.674	0.0297	797.163
	0.02758	1152.27	0.02846	1175.41	0.03789	711.339	0.03596	713.763	0.02972	798.234
	0.02759	1151.09	0.02849	1176.47	0.03791	712.403	0.03598	714.85	0.02974	799.299
	0.0276	1149.92	0.02851	1177.53	0.03794	713.464	0.03599	715.927	0.02975	800.375
	0.02765	1148.5	0.02854	1178.58	0.03796	714.54	0.03602	717.008	0.02977	801.448
	0.02777	1147.38	0.02856	1179.64	0.03798	715.607	0.03603	718.101	0.02978	802.522
	0.0278	1147.97	0.02859	1180.69	0.03801	716.667	0.03605	719.186	0.0298	803.589
	0.02791	1148.99	0.02866	1181.7	0.03804	717.728	0.03606	720.284	0.02982	804.665
	0.02797	1150.04	0.02868	1182.75	0.03807	718.787	0.03608	721.362	0.02984	805.734
	0.02801	1151.11	0.02871	1183.79	0.03809	719.855	0.0361	722.453	0.02986	806.802
	0.02805	1152.16	0.02875	1184.85	0.03811	720.925	0.03611	723.543	0.02987	807.884
	0.02808	1153.22	0.02877	1185.91	0.03813	721.989	0.03613	724.62	0.0299	808.957
	0.02811	1154.28	0.02882	1186.94	0.03817	723.045	0.03615	725.699	0.02991	810.031
	0.02815	1155.35	0.02886	1187.99	0.0382	724.098	0.03616	726.79	0.02993	811.103
	0.02817	1156.42	0.02888	1189.04	0.03821	725.164	0.03619	727.865	0.02996	812.16
	0.0282	1157.48	0.02894	1190.06	0.03822	723.046	0.03621	728.943	0.02999	813.236
	0.02823	1158.55	0.02897	1191.11	0.03822	717.181	0.03622	730.028	0.03	814.315
	0.02826	1159.62	0.02901	1192.15	0.03822	711.369	0.03625	731.102	0.03003	815.377
	0.02828	1160.7	0.02904	1193.2	0.03822	705.611	0.03626	732.183	0.03005	816.446
	0.02831	1161.77	0.02909	1194.22	0.03822	699.824	0.03629	733.26	0.03006	817.53
	0.02834	1162.84	0.02912	1195.26	0.03997	692.972	0.03631	734.343	0.03008	818.599
	0.02837	1163.91	0.02915	1196.32	0.04	687.227	0.03634	735.409	0.0301	819.671
	0.02839	1164.98	0.02918	1197.36	0.04001	681.528	0.03635	736.499	0.03012	820.737
	0.02842	1166.05	0.02922	1198.4	0.04001	675.832	0.03637	737.572	0.03014	821.812
	0.02845	1167.12	0.02926	1199.44	0.04002	670.158	0.03639	738.662	0.03016	822.877
	0.02848	1168.19	0.02931	1200.48	0.04002	666.811	0.0364	739.76	0.03018	823.95
	0.02851	1169.25	0.02934	1201.52	0.04004	667.886	0.03643	740.836	0.0302	825.015
	0.02853	1170.32	0.02937	1202.58	0.04006	668.96	0.03645	741.914	0.03022	826.092
	0.02856	1171.38	0.02941	1203.62	0.04009	670.025	0.03646	742.996	0.03025	827.16
	0.02859	1172.45	0.02944	1204.66	0.0401	668.564	0.03648	744.07	0.03026	828.24
	0.02861	1173.51	0.02951	1205.66	0.04022	666.452	0.03651	745.14	0.03029	829.306
	0.02865	1174.59	0.02958	1206.65	0.04034	664.308	0.03652	746.217	0.03031	830.385
	0.02867	1175.66	0.02963	1207.69	0.04046	662.14	0.03654	747.302	0.03033	831.451
	0.0287	1176.73	0.02967	1208.74	0.04046	660.448	0.03656	748.379	0.03035	832.513
	0.02873	1177.8	0.0297	1209.79	0.04051	661.5	0.03658	749.469	0.03037	833.585
	0.02876	1178.86	0.02974	1210.83	0.04054	662.558	0.03661	750.554	0.03039	834.651
	0.02879	1179.92	0.02984	1209.61	0.04055	663.626	0.03663	751.641	0.03042	835.716
	0.02882	1178.72	0.02996	1210.53	0.04057	664.69	0.03664	752.714	0.03043	836.784
	0.02892	1177.55	0.03	1211.56	0.04059	665.753	0.03667	753.785	0.03045	837.855
	0.02898	1178.53	0.03004	1212.59	0.04061	666.83	0.03669	754.862	0.03048	838.918
	0.02909	1179.57	0.03009	1213.62	0.04063	667.89	0.03671	755.941	0.03049	839.997
	0.02913	1180.63	0.03011	1214.67	0.04065	668.968	0.03673	757.012	0.03051	841.073
	0.02917	1181.69	0.03015	1215.7	0.04067	670.025	0.03675	758.092	0.03053	842.138
	0.0292	1182.75	0.03018	1216.75	0.04068	671.089	0.03677	759.166	0.03055	843.203
	0.02923	1183.82	0.03021	1217.79	0.0407	672.151	0.03679	760.245	0.03056	844.282
	0.02927	1184.87	0.03024	1218.85	0.04072	673.212	0.03682	761.322	0.03056	841.38
	0.0293	1185.94	0.03028	1219.89	0.04073	674.29	0.03684	762.403	0.03056	835.819
	0.02933	1187	0.0303	1220.94	0.04075	675.358	0.03686	763.478	0.03056	830.211
	0.02936	1188.06	0.03033	1221.99	0.04077	676.423	0.03689	764.546	0.03056	824.594
	0.02939	1189.13	0.03037	1223.04	0.04079	677.491	0.0369	765.626	0.03056	818.983
	0.02942	1190.18	0.0304	1224.08	0.0408	678.563	0.03692	766.697	0.03231	812.04
	0.02945	1191.25	0.03043	1225.12	0.04082	679.632	0.03697	767.752	0.03236	806.396
	0.02948	1192.31	0.03055	1224.59	0.04084	680.691	0.03699	768.832	0.03238	800.807
	0.02952	1193.37	0.03066	1225.51	0.04086	681.761	0.03702	769.914	0.03238	795.231
	0.02955	1194.38	0.03074	1226.52	0.04088	682.833	0.03704	770.983	0.03239	789.621
	0.02962	1195.45	0.03077	1227.56	0.0409	683.899	0.0371	772.04	0.0324	787.068
	0.02965	1196.51	0.03084	1228.57	0.04092	684.971	0.03713	773.103	0.03249	788.1
	0.02969	1197.56	0.03087	1229.6	0.04093	686.039	0.03715	774.19	0.03255	789.141
	0.02973	1198.61	0.03091	1230.65	0.04095	687.098	0.03718	775.261	0.03259	790.193
	0.02976	1199.66	0.03094	1231.7	0.04097	688.166	0.0372	776.35	0.03261	791.252
	0.0298	1200.71	0.03099	1232.73	0.04099	689.239	0.03722	777.419	0.03264	792.306
	0.02983	1201.79	0.03102	1233.78	0.041	690.301	0.03724	778.486	0.03267	793.375
	0.02986	1202.85	0.03106	1234.82	0.04102	691.362	0.03726	779.566	0.03269	794.451
	0.02988	1203.88	0.03109	1235.88	0.04103	692.441	0.03728	780.639	0.03271	795.515
	0.02994	1204.93	0.03112	1236.91	0.04105	693.516	0.0373	781.721	0.03273	796.596
	0.02998	1205.99	0.03114	1237.96	0.04107	694.576	0.03733	782.797	0.03275	797.662
	0.03002	1207.05	0.03118	1239	0.04109	695.632	0.03735	783.865	0.03277	798.733
	0.03005	1208.11	0.0312	1240.05	0.04111	696.704	0.03737	784.947	0.03279	799.809
	0.03008	1209.17	0.03124	1241.09	0.04113	697.766	0.03739	786.031	0.03281	800.886
	0.03011	1210.22	0.03124	1238.35	0.04115	698.832	0.03741	787.111	0.03282	801.951
	0.03015	1211.29	0.03125	1236.34	0.04117	699.901	0.03743	788.189	0.03285	803.028
	0.03018	1212.34	0.03124	1234.31	0.04119	700.977	0.03745	780.485	0.03287	804.1
	0.03021	1213.38	0.03131	1232.13	0.04121	702.045	0.03744	771.768	0.03289	805.171
	0.03025	1214.44	0.03175	1229.5	0.04123	703.124	0.03745	763.149	0.0329	806.237
	0.03028	1215.51	0.03184	1227.24	0.04125	704.201	0.03744	754.594	0.03293	807.317
	0.03031	1214.39	0.03188	1225.03	0.04127	705.26	0.03847	745.323	0.03295	808.376
	0.03041	1213.21	0.03189	1222.82	0.04129	706.32	0.04074	735.278	0.03296	809.462
	0.03046	1212.05	0.03191	1220.63	0.04131	707.393	0.04058	726.907	0.03299	810.53
	0.03052	1212.95	0.03192	1219.13	0.04133	708.454	0.04051	718.469	0.03301	811.601
	0.03064	1213.98	0.03199	1217.96	0.04135	709.522	0.04051	709.993	0.03303	812.676
	0.03069	1215	0.0321	1217.2	0.04137	710.594	0.04052	701.824	0.03305	813.755
	0.03075	1216.05	0.03222	1217.1	0.04139	711.662	0.04056	702.897	0.03308	814.812
	0.03079	1217.1	0.03231	1218.08	0.04141	712.717	0.04058	703.979	0.03309	815.889
	0.03083	1218.14	0.03238	1219.08	0.04143	713.774	0.0406	705.05	0.03312	816.953
	0.03088	1219.19	0.03243	1220.11	0.04145	714.839	0.04062	706.134	0.03313	818.018
	0.03091	1220.25	0.03246	1221.15	0.04148	715.901	0.04064	707.222	0.03315	819.087
	0.03095	1221.27	0.0325	1222.18	0.0415	716.96	0.04066	708.305	0.03317	820.149
	0.031	1221.14	0.03254	1223.21	0.04152	718.018	0.04068	709.378	0.03319	821.229
	0.03111	1222.19	0.03257	1224.27	0.04154	719.08	0.04069	710.471	0.03321	822.307
	0.03115	1223.24	0.0326	1225.31	0.04155	720.141	0.04071	711.544	0.03323	823.377
	0.03119	1224.29	0.03264	1226.35	0.04158	721.192	0.04073	712.624	0.03325	824.442
	0.03123	1225.33	0.03267	1227.4	0.04168	722.21	0.04074	713.703	0.03328	825.506
	0.03128	1226.38	0.0327	1228.45	0.0417	723.279	0.04076	714.782	0.03329	826.571
	0.03132	1227.43	0.03275	1229.47	0.04173	724.329	0.04077	715.857	0.03332	827.641
	0.03135	1228.48	0.03278	1230.52	0.04176	725.396	0.04078	716.933	0.03334	828.718
	0.0314	1227.35	0.03281	1231.56	0.04175	722.264	0.0408	718.01	0.03336	829.785
	0.0314	1226.1	0.03285	1232.59	0.04175	719.354	0.04082	719.086	0.03338	830.849
	0.0314	1224.8	0.03288	1233.64	0.04176	716.441	0.04083	720.165	0.03341	831.923
	0.0314	1223.49	0.0329	1234.69	0.04176	713.547	0.04085	721.242	0.03343	832.992
	0.0314	1221.71	0.03294	1235.74	0.04241	710.224	0.04086	722.327	0.03347	834.049
	0.03168	1219.76	0.033	1236.73	0.04271	707.116	0.04089	723.41	0.03348	832.665
	0.03184	1217.84	0.03305	1237.75	0.04274	704.195	0.0409	724.486	0.03349	830.576
	0.03186	1215.89	0.03308	1238.8	0.04275	701.291	0.04092	725.575	0.03348	828.452
	0.03187	1213.92	0.03312	1239.84	0.04275	698.396	0.04094	726.66	0.03348	826.329
	0.03187	1211.99	0.03315	1240.88	0.04276	696.019	0.04095	727.74	0.03393	823.831
	0.03198	1210.26	0.03318	1241.91	0.04279	697.087	0.04096	728.836	0.03413	821.512
	0.03203	1208.79	0.03321	1242.98	0.04281	698.153	0.04098	729.912	0.03414	819.353
	0.03205	1207.58	0.03324	1244.02	0.04284	699.21	0.04099	730.998	0.03416	817.173
	0.03208	1206.63	0.03327	1245.07	0.04287	700.264	0.04102	732.069	0.03416	814.983
	0.03219	1207.06	0.03329	1246.11	0.0429	701.312	0.04103	733.155	0.03416	813.164
	0.0323	1208.07	0.03333	1247.15	0.04292	702.384	0.04105	734.229	0.03428	812.995
	0.03237	1209.06	0.03336	1248.2	0.04293	703.445	0.04106	735.305	0.03433	814.027
	0.03246	1210.11	0.03339	1249.25	0.04296	704.503	0.04109	736.381	0.03438	815.082
	0.03251	1211.17	0.03341	1250.29	0.04297	705.584	0.0411	737.457	0.03441	816.13
	0.03254	1212.22	0.03345	1251.34	0.043	706.636	0.04112	738.543	0.03444	817.198
	0.03258	1213.27	0.03348	1252.38	0.04301	707.703	0.04114	739.618	0.03446	818.264
	0.03261	1214.3	0.0335	1253.43	0.04303	708.774	0.04115	740.689	0.0345	819.326
	0.03266	1215.35	0.03353	1254.48	0.04305	709.841	0.04117	741.776	0.03454	820.372
	0.03269	1216.4	0.03356	1255.53	0.04307	710.921	0.04119	742.855	0.03457	821.439
	0.03273	1217.46	0.0336	1256.57	0.04309	711.983	0.0412	743.937	0.03459	822.501
	0.03276	1218.53	0.03363	1257.62	0.04311	713.037	0.04122	745.008	0.03462	823.569
	0.03278	1219.58	0.03366	1258.66	0.04313	714.101	0.04124	746.082	0.03465	824.629
	0.03282	1220.63	0.03369	1259.7	0.04315	715.164	0.04126	747.161	0.03467	825.696
	0.03285	1221.68	0.03371	1260.76	0.04317	716.235	0.04127	748.247	0.03469	826.761
	0.03288	1222.74	0.03372	1261.85	0.04318	717.3	0.04129	749.326	0.03471	827.832
	0.03291	1223.8	0.03374	1262.92	0.04321	718.355	0.0413	750.397	0.03474	828.9
	0.03294	1224.86	0.03376	1263.97	0.04323	719.409	0.04133	751.465	0.03476	829.969
	0.03297	1225.93	0.03387	1264.11	0.04325	720.482	0.04135	752.538	0.03479	831.024
	0.033	1226.99	0.03398	1265.07	0.04326	721.541	0.04137	753.612	0.03481	832.094
	0.03303	1228.04	0.03402	1266.1	0.0433	722.607	0.04139	754.687	0.03484	833.164
	0.03307	1229.1	0.03407	1267.11	0.04331	723.679	0.04141	755.773	0.03486	834.239
	0.03309	1230.15	0.03412	1268.13	0.04333	724.734	0.04142	756.857	0.03488	835.313
	0.03312	1231.22	0.03416	1269.16	0.04335	725.793	0.04144	757.942	0.0349	836.38
	0.03315	1232.23	0.03423	1268.01	0.04337	726.854	0.04147	759.023	0.03493	837.441
	0.03322	1231.08	0.03431	1269	0.04341	727.897	0.04148	760.096	0.03495	838.507
	0.03323	1229.76	0.0344	1269.98	0.04344	728.953	0.0415	761.18	0.03497	839.572
	0.03334	1230.13	0.03445	1270.99	0.04346	730.024	0.04152	762.254	0.035	840.633
	0.03345	1231.18	0.0345	1269.1	0.04348	731.078	0.04154	763.331	0.03502	841.695
	0.03349	1232.21	0.0345	1267.17	0.04351	732.135	0.04156	764.416	0.03505	842.77
	0.03354	1233.26	0.0345	1265.08	0.04353	733.188	0.04158	765.486	0.03507	843.835
	0.03358	1234.3	0.03451	1262.91	0.04355	734.251	0.04161	766.564	0.03509	844.894
	0.03361	1235.36	0.0345	1260.72	0.04357	735.313	0.04162	767.638	0.03512	845.95
	0.03365	1236.41	0.03506	1257.86	0.0436	736.362	0.04165	768.721	0.03514	847.005
	0.03369	1237.47	0.03514	1255.54	0.04362	737.423	0.04167	769.795	0.03517	848.058
	0.03371	1238.52	0.03517	1253.24	0.04364	738.49	0.04169	770.879	0.03519	849.122
	0.03375	1239.58	0.03519	1250.94	0.04372	739.511	0.04171	771.951	0.03522	850.184
	0.03378	1240.63	0.03519	1248.66	0.04375	740.571	0.04173	773.022	0.03524	851.241
	0.03382	1241.68	0.0352	1247.23	0.04377	741.623	0.04175	774.101	0.03526	852.309
	0.03385	1242.73	0.03524	1246.01	0.0438	742.677	0.04178	775.162	0.03529	853.376
	0.03389	1243.78	0.03536	1244.8	0.04382	743.741	0.04179	776.234	0.03534	854.424
	0.03392	1244.84	0.03548	1244.88	0.04385	744.788	0.04182	777.314	0.03536	855.481
	0.03394	1245.38	0.03556	1245.86	0.04386	742.264	0.04184	778.392	0.03538	851.087
	0.03405	1246.42	0.03562	1246.87	0.04386	738.974	0.04186	779.461	0.03538	847.192
	0.0341	1247.47	0.03566	1247.9	0.04386	735.71	0.04188	780.537	0.03538	843.269
	0.03414	1248.51	0.0357	1248.93	0.04386	732.404	0.0419	781.622	0.03538	839.344
	0.03418	1249.57	0.03574	1249.97	0.04417	728.893	0.04192	782.684	0.03624	834.76
	0.03421	1250.62	0.03577	1251.01	0.0449	725.138	0.04195	783.757	0.03646	830.646
	0.03424	1251.67	0.03581	1252.05	0.04494	721.836	0.04197	784.828	0.03648	826.682
	0.03428	1252.72	0.03583	1253.1	0.04492	718.546	0.04199	785.9	0.03649	822.733
	0.03431	1253.77	0.03587	1254.14	0.04493	715.268	0.04202	786.976	0.0365	818.81
	0.03435	1254.82	0.0359	1255.19	0.04494	712.052	0.04204	788.047	0.03651	816.225
	0.03438	1255.87	0.03593	1256.23	0.04498	713.104	0.04206	789.124	0.03662	816.723
	0.03442	1256.93	0.03595	1257.27	0.04501	714.152	0.04208	790.194	0.0367	817.74
	0.03445	1257.98	0.03599	1258.32	0.04504	715.213	0.0421	791.278	0.03675	818.784
	0.03448	1259.03	0.03601	1259.37	0.04507	716.275	0.04212	792.362	0.03679	819.831
	0.03452	1260.08	0.03605	1260.41	0.04508	717.348	0.04215	793.426	0.03682	820.887
	0.03455	1261.12	0.03607	1261.46	0.0451	718.408	0.04217	794.49	0.03684	821.951
	0.03459	1262.17	0.03611	1262.5	0.04513	719.476	0.0422	795.562	0.03687	823.014
	0.03462	1263.21	0.03613	1263.54	0.04514	720.548	0.04222	796.639	0.0369	824.081
	0.03466	1264.27	0.03617	1264.56	0.04516	721.617	0.04224	797.71	0.03696	825.12
	0.0347	1265.32	0.0362	1265.61	0.04518	722.68	0.04227	798.777	0.03698	826.177
	0.03473	1266.36	0.03623	1266.66	0.04519	723.745	0.04229	799.859	0.03701	827.244
	0.03477	1267.4	0.03626	1267.7	0.04522	724.808	0.04231	800.927	0.03703	828.319
	0.03481	1267.74	0.03638	1268.08	0.04523	725.878	0.04234	801.995	0.03706	829.39
	0.03492	1268.77	0.03641	1269.12	0.04525	726.931	0.04236	803.062	0.03708	830.46
	0.03497	1269.81	0.03645	1270.15	0.04527	727.997	0.04238	804.134	0.0371	831.515
	0.03501	1270.84	0.03649	1271.19	0.04528	729.064	0.04241	805.211	0.03713	832.586
	0.03505	1271.89	0.03652	1272.23	0.04531	730.12	0.04244	806.27	0.03715	833.656
	0.03509	1272.9	0.03656	1273.26	0.04532	731.178	0.04246	807.341	0.03717	834.72
	0.03515	1273.94	0.03659	1274.29	0.04535	732.23	0.04248	808.408	0.03718	835.782
	0.03519	1272.74	0.03663	1275.33	0.04536	733.298	0.0425	809.481	0.03721	836.85
	0.03519	1271.83	0.03666	1276.37	0.04538	734.358	0.04252	810.548	0.03723	837.917
	0.03533	1268.92	0.0367	1277.4	0.0454	735.419	0.04254	811.623	0.03726	838.968
	0.03534	1266.69	0.03673	1278.45	0.04542	736.475	0.04257	812.682	0.03728	840.041
	0.03534	1264.55	0.03676	1279.48	0.04543	737.532	0.04259	813.758	0.03731	841.108
	0.03535	1262.42	0.03679	1280.53	0.04546	738.59	0.04261	814.822	0.03733	842.162
	0.03535	1259.81	0.03682	1281.56	0.04549	739.65	0.04264	815.888	0.03736	843.219
	0.03571	1257.29	0.03686	1282.61	0.0455	740.716	0.04266	816.953	0.03738	844.292
	0.036	1255	0.03689	1283.63	0.04553	741.777	0.04269	818.015	0.0374	845.358
	0.03607	1252.78	0.03693	1284.67	0.04554	742.847	0.04271	819.091	0.03742	846.426
	0.0361	1250.58	0.03696	1285.71	0.04557	743.9	0.04274	820.158	0.03745	847.491
	0.03612	1248.53	0.037	1286.74	0.04559	744.953	0.04276	821.229	0.03746	846.387
	0.03613	1247.41	0.03703	1287.77	0.04562	746.005	0.04278	822.298	0.03758	845.63
	0.03615	1246.21	0.03706	1288.82	0.04563	747.073	0.04281	823.365	0.03759	844.358
	0.03621	1245.26	0.03711	1289.84	0.04566	748.134	0.04284	824.428	0.03771	844.645
	0.03632	1244.66	0.03714	1290.87	0.04568	749.195	0.04287	825.488	0.03775	845.685
	0.03643	1245.35	0.03718	1291.9	0.0457	750.248	0.04289	826.561	0.03779	846.741
	0.03654	1246.35	0.03721	1292.94	0.04572	751.303	0.04291	827.627	0.03782	847.786
	0.03661	1247.38	0.03725	1293.97	0.04574	752.37	0.04294	828.685	0.03785	848.838
	0.03666	1248.41	0.03729	1295.01	0.04577	753.432	0.04295	829.77	0.03788	849.9
	0.03671	1249.45	0.03732	1296.04	0.04579	754.498	0.04298	830.839	0.03791	850.964
	0.03675	1250.49	0.03735	1297.08	0.04581	755.55	0.04301	831.895	0.03791	848.497
	0.03679	1251.55	0.03739	1298.11	0.04584	756.597	0.04304	832.974	0.03791	846.004
	0.03682	1252.6	0.03747	1299.07	0.04587	757.65	0.04306	834.045	0.03791	843.471
	0.03685	1253.64	0.03752	1300.09	0.0459	758.696	0.04309	835.11	0.03791	840.925
	0.03689	1254.71	0.03757	1301.1	0.04592	759.743	0.04312	836.172	0.03831	838.085
	0.03692	1255.76	0.03761	1302.13	0.04596	760.795	0.04315	837.247	0.03856	835.363
	0.03695	1256.81	0.03765	1303.16	0.04597	761.851	0.04317	838.305	0.03858	832.804
	0.03698	1257.87	0.03769	1304.2	0.04601	762.907	0.0432	830.534	0.03859	830.238
	0.03701	1258.91	0.03774	1305.22	0.04603	763.97	0.0432	817.873	0.0386	827.689
	0.03704	1259.97	0.03778	1306.25	0.04606	765.027	0.0432	805.317	0.0386	825.42
	0.03707	1261.02	0.03782	1307.27	0.04608	766.077	0.0432	792.869	0.03872	826.38
	0.0371	1262.08	0.03786	1308.3	0.0461	767.133	0.0433	780.348	0.03876	827.438
	0.03713	1263.13	0.0379	1309.32	0.04613	768.19	0.04806	764.67	0.03879	828.492
	0.03717	1264.18	0.03793	1310.36	0.04616	769.234	0.04807	752.326	0.03882	829.551
	0.03721	1265.24	0.03799	1311.37	0.04618	770.301	0.04811	740.016	0.0389	830.568
	0.03724	1266.29	0.03803	1312.4	0.04621	771.355	0.04811	727.725	0.03894	831.621
	0.03727	1267.33	0.03806	1313.43	0.04624	772.404	0.04811	715.498	0.03896	832.686
	0.03731	1268.38	0.0381	1314.46	0.04626	773.452	0.04812	711.925	0.03899	833.744
	0.03734	1269.42	0.03814	1315.49	0.04629	774.504	0.04814	713.043	0.03902	834.805
	0.03738	1270.46	0.03818	1316.52	0.04632	775.561	0.04817	714.101	0.03904	835.867
	0.03742	1271.51	0.03824	1317.52	0.04634	776.617	0.04821	715.159	0.03906	836.944
	0.03745	1272.56	0.03828	1318.54	0.04643	777.631	0.04823	716.215	0.03908	838.008
	0.03748	1273.59	0.03831	1319.56	0.04646	778.681	0.04826	717.283	0.03911	839.067
	0.03754	1274.63	0.03836	1320.58	0.04649	779.74	0.04828	718.359	0.03913	840.126
	0.03757	1275.67	0.0384	1319.24	0.04653	780.785	0.0483	719.426	0.03915	841.195
	0.03761	1276.72	0.03855	1317.9	0.04656	781.834	0.04832	720.509	0.03917	842.253
	0.03764	1275.44	0.03858	1316.69	0.04658	782.887	0.04834	721.575	0.0392	843.303
	0.03773	1276.43	0.03859	1315.46	0.04662	783.93	0.04836	722.651	0.03922	844.371
	0.03781	1277.45	0.03862	1314.32	0.04664	784.985	0.04838	723.73	0.03924	845.44
	0.03787	1277.96	0.03874	1313.48	0.04667	786.043	0.0484	724.787	0.03927	846.496
	0.03798	1279	0.03886	1314.25	0.0467	787.087	0.04841	725.864	0.03929	847.56
	0.03802	1280.03	0.03893	1315.23	0.04672	781.202	0.04843	726.933	0.03931	848.614
	0.03808	1279.87	0.03898	1316.25	0.04672	773.073	0.04844	728.01	0.03933	849.686
	0.0382	1280.89	0.03902	1317.26	0.04672	765.045	0.04846	729.09	0.03937	850.73
	0.03826	1281.93	0.03907	1318.29	0.04672	757.074	0.04848	730.155	0.0394	851.776
	0.0383	1282.95	0.03912	1319.3	0.04729	748.662	0.0485	731.225	0.03942	852.827
	0.03835	1283.98	0.03915	1320.33	0.04926	739.367	0.04851	732.308	0.03944	853.894
	0.03839	1285.02	0.0392	1321.34	0.04943	731.349	0.04853	733.377	0.03947	854.944
	0.03843	1286.07	0.03924	1322.37	0.04945	723.439	0.04855	734.443	0.0395	856.002
	0.03846	1287.12	0.03929	1323.38	0.04945	715.539	0.04856	735.527	0.03952	857.07
	0.03849	1288.17	0.03933	1324.4	0.04946	707.687	0.04858	736.6	0.03954	858.132
	0.03853	1289.19	0.03937	1325.43	0.04946	706.543	0.0486	737.663	0.03957	859.193
	0.03859	1290.21	0.03943	1326.41	0.04948	707.602	0.04861	738.73	0.0396	860.244
	0.03863	1291.26	0.03949	1327.42	0.04952	708.658	0.04863	739.808	0.03963	861.294
	0.03868	1292.3	0.03952	1328.45	0.04956	709.714	0.04865	740.884	0.03966	862.344
	0.03871	1293.34	0.03957	1329.47	0.04959	710.771	0.04867	741.949	0.03969	863.403
	0.03875	1294.4	0.03961	1330.5	0.04962	711.823	0.04869	743.019	0.03971	864.455
	0.03879	1295.46	0.03965	1331.52	0.04965	712.866	0.04871	744.093	0.03974	865.504
	0.03882	1296.49	0.03969	1332.54	0.04966	713.923	0.04873	745.151	0.03977	866.551
	0.03886	1297.52	0.03974	1333.56	0.04968	714.979	0.04875	746.226	0.0398	867.609
	0.03891	1298.55	0.03978	1334.59	0.0497	716.026	0.04877	747.293	0.03983	868.665
	0.03896	1299.59	0.03983	1335.6	0.04972	717.082	0.04878	748.364	0.03986	869.711
	0.039	1300.62	0.03992	1336.55	0.04974	718.131	0.0488	749.426	0.03989	870.768
	0.03905	1301.66	0.03997	1337.56	0.04976	719.199	0.04882	750.498	0.03992	871.827
	0.03909	1302.7	0.04009	1336.71	0.04977	720.26	0.04884	751.556	0.03995	872.885
	0.03912	1303.73	0.04015	1334.96	0.04979	721.315	0.04887	752.626	0.03998	873.934
	0.03917	1304.77	0.04016	1333.6	0.04981	722.372	0.04888	753.703	0.04001	874.985
	0.03922	1305.81	0.04016	1332.21	0.04983	723.433	0.0489	754.769	0.04004	876.042
	0.03925	1306.84	0.04035	1330.56	0.04984	724.493	0.04892	755.84	0.04007	877.09
	0.03929	1307.88	0.04056	1328.87	0.04986	725.549	0.04894	756.904	0.04012	878.128
	0.03933	1308.92	0.04059	1327.36	0.04989	726.602	0.04896	757.979	0.04014	879.181
	0.03937	1309.94	0.04061	1325.81	0.04991	727.665	0.04898	759.049	0.04018	880.232
	0.03942	1310.94	0.04062	1324.24	0.04993	728.73	0.049	760.115	0.04021	881.282
	0.03949	1311.98	0.04063	1322.74	0.04994	729.794	0.04902	761.186	0.04024	882.334
	0.03954	1313.01	0.04066	1321.46	0.04996	730.855	0.04905	762.242	0.04027	883.38
	0.03958	1314.05	0.0407	1320.33	0.04998	731.912	0.04907	763.314	0.0403	884.435
	0.03962	1315.08	0.04076	1319.18	0.05003	732.959	0.04908	764.385	0.04033	885.492
	0.03966	1316.12	0.04088	1318.13	0.05004	734.024	0.0491	765.444	0.04036	886.544
	0.03971	1314.46	0.041	1318.23	0.05007	735.074	0.04913	766.517	0.04039	887.591
	0.03973	1312.84	0.04111	1318.88	0.0501	736.124	0.04915	767.579	0.04043	888.632
	0.03973	1310.48	0.04118	1319.87	0.05011	737.184	0.04918	768.643	0.04045	889.694
	0.03973	1307.63	0.0413	1320.44	0.05014	738.237	0.04919	769.708	0.04049	890.744
	0.03996	1304.97	0.04141	1321.38	0.05016	739.285	0.04922	770.78	0.04052	891.788
	0.03999	1302	0.04145	1322.4	0.05017	740.34	0.04924	771.841	0.04055	892.844
	0.04024	1299.07	0.0415	1323.41	0.0502	741.386	0.04926	772.912	0.04059	893.897
	0.04042	1296.19	0.04154	1324.43	0.05022	742.442	0.04928	773.978	0.04062	894.952
	0.04055	1293.82	0.04158	1325.45	0.05024	743.495	0.04931	775.038	0.04065	895.994
	0.04058	1291.69	0.04163	1326.47	0.05026	744.543	0.04932	776.099	0.04069	897.036
	0.04059	1289.93	0.04166	1327.49	0.05028	745.607	0.04935	777.163	0.04072	898.088
	0.0406	1288.72	0.04169	1328.53	0.0503	746.657	0.04937	778.225	0.04074	893.525
	0.04061	1287.48	0.04173	1329.56	0.05032	747.712	0.04939	779.293	0.04075	888.768
	0.04066	1286.31	0.04177	1330.59	0.05035	748.766	0.04941	776.961	0.04074	883.932
	0.04072	1285.24	0.0418	1331.62	0.05037	749.837	0.04942	775.205	0.04074	879.149
	0.04084	1284.63	0.04183	1332.66	0.05041	750.874	0.04942	773.448	0.04171	873.56
	0.04095	1284.91	0.04187	1333.67	0.05044	751.928	0.04955	771.576	0.04131	869.078
	0.04106	1285.9	0.04191	1334.71	0.05046	752.984	0.05009	769.427	0.0413	864.276
	0.04114	1286.91	0.04194	1335.73	0.05049	754.034	0.05012	767.641	0.04131	859.462
	0.04121	1287.93	0.04206	1336.65	0.05051	755.091	0.05013	765.853	0.04131	854.654
	0.04126	1288.96	0.0421	1337.68	0.05053	756.153	0.05013	764.084	0.04132	850.346
	0.04131	1290	0.04214	1338.71	0.05055	757.209	0.05013	762.333	0.04144	849.879
	0.04134	1291.04	0.04218	1339.72	0.05058	758.269	0.05017	763.377	0.04155	848.619
	0.04139	1292.08	0.04222	1340.74	0.0506	759.32	0.05019	764.445	0.04157	847.517
	0.04142	1293.12	0.04226	1341.77	0.05063	760.378	0.05022	765.507	0.04169	847.537
	0.04145	1294.16	0.04229	1342.8	0.05065	761.436	0.05025	766.57	0.04174	848.571
	0.04149	1295.22	0.04233	1343.82	0.05067	762.487	0.05026	767.646	0.04181	849.603
	0.04151	1296.27	0.04236	1344.86	0.0507	763.547	0.05028	768.723	0.04184	850.643
	0.04155	1297.32	0.0424	1345.88	0.05072	764.594	0.0503	769.802	0.04187	851.693
	0.04158	1298.36	0.04243	1346.91	0.05074	765.642	0.05032	770.866	0.0419	852.754
	0.04162	1299.41	0.04247	1347.93	0.05077	766.697	0.05034	771.936	0.04193	853.804
	0.04165	1300.46	0.04251	1348.96	0.0508	767.747	0.05036	773.01	0.04196	854.86
	0.04168	1301.49	0.04255	1349.98	0.05082	768.802	0.05038	774.087	0.04198	855.917
	0.04173	1302.53	0.04258	1351.02	0.05085	769.847	0.05039	775.165	0.04201	856.97
	0.04176	1303.58	0.04266	1351.99	0.05087	770.897	0.05041	776.239	0.04204	858.023
	0.0418	1304.63	0.04269	1353.02	0.0509	771.95	0.05044	777.304	0.04206	859.08
	0.04183	1305.67	0.04274	1354.03	0.05093	773.007	0.05045	778.369	0.04209	860.132
	0.04187	1306.71	0.04278	1355.05	0.05095	774.063	0.05048	779.441	0.04211	861.191
	0.0419	1307.77	0.04282	1356.07	0.05099	775.1	0.05049	780.511	0.04214	862.245
	0.04193	1308.82	0.04286	1357.09	0.05101	776.15	0.05052	781.566	0.04216	863.31
	0.04197	1309.87	0.04289	1358.12	0.05104	777.202	0.05054	782.629	0.04219	864.361
	0.042	1310.9	0.04294	1359.14	0.05107	778.247	0.05056	783.688	0.04222	865.42
	0.04204	1311.94	0.04297	1360.15	0.05109	779.295	0.05057	784.759	0.04225	866.48
	0.04208	1310.59	0.04301	1361.19	0.0511	774.172	0.0506	785.829	0.04228	867.533
	0.04218	1309.39	0.04306	1362.2	0.0511	768.141	0.05062	786.891	0.04243	866.384
	0.0422	1309.95	0.0431	1363.21	0.0511	762.158	0.05064	787.966	0.04244	864.975
	0.04231	1310.98	0.04314	1364.23	0.05109	756.178	0.05078	786.791	0.04252	865.989
	0.04236	1312	0.04318	1365.25	0.05178	749.732	0.05078	785.692	0.04264	866.723
	0.04241	1313.03	0.04322	1366.27	0.0532	742.825	0.05081	786.762	0.04268	867.77
	0.04246	1314.06	0.04327	1367.28	0.05324	736.883	0.05083	787.82	0.04271	868.817
	0.0425	1315.1	0.04332	1368.29	0.05325	730.957	0.05086	788.883	0.04274	869.872
	0.04254	1316.14	0.04336	1369.3	0.05326	725.036	0.05088	789.945	0.04277	870.923
	0.04258	1317.17	0.0434	1370.32	0.05326	719.404	0.0509	791.004	0.04278	867.734
	0.04263	1318.2	0.04344	1371.35	0.05334	720.422	0.05092	792.066	0.04279	864.704
	0.04266	1319.24	0.04348	1372.36	0.05339	721.448	0.05095	793.135	0.04279	861.645
	0.0427	1320.28	0.04352	1373.37	0.05343	722.484	0.05097	794.196	0.04279	858.553
	0.04274	1321.32	0.04357	1374.38	0.05347	723.526	0.05099	795.251	0.04353	854.839
	0.04277	1322.37	0.0436	1375.41	0.05349	724.567	0.05101	796.313	0.04384	851.448
	0.0428	1323.41	0.04365	1376.42	0.05351	725.62	0.05104	797.374	0.04386	848.261
	0.04284	1324.43	0.0437	1377.42	0.05354	726.662	0.05106	798.446	0.04387	845.068
	0.04288	1325.43	0.04374	1378.43	0.05356	727.718	0.05108	799.52	0.04389	841.855
	0.04295	1326.46	0.04379	1379.44	0.05358	728.765	0.05111	800.586	0.04391	839.603
	0.04299	1327.44	0.04383	1380.46	0.05361	729.81	0.05113	801.644	0.04397	838.472
	0.04308	1328.45	0.0439	1381.45	0.05363	730.865	0.05115	802.706	0.04409	837.818
	0.04313	1327.49	0.04396	1382.44	0.05365	731.924	0.05118	803.761	0.04421	837.741
	0.04326	1326.32	0.04401	1383.45	0.05368	732.972	0.0512	804.834	0.04427	838.757
	0.04327	1326.95	0.0441	1384.4	0.05369	734.034	0.05122	805.891	0.04433	839.784
	0.04338	1327.94	0.04415	1385.4	0.05372	735.084	0.05124	806.953	0.04437	840.833
	0.04346	1328.94	0.0442	1386.4	0.05374	736.133	0.05127	808.019	0.0444	841.885
	0.04352	1329.97	0.04425	1387.4	0.05376	737.193	0.0513	809.08	0.04444	842.94
	0.04356	1331	0.04429	1388.43	0.05378	738.242	0.05132	810.139	0.04447	843.991
	0.04361	1332.03	0.04434	1389.43	0.0538	739.3	0.05144	810.784	0.04451	845.031
	0.04365	1333.05	0.04439	1390.43	0.05382	740.354	0.05147	811.842	0.04454	846.076
	0.04369	1334.08	0.04446	1391.41	0.05384	741.4	0.0515	812.894	0.04457	847.116
	0.04374	1335.1	0.04452	1392.41	0.05387	742.454	0.05153	813.955	0.04459	848.172
	0.04378	1336.14	0.04457	1393.4	0.05389	743.497	0.05156	815.012	0.04462	849.22
	0.04382	1337.17	0.04467	1394.34	0.05391	744.559	0.05159	816.065	0.04465	850.281
	0.04386	1338.2	0.04472	1395.34	0.05393	745.607	0.05161	817.129	0.04468	851.33
	0.0439	1339.24	0.04473	1391.07	0.05396	746.659	0.05163	818.191	0.0447	852.386
	0.04394	1340.27	0.04473	1387.17	0.05398	747.717	0.05166	819.246	0.04473	853.444
	0.04398	1341.3	0.04473	1383.17	0.054	748.78	0.05169	820.298	0.04476	854.502
	0.04402	1342.32	0.04474	1379.1	0.05402	749.831	0.05171	821.364	0.04479	855.568
	0.04407	1343.34	0.04572	1373.76	0.05405	750.878	0.05173	822.429	0.04482	856.616
	0.04411	1344.39	0.04594	1369.36	0.05407	751.929	0.05176	823.481	0.04485	857.665
	0.04414	1345.42	0.046	1365.12	0.0541	752.974	0.05178	824.542	0.04488	858.713
	0.04418	1346.46	0.04602	1360.88	0.05412	754.016	0.05181	825.595	0.04491	859.763
	0.04422	1347.48	0.04605	1356.64	0.05414	755.069	0.05184	826.656	0.04495	860.802
	0.04426	1348.5	0.04606	1353.2	0.05417	756.125	0.05186	827.716	0.04497	861.861
	0.04431	1349.52	0.04611	1351.9	0.05419	757.164	0.05189	828.774	0.04501	862.907
	0.04436	1350.54	0.04619	1350.69	0.05421	758.222	0.05191	829.831	0.04504	863.963
	0.0444	1351.56	0.04631	1349.47	0.05424	759.267	0.05195	830.87	0.04507	865.006
	0.04444	1352.6	0.04643	1348.44	0.05426	760.321	0.05198	831.927	0.0451	866.052
	0.04449	1353.62	0.04655	1347.76	0.05428	761.378	0.05201	832.978	0.04513	867.096
	0.04453	1354.63	0.04668	1347.95	0.05431	762.423	0.05204	834.043	0.04516	868.151
	0.04458	1355.65	0.04678	1348.89	0.05434	763.464	0.05206	835.109	0.04519	869.198
	0.04462	1356.68	0.04685	1349.86	0.05436	764.52	0.05209	836.168	0.04522	870.248
	0.04467	1355.46	0.04694	1350.82	0.05439	765.567	0.05211	837.224	0.04526	871.281
	0.04475	1354.37	0.047	1351.81	0.05442	766.61	0.05215	838.268	0.0453	872.325
	0.04476	1354.63	0.04704	1352.82	0.05444	767.667	0.05217	839.328	0.04533	873.373
	0.04488	1355.06	0.04709	1353.82	0.05446	768.728	0.0522	840.391	0.04537	874.421
	0.045	1356.03	0.04713	1354.84	0.05449	769.774	0.05223	841.443	0.0454	875.468
	0.04508	1357.04	0.04717	1355.85	0.05452	770.825	0.05226	842.495	0.04546	876.495
	0.04515	1358.05	0.04721	1356.86	0.05455	771.873	0.05229	843.548	0.04551	877.516
	0.0452	1359.07	0.04725	1357.89	0.05457	772.913	0.05232	844.61	0.04555	878.551
	0.04525	1357.87	0.04728	1358.91	0.0546	773.965	0.05232	838.03	0.0456	879.587
	0.04536	1358.84	0.04732	1359.92	0.05463	775.02	0.05233	825.628	0.04571	879.137
	0.04545	1359.8	0.04736	1360.93	0.05465	776.071	0.05233	813.335	0.04578	880.154
	0.04554	1360.8	0.04739	1361.96	0.05468	777.117	0.05233	801.099	0.0459	880.65
	0.0456	1361.81	0.04743	1362.98	0.0547	778.169	0.05233	788.966	0.04594	881.694
	0.04565	1362.83	0.04747	1364.01	0.05473	779.211	0.05707	773.53	0.04601	882.716
	0.0457	1363.86	0.04749	1365.05	0.05476	780.25	0.05718	761.429	0.04604	883.755
	0.04574	1364.88	0.04753	1366.07	0.05479	781.305	0.05722	749.381	0.04609	884.79
	0.04579	1365.91	0.04756	1367.09	0.05483	782.35	0.05722	737.351	0.04614	885.824
	0.04583	1366.92	0.04759	1368.12	0.05486	783.394	0.05724	725.372	0.04618	886.859
	0.04589	1367.93	0.04763	1369.13	0.05488	784.442	0.05725	720.203	0.04623	887.894
	0.04594	1368.95	0.04767	1370.15	0.0549	785.482	0.0573	721.336	0.04626	888.943
	0.04598	1369.98	0.04772	1371.14	0.05494	786.526	0.05734	722.399	0.0463	889.981
	0.04602	1371.01	0.04776	1372.16	0.05497	787.571	0.05739	723.433	0.04634	891.021
	0.04607	1372.04	0.04781	1373.16	0.055	788.606	0.05743	724.486	0.04637	889.093
	0.04611	1373.07	0.04785	1374.17	0.05502	789.652	0.05746	725.543	0.04638	883.534
	0.04615	1374.09	0.04789	1375.18	0.05504	790.7	0.05748	726.607	0.04638	877.896
	0.04619	1372.36	0.04793	1376.2	0.05508	791.735	0.0575	727.677	0.04637	872.291
	0.0462	1370.66	0.04797	1377.2	0.05511	792.772	0.05752	728.74	0.04638	866.651
	0.0462	1369.34	0.048	1378.22	0.05514	793.821	0.05754	729.79	0.0481	859.689
	0.04652	1367.34	0.04805	1379.23	0.05516	794.861	0.05755	730.857	0.04824	853.957
	0.04658	1365.35	0.04817	1379.15	0.05519	795.901	0.05757	731.912	0.04826	848.342
	0.04659	1364.15	0.04822	1380.15	0.05523	796.934	0.05759	732.979	0.04826	842.735
	0.04662	1362.99	0.04826	1381.16	0.05524	794.242	0.05762	734.033	0.04827	837.128
	0.04665	1361.84	0.04831	1382.16	0.05523	787.945	0.05764	735.094	0.04829	834.476
	0.04671	1361.32	0.04835	1383.18	0.05524	781.64	0.05766	736.165	0.04841	834.735
	0.04683	1360.25	0.04839	1384.2	0.05523	775.338	0.05767	737.228	0.04853	835.175
	0.04694	1361.1	0.04843	1385.21	0.05524	769.031	0.05769	738.293	0.04861	836.171
	0.04706	1362.09	0.04848	1386.21	0.05739	761.289	0.05771	739.348	0.04866	837.216
	0.04712	1363.11	0.04852	1387.23	0.05754	754.948	0.05773	740.413	0.04869	838.256
	0.04717	1364.13	0.04856	1388.24	0.05755	748.707	0.05775	741.477	0.04874	839.3
	0.04722	1365.16	0.0486	1389.25	0.05755	742.468	0.05777	742.545	0.04877	840.347
	0.04726	1366.19	0.04864	1390.26	0.05756	736.223	0.05779	743.608	0.0488	841.393
	0.0473	1367.22	0.04869	1391.27	0.05756	732.826	0.0578	744.667	0.04883	842.435
	0.04734	1367.85	0.04873	1392.28	0.05759	733.903	0.05783	745.724	0.04886	843.491
	0.04745	1368.87	0.04877	1393.29	0.05763	734.947	0.05784	746.78	0.04889	844.535
	0.04751	1369.88	0.04881	1394.31	0.05767	735.981	0.05786	747.835	0.04892	845.58
	0.04756	1370.91	0.04885	1395.31	0.05771	737.011	0.05787	748.895	0.04894	846.635
	0.0476	1371.92	0.0489	1396.31	0.05774	738.058	0.0579	749.955	0.04897	847.682
	0.04765	1372.96	0.04894	1397.33	0.05776	739.099	0.05792	751.014	0.049	848.732
	0.04768	1373.99	0.049	1398.33	0.05778	740.15	0.05793	752.087	0.04903	849.771
	0.04772	1375.01	0.04903	1399.35	0.05781	741.186	0.05795	753.15	0.04906	850.821
	0.04776	1376.02	0.04908	1400.35	0.05783	742.238	0.05798	754.204	0.04908	851.867
	0.04782	1377.05	0.04912	1401.36	0.05785	743.29	0.058	755.259	0.0492	851.499
	0.04787	1378.07	0.04918	1402.35	0.05787	744.332	0.05801	756.321	0.04924	852.543
	0.04791	1379.1	0.04922	1403.36	0.05789	745.383	0.05804	757.388	0.04927	853.584
	0.04795	1380.1	0.04926	1404.37	0.05792	746.428	0.05805	758.441	0.04931	854.633
	0.04801	1381.12	0.0493	1405.38	0.05793	747.485	0.05807	759.501	0.04934	855.683
	0.04805	1382.15	0.04935	1406.38	0.05796	748.528	0.05809	760.558	0.04937	856.729
	0.04809	1383.18	0.04939	1407.38	0.05799	749.579	0.05811	761.622	0.04941	857.769
	0.04813	1384.19	0.04944	1408.39	0.05801	750.629	0.05814	762.684	0.04944	858.807
	0.04818	1385.21	0.04949	1409.39	0.05802	751.669	0.05816	763.735	0.04946	859.86
	0.04822	1386.22	0.04953	1410.4	0.05805	752.718	0.05818	764.788	0.04948	860.913
	0.04827	1387.26	0.04958	1411.41	0.05806	753.778	0.0582	765.842	0.04951	861.957
	0.0483	1387.77	0.04962	1412.42	0.05809	754.821	0.05822	766.897	0.04954	863.006
	0.04842	1386.46	0.04968	1413.42	0.05811	755.867	0.05824	767.951	0.04958	864.047
	0.04845	1384.62	0.04972	1414.42	0.05813	756.925	0.05827	769.011	0.04961	865.088
	0.04846	1382.67	0.04977	1415.42	0.05815	757.973	0.05829	770.066	0.04965	866.128
	0.04845	1380.68	0.04982	1416.41	0.05817	759.026	0.05831	771.116	0.04967	867.183
	0.04846	1378.03	0.04987	1417.43	0.0582	760.069	0.05834	772.182	0.04971	868.226
	0.04895	1375.63	0.04992	1418.42	0.05822	761.113	0.05836	773.237	0.04974	869.276
	0.04921	1373.48	0.04996	1419.44	0.05824	762.158	0.05838	774.289	0.04977	870.314
	0.04926	1371.36	0.05	1420.44	0.05827	763.205	0.0584	775.34	0.04979	871.363
	0.04928	1369.21	0.05005	1421.43	0.05829	764.244	0.05842	776.398	0.04983	872.406
	0.04929	1367.3	0.05011	1422.42	0.05831	765.282	0.05846	777.447	0.04986	873.447
	0.0493	1366.02	0.05016	1423.41	0.05834	766.322	0.05848	778.502	0.04989	874.488
	0.04932	1364.83	0.05021	1424.4	0.05836	767.36	0.0585	779.565	0.04992	875.527
	0.0494	1363.82	0.05026	1425.41	0.05838	768.407	0.05853	780.611	0.04995	876.58
	0.04951	1363.83	0.05031	1426.4	0.05841	769.441	0.05856	781.672	0.04998	877.623
	0.04963	1364.76	0.05037	1427.39	0.05843	770.492	0.05857	782.731	0.05002	878.653
	0.04974	1365.74	0.05047	1428.33	0.05845	771.548	0.0586	783.782	0.05006	879.696
	0.04981	1366.75	0.05054	1429.31	0.05848	772.588	0.05865	784.818	0.05018	880.641
	0.04987	1367.76	0.05059	1430.31	0.0585	773.635	0.05867	785.875	0.05022	881.675
	0.04992	1368.77	0.05064	1431.3	0.05853	774.687	0.05871	786.93	0.05026	882.701
	0.04996	1369.81	0.05071	1432.28	0.05856	775.73	0.05873	787.987	0.0503	883.732
	0.04999	1370.82	0.05076	1433.27	0.05859	776.767	0.05875	789.05	0.05033	884.777
	0.05004	1371.85	0.05082	1434.25	0.05862	777.798	0.05877	790.099	0.05037	885.809
	0.05008	1372.88	0.05089	1435.21	0.05864	778.841	0.0588	791.154	0.0504	886.847
	0.05013	1373.91	0.05095	1436.21	0.05867	779.882	0.05882	792.209	0.05045	887.874
	0.05016	1374.93	0.051	1437.2	0.05869	780.928	0.05885	793.253	0.05048	888.914
	0.0502	1375.97	0.05112	1436.59	0.05872	781.976	0.05887	794.313	0.05052	889.94
	0.05023	1376.99	0.05122	1437.52	0.05875	783.029	0.05889	795.371	0.05056	890.972
	0.05027	1378.02	0.05129	1438.49	0.05877	784.067	0.05892	796.426	0.0506	892.013
	0.05031	1379.06	0.05136	1439.47	0.0588	785.111	0.05895	795.214	0.05064	893.047
	0.05034	1380.1	0.05142	1440.44	0.05885	786.13	0.05919	793.752	0.05068	894.081
	0.05037	1381.12	0.05147	1441.43	0.05889	787.179	0.05926	792.404	0.05072	895.111
	0.05041	1382.16	0.05154	1442.41	0.05892	788.227	0.05926	791.081	0.05074	893.806
	0.05045	1383.19	0.05159	1443.4	0.05896	789.269	0.05932	792.103	0.05074	891.091
	0.05048	1384.21	0.05164	1444.4	0.05899	790.303	0.05934	793.159	0.05074	888.284
	0.05052	1385.23	0.05169	1445.39	0.05903	791.336	0.05941	794.178	0.05074	885.478
	0.05056	1386.28	0.05177	1446.35	0.05906	792.377	0.05943	795.224	0.05074	882.67
	0.0506	1387.32	0.05183	1447.33	0.05908	793.425	0.05946	796.282	0.05165	879.127
	0.05063	1388.33	0.05187	1448.32	0.05917	788.707	0.05949	797.326	0.05169	876.248
	0.05067	1389.36	0.05193	1449.3	0.05917	783.663	0.05951	798.376	0.05171	873.392
	0.05071	1390.38	0.05197	1450.3	0.05916	778.62	0.05952	799.444	0.05172	870.534
	0.05076	1391.4	0.05203	1451.29	0.05917	773.569	0.05955	800.502	0.05173	867.671
	0.0508	1392.42	0.05209	1452.27	0.05989	768.061	0.05958	801.546	0.05173	866.487
	0.05083	1393.44	0.05221	1452.86	0.06094	762.434	0.0596	802.608	0.05185	865.966
	0.05087	1394.46	0.05233	1453.18	0.06098	757.506	0.05963	803.669	0.05197	866.859
	0.05091	1395.5	0.0524	1454.14	0.06097	752.632	0.05965	804.721	0.05198	865.711
	0.05095	1396.51	0.05247	1455.11	0.06097	747.747	0.05967	805.779	0.05212	864.909
	0.05099	1397.53	0.05254	1456.07	0.06098	743.153	0.0597	806.831	0.05214	863.826
	0.05103	1398.56	0.05266	1456.63	0.06108	744.14	0.05973	807.882	0.05225	863.97
	0.05107	1399.59	0.05274	1457.59	0.06115	745.154	0.05976	808.942	0.0523	865
	0.05111	1400.6	0.05286	1457.95	0.06119	746.178	0.05978	809.998	0.05235	866.023
	0.05116	1401.62	0.05294	1458.92	0.06122	747.213	0.0598	811.052	0.05239	867.069
	0.0512	1402.64	0.053	1459.89	0.06125	748.251	0.05984	812.109	0.05242	868.106
	0.05124	1403.6	0.05308	1460.85	0.06128	749.287	0.05986	813.163	0.05246	869.143
	0.05133	1404.61	0.05318	1459.57	0.06129	750.324	0.05989	814.212	0.05248	870.185
	0.05138	1405.61	0.05321	1458.48	0.06133	751.358	0.05992	815.26	0.05252	871.235
	0.05144	1406.62	0.05333	1458.1	0.06135	752.397	0.05994	816.309	0.05255	872.274
	0.05149	1407.62	0.05344	1459.02	0.06138	753.44	0.05997	817.348	0.05258	873.323
	0.05154	1408.63	0.05351	1459.98	0.06141	754.48	0.06	818.409	0.05261	874.363
	0.05159	1409.64	0.05361	1460.91	0.06143	755.527	0.06002	819.468	0.05264	875.409
	0.05164	1410.64	0.05368	1461.87	0.06146	756.564	0.06004	820.522	0.05268	876.448
	0.05169	1411.66	0.05379	1460.66	0.06148	757.613	0.06007	821.572	0.05272	877.494
	0.05173	1412.68	0.05392	1459.12	0.0615	758.661	0.0601	822.624	0.05275	878.532
	0.05178	1413.62	0.05394	1457.63	0.06152	759.697	0.06013	823.684	0.05278	879.567
	0.05187	1414.63	0.05398	1456.4	0.06156	760.733	0.06016	824.726	0.05281	880.61
	0.05193	1415.65	0.05405	1455.11	0.06158	761.769	0.06019	825.77	0.05284	881.656
	0.05197	1414.82	0.05409	1454	0.0616	762.814	0.06021	826.819	0.05288	882.684
	0.05209	1415.8	0.05421	1452.85	0.06163	763.859	0.06022	822.885	0.05291	883.724
	0.05216	1416.77	0.05434	1452.91	0.06166	764.897	0.06022	817.338	0.05294	884.756
	0.05224	1417.76	0.05446	1452.51	0.06168	765.951	0.06022	811.873	0.05297	885.799
	0.0523	1418.78	0.05457	1453.43	0.0617	766.992	0.06022	806.435	0.05301	886.835
	0.05236	1419.77	0.05465	1454.38	0.06173	768.036	0.06037	800.891	0.05303	887.878
	0.05241	1420.78	0.0547	1455.38	0.06175	769.081	0.06231	794.081	0.05307	888.918
	0.05246	1421.79	0.05476	1456.36	0.06177	770.116	0.06235	788.621	0.0531	889.965
	0.05252	1422.8	0.05488	1457.22	0.0618	771.156	0.06237	783.179	0.05313	890.998
	0.05256	1423.81	0.05495	1458.19	0.06182	772.194	0.06237	777.777	0.05317	892.037
	0.05261	1424.83	0.05502	1459.16	0.06185	773.242	0.06237	772.379	0.05321	893.076
	0.05265	1425.85	0.05508	1460.14	0.06187	774.294	0.06238	771.21	0.05332	893.307
	0.0527	1426.86	0.05513	1461.12	0.0619	775.337	0.06242	772.263	0.05337	894.337
	0.05275	1427.87	0.05517	1462.12	0.06194	776.362	0.06245	773.308	0.05338	892.686
	0.05279	1428.89	0.05522	1463.11	0.06196	777.398	0.06248	774.351	0.05339	890.744
	0.05284	1428.15	0.05527	1464.12	0.06199	778.432	0.06252	775.399	0.05352	889.64
	0.05296	1429.08	0.05533	1465.1	0.06202	779.475	0.06254	776.45	0.05379	888.432
	0.05307	1430.05	0.05537	1466.11	0.06205	780.515	0.06257	777.491	0.05379	886.399
	0.05314	1431.03	0.05541	1467.11	0.06208	781.557	0.0626	778.541	0.0538	884.371
	0.05321	1432.01	0.05547	1468.09	0.06211	782.608	0.06261	779.607	0.05392	883.677
	0.05328	1432.37	0.05552	1469.09	0.06213	783.653	0.06264	780.653	0.05401	884.667
	0.0534	1433.32	0.05557	1470.08	0.06216	784.691	0.06266	781.703	0.05407	885.689
	0.05349	1434.31	0.05562	1471.07	0.0622	785.732	0.06268	782.749	0.05411	886.716
	0.05355	1435.31	0.05567	1472.06	0.06222	786.773	0.0627	783.8	0.05415	887.753
	0.05361	1436.29	0.0558	1471.79	0.06226	787.803	0.06273	784.844	0.05418	888.789
	0.05367	1436.05	0.0559	1472.71	0.06229	788.833	0.06275	785.891	0.05422	889.816
	0.0538	1436.35	0.05598	1473.66	0.06231	789.864	0.06277	786.954	0.05426	890.846
	0.05391	1437.35	0.05605	1474.63	0.06235	790.894	0.06279	788.001	0.05429	891.878
	0.05397	1438.34	0.05611	1475.6	0.06237	791.928	0.06281	789.055	0.05433	892.915
	0.05404	1439.29	0.05617	1476.58	0.0624	792.972	0.06283	790.11	0.05437	893.954
	0.05413	1440.29	0.05622	1477.56	0.06243	794.015	0.06286	791.17	0.05439	894.99
	0.05419	1441.29	0.05629	1478.54	0.06246	795.046	0.06287	792.228	0.05442	896.035
	0.05424	1442.28	0.05633	1479.53	0.0625	796.072	0.06289	793.292	0.05447	897.064
	0.0543	1443.27	0.05639	1480.5	0.06253	797.107	0.06292	794.335	0.0545	898.096
	0.05436	1444.19	0.05645	1481.5	0.06257	798.135	0.06294	795.381	0.05453	899.139
	0.05447	1445.18	0.05649	1482.49	0.0626	799.169	0.06296	796.434	0.05457	900.168
	0.05453	1446.16	0.05654	1483.48	0.06263	800.208	0.06298	797.497	0.05461	901.193
	0.0546	1447.16	0.0566	1484.46	0.06268	801.229	0.063	798.558	0.05472	899.927
	0.05465	1446.21	0.05664	1485.46	0.06272	802.253	0.06304	799.61	0.05481	900.911
	0.05477	1444.82	0.05669	1486.45	0.06275	803.284	0.06306	800.661	0.05486	901.931
	0.05482	1444.09	0.05674	1487.44	0.06279	804.302	0.06309	801.702	0.05491	902.945
	0.05494	1442.93	0.05679	1488.43	0.06282	805.336	0.0631	802.759	0.05495	903.976
	0.05505	1439.73	0.05684	1489.41	0.06284	802.161	0.06313	803.803	0.05499	905
	0.05516	1437.06	0.05689	1490.39	0.06284	798.836	0.06315	804.844	0.05504	906.027
	0.05516	1434.29	0.057	1488.6	0.06284	795.479	0.06317	805.898	0.05508	907.066
	0.05516	1431.5	0.05719	1487	0.06284	792.13	0.06321	806.934	0.05512	908.088
	0.05516	1427.7	0.05724	1485.53	0.06361	788.215	0.06322	804.851	0.05516	909.124
	0.05592	1424.53	0.05725	1484.03	0.06405	784.532	0.06322	802.392	0.0552	910.154
	0.05615	1421.6	0.05727	1482.91	0.06408	781.136	0.06323	799.942	0.05525	911.174
	0.05617	1418.66	0.05733	1481.78	0.0641	777.747	0.06323	797.478	0.05528	912.204
	0.0562	1415.71	0.05739	1480.64	0.06409	774.348	0.06407	794.426	0.05533	913.231
	0.05621	1413.84	0.05746	1479.5	0.06409	771.3	0.06421	791.854	0.05537	914.253
	0.05622	1412.67	0.05751	1478.35	0.06422	771.594	0.06423	789.385	0.05541	915.275
	0.05626	1411.5	0.05764	1477.68	0.06427	772.614	0.06425	786.914	0.05547	916.288
	0.05632	1410.3	0.05776	1477.82	0.06431	773.633	0.06425	784.439	0.05551	917.318
	0.05643	1408.9	0.05789	1478.68	0.06435	774.665	0.06425	782.469	0.05557	918.333
	0.05653	1407.69	0.05797	1479.63	0.06438	775.704	0.0643	783.503	0.05561	919.354
	0.05662	1406.57	0.05803	1480.6	0.06442	776.729	0.06433	784.556	0.05567	920.374
	0.05667	1405.89	0.0581	1481.58	0.06445	777.769	0.06435	785.596	0.05579	920.581
	0.05678	1406.28	0.05816	1482.55	0.06446	778.813	0.06438	786.646	0.05586	921.581
	0.05691	1406.62	0.05821	1483.53	0.06449	779.864	0.06441	787.697	0.05592	922.594
	0.05702	1407.61	0.05828	1484.5	0.06453	780.894	0.06444	788.754	0.05598	923.6
	0.05709	1408.58	0.05833	1485.48	0.06457	781.928	0.06446	789.81	0.05603	918.674
	0.05716	1409.59	0.05837	1486.48	0.06459	782.956	0.06449	790.865	0.05603	914.717
	0.05721	1410.59	0.05841	1487.47	0.06462	783.994	0.06451	791.912	0.05603	910.74
	0.05727	1411.61	0.05846	1488.46	0.06465	785.03	0.06453	792.97	0.05603	906.73
	0.05731	1412.62	0.05851	1489.45	0.06467	786.069	0.06456	794.02	0.05737	901.619
	0.05735	1413.63	0.05856	1490.45	0.06469	787.101	0.06458	795.067	0.05749	897.525
	0.05739	1414.66	0.05861	1491.44	0.06471	788.147	0.0646	796.109	0.05751	893.506
	0.05743	1415.68	0.05867	1492.42	0.06475	789.183	0.06462	797.168	0.05751	889.479
	0.05747	1416.71	0.05872	1493.41	0.06477	790.215	0.06465	798.224	0.05753	885.438
	0.05751	1417.72	0.05876	1494.41	0.06479	791.248	0.06467	799.28	0.05754	883.242
	0.05755	1418.74	0.05882	1495.39	0.06482	792.291	0.06468	800.329	0.05766	882.853
	0.05759	1419.76	0.05886	1493.83	0.06484	793.339	0.06471	801.373	0.05778	883.438
	0.05762	1420.77	0.05906	1492.07	0.06488	794.371	0.06473	802.424	0.05779	882.168
	0.05766	1421.8	0.05912	1490.46	0.06491	795.397	0.06475	803.487	0.05792	881.274
	0.0577	1422.81	0.05913	1488.86	0.06494	796.428	0.06478	804.531	0.05793	880.039
	0.05774	1423.84	0.05916	1487.7	0.06496	797.466	0.06479	805.584	0.05796	878.965
	0.05778	1424.86	0.05922	1486.55	0.06499	798.497	0.06482	806.633	0.05808	879.087
	0.05782	1425.9	0.05935	1485.96	0.06502	799.539	0.06484	807.675	0.05814	880.099
	0.05784	1426.92	0.05948	1486.35	0.06505	800.571	0.065	806.94	0.0582	881.12
	0.05789	1427.94	0.05957	1487.28	0.06508	801.6	0.06501	805.761	0.05824	882.156
	0.05792	1428.95	0.05964	1488.22	0.0651	802.644	0.06505	806.797	0.05828	883.185
	0.05797	1429.96	0.05972	1489.18	0.06513	803.683	0.06508	807.833	0.05832	884.215
	0.05801	1430.98	0.05977	1490.15	0.06515	802.126	0.06511	808.88	0.05835	885.246
	0.05805	1431.99	0.05982	1491.15	0.06516	798.518	0.06517	809.918	0.05839	886.28
	0.05809	1432.97	0.05987	1492.14	0.06516	794.884	0.06519	810.973	0.05842	887.31
	0.05816	1433.99	0.05994	1490.93	0.06516	791.25	0.06522	812.023	0.05846	888.344
	0.0582	1435	0.06007	1491.48	0.06518	787.624	0.06524	813.078	0.05849	889.371
	0.05825	1436.01	0.06016	1492.42	0.06644	783.128	0.06526	814.132	0.05853	890.401
	0.05829	1437.03	0.06022	1493.4	0.06649	779.463	0.06529	815.181	0.05856	891.428
	0.05833	1438.05	0.06028	1494.37	0.06652	775.811	0.06532	816.228	0.05859	892.459
	0.05837	1439.05	0.06034	1495.35	0.06653	772.204	0.06535	817.28	0.05863	893.49
	0.05843	1440.06	0.06039	1496.33	0.06652	768.577	0.06538	818.321	0.05867	894.519
	0.05847	1441.08	0.06045	1497.31	0.06653	767.465	0.0654	819.373	0.05871	895.546
	0.05851	1442.1	0.06051	1498.29	0.06659	768.476	0.06542	820.415	0.05874	896.581
	0.05855	1443.11	0.06057	1499.26	0.06664	769.488	0.06545	821.461	0.05878	897.613
	0.0586	1444.12	0.06061	1500.25	0.06668	770.505	0.06548	822.517	0.05883	898.636
	0.05865	1445.13	0.06073	1499.43	0.06672	771.533	0.06551	823.562	0.05887	899.664
	0.05869	1446.15	0.06086	1500	0.06674	772.563	0.06554	824.604	0.05891	900.685
	0.05873	1447.15	0.06099	1500.17	0.06677	773.594	0.06557	825.654	0.05895	901.716
	0.05878	1448.15	0.06109	1501.08	0.06679	774.63	0.0656	826.7	0.05899	902.74
	0.05882	1449.17	0.06115	1502.05	0.06682	775.669	0.06562	827.744	0.05903	903.763
	0.05887	1450.16	0.06122	1503.01	0.06685	776.703	0.06566	828.776	0.05908	904.784
	0.05893	1451.17	0.06128	1503.99	0.06688	777.731	0.06568	829.826	0.05912	905.814
	0.05897	1452.18	0.06133	1504.99	0.0669	778.776	0.06571	830.877	0.05917	906.829
	0.05901	1453.17	0.0614	1505.94	0.06692	779.803	0.06574	831.926	0.05921	907.856
	0.05907	1454.12	0.06145	1506.94	0.06694	780.852	0.06578	832.961	0.05925	908.874
	0.05915	1455.13	0.0615	1507.92	0.06696	781.885	0.0658	834.002	0.0593	909.895
	0.0592	1456.13	0.06156	1508.89	0.06699	782.929	0.06584	835.05	0.05935	910.91
	0.05924	1457.13	0.06162	1509.85	0.06701	783.971	0.06587	836.091	0.0594	911.931
	0.0593	1458.09	0.06168	1510.83	0.06703	785.01	0.06591	837.133	0.05948	912.921
	0.05937	1459.09	0.06173	1511.81	0.06706	786.053	0.06594	838.177	0.05954	913.932
	0.05942	1460.08	0.06179	1512.77	0.06708	787.087	0.06597	839.216	0.0596	914.942
	0.05948	1461.08	0.06183	1513.77	0.06711	788.119	0.06601	840.249	0.05965	915.956
	0.05953	1462.08	0.06189	1514.74	0.06714	789.147	0.06604	841.287	0.05971	916.971
	0.05958	1463.08	0.06195	1515.72	0.06717	790.185	0.06608	842.319	0.05977	917.978
	0.05963	1464.07	0.06201	1516.69	0.06719	791.219	0.06611	843.359	0.05982	918.99
	0.05969	1465.07	0.06206	1517.68	0.06722	792.253	0.06614	844.396	0.05988	919.999
	0.05974	1466.08	0.06213	1518.64	0.06724	793.293	0.06617	845.438	0.05994	921.003
	0.05979	1467.07	0.06219	1519.61	0.06727	794.322	0.06621	846.468	0.06004	918.972
	0.05984	1468.06	0.06226	1520.56	0.06729	795.353	0.06624	847.501	0.06004	915.089
	0.05989	1469.06	0.06233	1521.53	0.06732	796.397	0.06628	848.532	0.06033	910.602
	0.05994	1470.06	0.0624	1522.48	0.06735	797.426	0.06632	849.559	0.06036	906.242
	0.05999	1471.05	0.06246	1523.45	0.06737	798.459	0.06635	850.598	0.06037	901.906
	0.06005	1472.04	0.06251	1524.42	0.0674	799.502	0.06639	851.636	0.06079	897.205
	0.0601	1473.05	0.06256	1525.41	0.06743	800.531	0.06642	852.678	0.06155	892.22
	0.06015	1474.03	0.06263	1526.36	0.06746	801.559	0.06648	853.704	0.0616	888.04
	0.06022	1475.01	0.06269	1527.33	0.06749	802.585	0.06651	854.737	0.06161	884.363
	0.06028	1476	0.06269	1526.12	0.06751	803.615	0.06655	855.774	0.06163	880.676
	0.06034	1476.98	0.06286	1524.36	0.06755	804.649	0.06659	856.81	0.06164	877.231
	0.06039	1477.95	0.06289	1523.27	0.06757	805.69	0.06664	857.846	0.06171	876.087
	0.06046	1478.95	0.0629	1522.15	0.06761	806.72	0.06664	850.941	0.06183	875.473
	0.06052	1479.95	0.06293	1521.03	0.06764	807.758	0.06665	840.859	0.06195	875.326
	0.06057	1480.94	0.06306	1519.85	0.06767	808.783	0.06665	830.939	0.06208	874.974
	0.06063	1481.92	0.06319	1519.74	0.06771	809.803	0.06664	820.97	0.06217	875.958
	0.06069	1482.92	0.06332	1520.37	0.06774	810.835	0.06697	810.869	0.06223	876.966
	0.06074	1483.91	0.0634	1521.31	0.06777	811.857	0.07091	798.248	0.06229	877.972
	0.06079	1484.91	0.06349	1522.24	0.06781	812.89	0.0709	788.483	0.06233	878.993
	0.06084	1485.91	0.06355	1523.2	0.06784	813.92	0.07091	778.642	0.06238	880.012
	0.0609	1486.9	0.06361	1524.16	0.06788	814.941	0.07093	768.908	0.06242	881.041
	0.06095	1487.89	0.06376	1523	0.06791	815.96	0.07094	759.122	0.06246	882.071
	0.061	1488.87	0.06378	1521.73	0.06794	817	0.07094	756.384	0.06251	883.082
	0.06106	1489.83	0.06391	1521.03	0.06799	818.017	0.07097	757.486	0.06256	884.108
	0.06114	1490.79	0.06403	1520.97	0.06799	816.174	0.07104	758.505	0.0626	885.123
	0.06121	1491.77	0.06405	1519.65	0.06799	810.409	0.07111	759.523	0.06268	886.113
	0.06128	1492.74	0.06406	1518.13	0.06799	804.335	0.07116	760.551	0.06272	887.139
	0.06135	1493.72	0.06422	1517.13	0.06799	798.233	0.07119	761.593	0.06277	888.151
	0.0614	1494.71	0.06433	1515.35	0.06799	792.131	0.07121	762.626	0.06282	889.17
	0.06146	1495.69	0.06435	1513.65	0.06944	785.058	0.07124	763.669	0.06286	890.197
	0.06153	1496.67	0.06437	1512.43	0.07022	778.46	0.07126	764.709	0.0629	891.23
	0.06159	1495.46	0.0644	1511.31	0.07027	772.395	0.07129	765.749	0.06294	892.266
	0.06173	1494.2	0.06453	1510.1	0.07027	766.353	0.07131	766.791	0.06298	893.288
	0.06179	1493.1	0.06465	1509.74	0.0703	760.3	0.07134	767.843	0.06303	894.297
	0.0618	1492.16	0.06478	1510.1	0.0703	756.289	0.07135	768.905	0.06307	895.33
	0.06191	1492.29	0.06489	1511.01	0.07032	755.231	0.07138	769.941	0.06312	896.351
	0.06203	1493.05	0.06495	1511.97	0.07047	754.235	0.0714	770.986	0.06316	897.371
	0.06215	1493.97	0.06503	1512.93	0.07049	752.947	0.07142	772.033	0.06321	898.385
	0.06225	1494.93	0.06509	1513.89	0.07058	753.933	0.07144	773.084	0.06326	899.404
	0.06234	1495.91	0.06515	1514.86	0.07064	754.939	0.07147	774.121	0.06331	900.417
	0.0624	1496.88	0.0652	1515.84	0.0707	755.949	0.07149	775.162	0.06337	898.18
	0.06247	1497.85	0.06525	1516.82	0.07073	756.981	0.07151	776.209	0.06337	896.019
	0.06254	1495.98	0.0653	1517.8	0.07076	758.012	0.07154	777.239	0.06337	893.781
	0.06259	1493.98	0.06535	1518.79	0.07079	759.041	0.07156	778.291	0.0634	891.455
	0.0626	1491.93	0.0654	1519.77	0.07082	760.079	0.07159	779.334	0.06386	888.75
	0.0626	1489.84	0.06545	1520.76	0.07084	761.105	0.07161	780.381	0.06405	886.245
	0.0626	1486.95	0.06549	1521.75	0.07087	762.129	0.07164	781.415	0.06409	883.846
	0.06318	1484.65	0.06556	1522.71	0.07089	763.16	0.07166	782.454	0.06412	881.439
	0.06327	1482.45	0.0656	1523.7	0.07092	764.189	0.07168	783.505	0.06413	879.024
	0.0633	1480.21	0.06566	1524.67	0.07095	765.227	0.07171	784.547	0.06415	877.756
	0.06332	1477.97	0.06572	1525.64	0.07097	766.252	0.07173	785.594	0.06418	876.598
	0.06332	1476.53	0.06576	1526.63	0.071	767.296	0.07174	786.635	0.06431	875.522
	0.06334	1475.4	0.06581	1527.61	0.07102	768.335	0.07177	787.669	0.06443	875.505
	0.06337	1474.27	0.06586	1528.59	0.07104	769.373	0.0718	788.702	0.06455	876.338
	0.06342	1473.07	0.06591	1529.57	0.07107	770.418	0.07182	789.742	0.06463	877.327
	0.06351	1471.86	0.06597	1530.54	0.07109	771.45	0.07185	790.775	0.06469	878.331
	0.06363	1471.23	0.06601	1531.53	0.07111	772.49	0.07188	791.812	0.06475	879.337
	0.06375	1471.26	0.06607	1532.5	0.07114	773.528	0.0719	792.866	0.06479	880.355
	0.06387	1472.14	0.06611	1533.49	0.07117	774.555	0.07193	793.915	0.06485	881.362
	0.06399	1471.69	0.06616	1534.49	0.07119	775.578	0.07195	794.953	0.0649	882.376
	0.06411	1472.62	0.06622	1535.46	0.07122	776.616	0.07198	795.987	0.06495	883.385
	0.06421	1473.58	0.06626	1536.44	0.07124	777.648	0.07201	797.028	0.06499	884.401
	0.06429	1474.56	0.06632	1537.42	0.07126	778.675	0.07203	798.07	0.06503	885.415
	0.06435	1475.57	0.06638	1538.38	0.07128	779.713	0.07205	799.119	0.06507	886.438
	0.0644	1476.57	0.06651	1538.82	0.07132	780.74	0.07209	800.153	0.06511	887.466
	0.06445	1477.56	0.0666	1539.75	0.07134	781.782	0.07209	798.262	0.06517	888.486
	0.06449	1478.56	0.06667	1540.69	0.07137	782.819	0.07209	796.578	0.06521	889.51
	0.06454	1479.57	0.06674	1541.64	0.07139	783.848	0.07209	794.857	0.06525	890.537
	0.06458	1480.58	0.0668	1542.61	0.07142	784.87	0.07209	793.125	0.06529	891.562
	0.06462	1481.57	0.06687	1543.57	0.07145	785.898	0.0727	790.961	0.06535	892.574
	0.06467	1482.58	0.06693	1544.52	0.07147	786.926	0.07285	789.102	0.0654	893.586
	0.06471	1483.6	0.06698	1545.5	0.0715	787.953	0.07288	787.317	0.06545	894.596
	0.06475	1484.59	0.06705	1544.3	0.07153	788.998	0.0729	785.552	0.06551	895.591
	0.06479	1485.57	0.06717	1544.38	0.07154	787.337	0.0729	783.78	0.06557	896.593
	0.06486	1486.58	0.06729	1545.26	0.07154	785.604	0.0729	782.671	0.06562	897.599
	0.0649	1487.58	0.06737	1546.19	0.07154	783.84	0.07294	781.375	0.06569	898.595
	0.06494	1488.59	0.06743	1547.15	0.07154	782.071	0.07294	780.172	0.06575	899.596
	0.06498	1489.59	0.0675	1548.1	0.07204	779.949	0.07295	778.951	0.06587	900.472
	0.06503	1490.59	0.06756	1549.08	0.07222	778.019	0.07294	777.741	0.06594	901.463
	0.06507	1491.59	0.06763	1550.03	0.07225	776.185	0.07335	776.247	0.06606	901.906
	0.06512	1492.59	0.06768	1551.01	0.07226	774.374	0.07358	774.871	0.06616	902.875
	0.06516	1493.58	0.06773	1551.98	0.07227	772.561	0.0736	773.63	0.06625	903.851
	0.06521	1494.58	0.06779	1552.95	0.07227	770.999	0.07361	772.401	0.06633	900.602
	0.06526	1495.59	0.06786	1553.9	0.0724	771.288	0.0736	771.178	0.06633	896.214
	0.0653	1496.59	0.06799	1554.2	0.07245	772.296	0.07361	770.127	0.06633	891.563
	0.06535	1497.59	0.06806	1555.15	0.07249	773.307	0.07362	771.169	0.06633	886.841
	0.06539	1498.58	0.06819	1554.91	0.07253	774.337	0.07364	772.211	0.06707	881.512
	0.06544	1499.59	0.0683	1555.79	0.07256	775.36	0.07367	773.256	0.06759	876.34
	0.06549	1500.59	0.06839	1556.71	0.0726	776.391	0.07369	774.292	0.06777	871.376
	0.06553	1501.59	0.06847	1557.66	0.07262	777.419	0.07372	775.329	0.06781	866.514
	0.06558	1502.58	0.0686	1558.47	0.07265	778.448	0.07375	776.377	0.06785	861.638
	0.06563	1503.58	0.06868	1559.41	0.07267	779.475	0.07376	777.425	0.06788	857.183
	0.06568	1504.58	0.06875	1560.36	0.0727	780.502	0.07379	778.461	0.06789	856.088
	0.06572	1505.56	0.06883	1561.29	0.07273	781.533	0.07381	779.51	0.06793	854.941
	0.06578	1506.55	0.0689	1562.25	0.07276	782.57	0.07382	780.56	0.06803	853.758
	0.06584	1507.55	0.06897	1563.19	0.07278	783.604	0.07385	781.604	0.06813	852.604
	0.06588	1508.53	0.06904	1564.15	0.07281	784.628	0.07386	782.651	0.06826	851.49
	0.06594	1509.51	0.06911	1565.09	0.07284	785.665	0.07388	783.688	0.06839	850.858
	0.06599	1510.51	0.06917	1566.04	0.07287	786.698	0.07391	784.741	0.06851	850.694
	0.06604	1511.49	0.06923	1567	0.0729	787.732	0.07392	783.527	0.06863	851.001
	0.0661	1512.47	0.06931	1567.94	0.07292	788.76	0.07417	782.338	0.06873	851.975
	0.06616	1513.45	0.06937	1568.9	0.07295	789.791	0.07419	781.278	0.06882	852.95
	0.06621	1514.44	0.06944	1569.85	0.07297	790.816	0.07419	780.203	0.0689	853.938
	0.06626	1515.44	0.0695	1570.81	0.073	791.849	0.07426	781.222	0.06891	852.711
	0.06632	1516.42	0.06957	1571.75	0.07302	792.875	0.07429	782.252	0.06892	851.088
	0.06637	1517.41	0.06964	1572.68	0.07305	793.898	0.07431	783.294	0.06908	850.14
	0.06642	1518.39	0.06969	1573.65	0.07307	792.701	0.07434	784.343	0.06925	849.185
	0.06648	1519.36	0.06976	1574.61	0.07319	791.545	0.07436	785.379	0.06926	847.474
	0.06654	1520.34	0.06983	1575.56	0.07325	790.388	0.07439	786.412	0.06927	845.796
	0.0666	1518.46	0.06989	1576.52	0.07326	789.255	0.07441	787.459	0.06939	845.114
	0.06665	1516.27	0.06995	1577.48	0.07339	788.801	0.07443	788.493	0.06947	843.881
	0.06691	1515.16	0.07003	1578.41	0.07343	789.808	0.07446	789.533	0.0696	844.089
	0.06704	1513.17	0.0701	1579.35	0.07348	790.823	0.07448	790.583	0.06967	845.088
	0.06707	1511.31	0.07022	1580.23	0.07351	791.856	0.0745	791.634	0.06973	846.088
	0.06707	1510.19	0.07035	1580.6	0.07354	792.88	0.07453	792.675	0.06978	847.089
	0.0671	1509.04	0.07049	1581.27	0.07357	793.919	0.07455	793.724	0.06983	848.095
	0.06717	1507.99	0.07058	1582.18	0.07359	794.949	0.07458	794.754	0.06987	849.115
	0.06729	1507.85	0.07067	1583.1	0.07362	795.975	0.0746	795.8	0.06992	850.133
	0.06741	1508.27	0.0708	1583.69	0.07365	797.006	0.07463	796.836	0.06998	851.136
	0.06753	1509.19	0.07091	1584.59	0.0737	798.008	0.07464	797.874	0.07002	852.148
	0.06764	1510.14	0.071	1585.51	0.07373	799.039	0.07467	798.912	0.07007	853.164
	0.06771	1511.12	0.07113	1586.2	0.07376	800.06	0.07469	799.949	0.07013	854.164
	0.06778	1512.09	0.07122	1587.11	0.0738	801.083	0.07471	800.984	0.07019	855.163
	0.06784	1512.8	0.07133	1588	0.07383	802.101	0.07474	802.028	0.07024	856.168
	0.06796	1513.79	0.07141	1588.93	0.07386	803.128	0.07477	803.065	0.0703	857.172
	0.06802	1514.78	0.07153	1589.81	0.07389	804.153	0.07478	804.117	0.07038	858.158
	0.06807	1515.76	0.07166	1590.64	0.07392	805.18	0.07481	805.157	0.07046	859.148
	0.06813	1516.76	0.07175	1591.56	0.07395	806.205	0.07483	806.198	0.07054	860.13
	0.06817	1517.75	0.07183	1592.48	0.07397	807.233	0.07486	807.236	0.07057	858.228
	0.06823	1518.74	0.07194	1593.38	0.07401	808.253	0.07488	808.277	0.07057	855.795
	0.06828	1519.74	0.07202	1594.32	0.07403	809.289	0.07491	809.315	0.07057	853.307
	0.06833	1520.74	0.0721	1595.23	0.07406	810.314	0.07494	810.351	0.07057	850.781
	0.06837	1521.73	0.07218	1596.17	0.0741	811.339	0.07496	811.399	0.07079	848.069
	0.06843	1522.72	0.07224	1594.89	0.07413	812.365	0.07499	812.432	0.07135	845.085
	0.06848	1523.7	0.07237	1594.33	0.07417	813.38	0.07502	813.471	0.07139	842.469
	0.06853	1524.69	0.0725	1594.65	0.07421	814.401	0.07505	814.496	0.07138	839.873
	0.06858	1525.68	0.07262	1595.52	0.07426	815.415	0.07509	815.53	0.0714	837.259
	0.06863	1526.67	0.0727	1593.03	0.07429	816.43	0.07511	816.56	0.07141	834.717
	0.06868	1527.65	0.0727	1590.9	0.07432	817.451	0.07515	817.585	0.07145	833.577
	0.06873	1528.63	0.07271	1588.66	0.07445	816.786	0.07517	818.628	0.07158	832.592
	0.06878	1529.61	0.0727	1586.35	0.07452	817.78	0.07521	819.655	0.0717	832.427
	0.06884	1530.61	0.07327	1583.22	0.07456	818.792	0.07525	820.676	0.07183	832.998
	0.06888	1531.58	0.07346	1580.56	0.07461	819.804	0.07528	821.708	0.07191	833.976
	0.06894	1532.57	0.0735	1578.08	0.07465	820.814	0.07531	822.739	0.07198	834.978
	0.06899	1533.55	0.07353	1575.58	0.07469	821.838	0.07535	823.764	0.07204	835.976
	0.06904	1534.54	0.07355	1573.07	0.07473	822.851	0.07539	824.794	0.07209	836.984
	0.0691	1535.53	0.07356	1571.09	0.07477	823.86	0.07538	823.039	0.07215	837.996
	0.06915	1536.5	0.07359	1569.68	0.0748	824.886	0.07538	815.711	0.07223	838.981
	0.06922	1537.49	0.07365	1568.48	0.07485	825.901	0.07538	808.376	0.07229	839.991
	0.06927	1538.46	0.07373	1567.28	0.07488	826.916	0.07538	801.046	0.07235	840.99
	0.06932	1539.44	0.07382	1566.11	0.07493	827.935	0.07539	793.765	0.0724	842.003
	0.06939	1540.41	0.07391	1564.9	0.07506	827.091	0.07795	784.695	0.07246	843.005
	0.06945	1541.38	0.07403	1563.7	0.07519	826.472	0.07869	776.94	0.07252	844.008
	0.06951	1542.36	0.07416	1562.77	0.07527	827.458	0.07888	769.61	0.07258	845.021
	0.06957	1540.98	0.0743	1562.49	0.07528	824.947	0.0789	762.342	0.07263	846.028
	0.06958	1539.51	0.07443	1562.75	0.07529	817.324	0.0789	755.134	0.07269	847.034
	0.06958	1538.01	0.07456	1563.3	0.07529	809.861	0.07891	749.699	0.07275	848.035
	0.06958	1536.42	0.07467	1564.19	0.07529	802.348	0.07894	750.762	0.0728	849.042
	0.06958	1534.24	0.07475	1565.12	0.07529	794.836	0.07902	751.757	0.07289	850.019
	0.07001	1532.41	0.07483	1566.05	0.07792	785.542	0.07908	752.763	0.07297	851.012
	0.07016	1530.7	0.07489	1567.01	0.07809	777.927	0.07913	753.786	0.07303	847.492
[truncated: 1,495 more rows]
