# Supplementary material for: A ductile chromium–molybdenum alloy resistant to high-temperature oxidation
Source: Nature. 2025 Oct 8;646(8084):331–7. doi: 10.1038/s41586-025-09516-8 (PMC12507689; doi:10.1038/s41586-025-09516-8)
Supplement: Supplementary file 5 — Source Data Extended Data Fig. 4 [file 41586_2025_9516_MOESM5_ESM.xlsx]

## Sheet: FigE4a
alloy	Cr-37.2Mo		Cr-36.1Mo-3Si
condition	AC						H
temperature	800 °C				1100 °C		800 °C		1100 °C
time	100 h
quantity	2Theta	Intensity	2Theta	Intensity	2Theta	Intensity	2Theta	Intensity	2Theta	Intensity
unit	°	-	°	-	°	-	°	-	°	-
	9.99944	-0.11834	9.99944	-0.12289	9.99944	-0.11883	9.99944	-0.11396	9.99944	-0.11309
	10.0096	0.02966	10.0096	-0.03541	10.0096	-0.01947	10.0096	-0.05371	10.0096	0.14273
	10.0197	0.29224	10.0197	0.03124	10.0197	-0.03989	10.0197	-0.11324	10.0197	0.03919
	10.0298	0.2267	10.0298	-0.01147	10.0298	-0.03167	10.0298	-0.00605	10.0298	-0.02007
	10.0399	0.14815	10.0399	0.13332	10.0399	-0.15103	10.0399	0.34333	10.0399	0.08213
	10.05	0.02794	10.05	0.11665	10.05	0.07076	10.05	0.00782	10.05	-0.0943
	10.0601	-0.01935	10.0601	0.06614	10.0601	-0.08765	10.0601	0.1671	10.0601	-0.06761
	10.0702	0.03753	10.0702	-0.21874	10.0702	0.2227	10.0702	0.02952	10.0702	0.0216
	10.0803	0.05796	10.0803	-0.07736	10.0803	0.16587	10.0803	-0.12109	10.0803	0.20456
	10.0904	0.19297	10.0904	-0.21983	10.0904	0.10905	10.0904	-0.03639	10.0904	0.00992
	10.1005	-0.1095	10.1005	0.09084	10.1005	-0.02588	10.1005	0.13946	10.1005	0.0705
	10.1106	0.03334	10.1106	0.10202	10.1106	-0.13216	10.1106	0.12261	10.1106	-0.12673
	10.1207	0.09545	10.1207	0.05593	10.1207	0.25376	10.1207	0.09794	10.1207	-0.01666
	10.1308	-0.06378	10.1308	0.06192	10.1308	-0.01917	10.1308	0.12537	10.1308	0.12727
	10.1409	0.01918	10.1409	0.33093	10.1409	0.06468	10.1409	0.27519	10.1409	0.26861
	10.151	-0.04629	10.151	0.22756	10.151	0.07563	10.151	0.17762	10.151	0.10787
	10.1611	0.0445	10.1611	0.03825	10.1611	0.11523	10.1611	0.27277	10.1611	-0.000783964
	10.1712	0.05456	10.1712	0.05467	10.1712	0.04546	10.1712	0.07104	10.1712	0.17182
	10.1813	-0.15413	10.1813	0.3211	10.1813	-0.06596	10.1813	0.0464	10.1813	0.02673
	10.1914	0.29345	10.1914	0.08754	10.1914	0.02575	10.1914	0.05562	10.1914	0.21237
	10.2015	0.09519	10.2015	0.15606	10.2015	0.25289	10.2015	0.32266	10.2015	0.27302
	10.2117	-0.01192	10.2117	-0.0228	10.2117	0.03212	10.2117	-0.05093	10.2117	0.04982
	10.2218	-0.01485	10.2218	-0.02979	10.2218	-0.1053	10.2218	0.11195	10.2218	0.23027
	10.2319	0.17493	10.2319	0.09864	10.2319	0.0177	10.2319	0.07692	10.2319	0.12427
	10.242	0.05222	10.242	-0.03073	10.242	0.09383	10.242	0.1773	10.242	0.11724
	10.2521	0.18732	10.2521	0.24615	10.2521	0.19862	10.2521	0.08238	10.2521	0.14667
	10.2622	-0.09944	10.2622	0.0673	10.2622	0.19404	10.2622	0.1333	10.2622	-0.000969016
	10.2723	0.10078	10.2723	-0.06987	10.2723	-0.13344	10.2723	0.03057	10.2723	-0.03923
	10.2824	-0.0766	10.2824	0.22005	10.2824	0.09898	10.2824	0.04504	10.2824	0.1621
	10.2925	0.20436	10.2925	-0.00566	10.2925	0.30016	10.2925	0.29909	10.2925	0.1551
	10.3026	0.25876	10.3026	0.14625	10.3026	-0.13146	10.3026	0.18596	10.3026	0.00488
	10.3127	0.13348	10.3127	-0.00914	10.3127	0.01505	10.3127	0.02596	10.3127	-0.01773
	10.3228	0.23998	10.3228	0.33549	10.3228	-0.13009	10.3228	0.12117	10.3228	0.19405
	10.3329	0.00273	10.3329	-0.19489	10.3329	0.03206	10.3329	0.13566	10.3329	-0.04209
	10.343	0.07799	10.343	-0.23046	10.343	0.09787	10.343	0.25171	10.343	0.27647
	10.3531	0.00742	10.3531	0.19725	10.3531	0.00744	10.3531	0.06048	10.3531	0.16795
	10.3632	0.05144	10.3632	-0.17451	10.3632	0.11234	10.3632	0.16612	10.3632	0.01257
	10.3734	0.03557	10.3734	0.03446	10.3734	0.26672	10.3734	0.2301	10.3734	-0.24698
	10.3834	-0.18603	10.3834	0.10541	10.3834	0.0435	10.3834	0.0493	10.3834	0.20442
	10.3936	0.12624	10.3936	0.08783	10.3936	0.01821	10.3936	-0.14452	10.3936	-0.04209
	10.4037	0.0609	10.4037	0.16401	10.4037	-0.05915	10.4037	-0.04732	10.4037	-0.03859
	10.4138	0.2013	10.4138	-0.04888	10.4138	-0.06098	10.4138	0.3103	10.4138	0.22793
	10.4239	-0.08017	10.4239	0.05595	10.4239	0.15595	10.4239	0.24344	10.4239	0.11946
	10.434	0.30764	10.434	-0.13609	10.434	-0.13232	10.434	0.25211	10.434	0.18548
	10.4441	0.3517	10.4441	0.14062	10.4441	-0.12111	10.4441	0.05246	10.4441	0.0614
	10.4542	-0.04694	10.4542	-0.13214	10.4542	0.21043	10.4542	0.08457	10.4542	-0.04184
	10.4643	0.19245	10.4643	-0.06115	10.4643	-0.0075	10.4643	0.3068	10.4643	0.07368
	10.4744	0.26257	10.4744	0.08798	10.4744	0.00375	10.4744	0.16965	10.4744	-0.1259
	10.4845	0.15822	10.4845	0.17721	10.4845	-0.00062503	10.4845	0.2148	10.4845	0.0339
	10.4946	0.04085	10.4946	0.02165	10.4946	0.25022	10.4946	0.41881	10.4946	0.09475
	10.5047	0.11359	10.5047	0.14475	10.5047	0.29275	10.5047	-0.06468	10.5047	0.12957
	10.5148	0.1004	10.5148	-0.03944	10.5148	-0.11264	10.5148	0.30601	10.5148	-0.08821
	10.5249	0.28773	10.5249	0.34408	10.5249	-0.05968	10.5249	0.16628	10.5249	0.00912
	10.535	0.16518	10.535	-0.13177	10.535	0.04537	10.535	0.02916	10.535	0.21583
	10.5451	0.15721	10.5451	-0.05032	10.5451	0.11397	10.5451	-0.06108	10.5451	-0.05401
	10.5552	0.02686	10.5552	-0.02876	10.5552	-0.08044	10.5552	-0.04195	10.5552	0.10844
	10.5654	0.14911	10.5654	0.00322	10.5654	0.13662	10.5654	-0.01759	10.5654	-0.06503
	10.5755	0.02137	10.5755	-0.08199	10.5755	0.02296	10.5755	0.11874	10.5755	0.03754
	10.5856	0.21394	10.5856	0.06719	10.5856	-0.06205	10.5856	0.22383	10.5856	-0.12029
	10.5957	0.06538	10.5957	-0.018	10.5957	-0.1184	10.5957	0.15184	10.5957	0.33386
	10.6058	-0.13526	10.6058	0.2067	10.6058	-0.11883	10.6058	-0.0738	10.6058	0.12395
	10.6159	0.08077	10.6159	-0.09984	10.6159	0.29742	10.6159	0.13026	10.6159	-0.01043
	10.626	0.11191	10.626	-0.06262	10.626	0.22669	10.626	0.29526	10.626	0.02187
	10.6361	0.03628	10.6361	-0.05925	10.6361	-0.04455	10.6361	0.33266	10.6361	-0.11249
	10.6462	0.12993	10.6462	0.17849	10.6462	0.27798	10.6462	0.00288	10.6462	-0.07375
	10.6563	0.05953	10.6563	0.10635	10.6563	0.05363	10.6563	0.05591	10.6563	0.18374
	10.6664	0.21309	10.6664	0.10973	10.6664	0.05326	10.6664	0.41885	10.6664	0.00635
	10.6765	-0.00575	10.6765	0.23291	10.6765	0.16748	10.6765	0.0422	10.6765	0.24563
	10.6866	0.16605	10.6866	0.10088	10.6866	0.16972	10.6866	-0.08965	10.6866	0.01878
	10.6967	-0.16996	10.6967	0.15375	10.6967	-0.11448	10.6967	0.10923	10.6967	0.03672
	10.7068	0.08258	10.7068	0.21965	10.7068	0.18206	10.7068	0.06854	10.7068	0.11196
	10.7169	0.007	10.7169	-0.05298	10.7169	-0.03442	10.7169	0.12681	10.7169	0.14293
	10.727	-0.06337	10.727	-0.01051	10.727	0.10068	10.727	0.08872	10.727	-0.06306
	10.7371	0.12929	10.7371	0.0528	10.7371	0.06391	10.7371	0.15481	10.7371	0.13459
	10.7473	0.21258	10.7473	-0.00368	10.7473	0.07403	10.7473	0.18184	10.7473	-0.00629
	10.7574	0.04587	10.7574	-0.07838	10.7574	0.13103	10.7574	0.21929	10.7574	0.17055
	10.7675	0.32709	10.7675	0.0787	10.7675	-0.04633	10.7675	0.30622	10.7675	0.03229
	10.7776	0.03018	10.7776	0.14202	10.7776	0.36225	10.7776	0.15097	10.7776	0.22737
	10.7877	-0.03234	10.7877	-0.18787	10.7877	0.20053	10.7877	0.07125	10.7877	-0.09577
	10.7978	0.26192	10.7978	0.00307	10.7978	0.00756	10.7978	0.0384	10.7978	0.07589
	10.8079	0.07701	10.8079	-0.12108	10.8079	0.32503	10.8079	0.20608	10.8079	-0.11703
	10.818	0.18898	10.818	0.11674	10.818	0.08521	10.818	0.31647	10.818	0.10933
	10.8281	0.20981	10.8281	0.02906	10.8281	0.0355	10.8281	0.09354	10.8281	-0.00285
	10.8382	0.18117	10.8382	0.13929	10.8382	0.22539	10.8382	0.12321	10.8382	0.01259
	10.8483	0.06399	10.8483	-0.15412	10.8483	-0.0144	10.8483	0.07215	10.8483	0.16345
	10.8584	-0.08703	10.8584	-0.01263	10.8584	0.12863	10.8584	0.05496	10.8584	0.2466
	10.8685	0.15778	10.8685	0.09241	10.8685	0.0972	10.8685	-0.14452	10.8685	0.14748
	10.8786	0.10572	10.8786	-0.07598	10.8786	-0.00975	10.8786	-0.05318	10.8786	0.01971
	10.8887	0.03805	10.8887	0.19052	10.8887	0.30518	10.8887	-0.01653	10.8887	-0.10284
	10.8988	0.20996	10.8988	0.01693	10.8988	0.000332468	10.8988	0.15555	10.8988	-0.03007
	10.9089	0.00948	10.9089	0.02824	10.9089	0.08091	10.9089	0.23388	10.9089	0.09479
	10.9191	0.14495	10.9191	0.31039	10.9191	0.11202	10.9191	0.19763	10.9191	-0.04337
	10.9292	0.27521	10.9292	-0.04028	10.9292	0.23428	10.9292	0.07545	10.9292	-0.00704
	10.9393	-0.07629	10.9393	0.03355	10.9393	-0.18511	10.9393	0.01057	10.9393	-0.12955
	10.9494	0.1894	10.9494	0.08133	10.9494	0.16373	10.9494	0.08371	10.9494	0.17502
	10.9595	0.03322	10.9595	0.19423	10.9595	-0.0421	10.9595	0.15164	10.9595	0.26867
	10.9696	0.16611	10.9696	-0.13819	10.9696	-0.08646	10.9696	0.04771	10.9696	-0.01789
	10.9797	0.15317	10.9797	0.13357	10.9797	0.04887	10.9797	-0.07445	10.9797	0.1591
	10.9898	0.31992	10.9898	0.28815	10.9898	0.04879	10.9898	0.14193	10.9898	-0.18213
	10.9999	0.22366	10.9999	-0.15883	10.9999	-0.07367	10.9999	0.31926	10.9999	0.06519
	11.01	-0.01062	11.01	0.04263	11.01	0.03304	11.01	-0.01382	11.01	-0.0703
	11.0201	0.0025	11.0201	0.21284	11.0201	0.01477	11.0201	0.08539	11.0201	-0.02088
	11.0302	-0.11978	11.0302	0.094	11.0302	0.04598	11.0302	-0.16436	11.0302	-0.17459
	11.0403	-0.000615881	11.0403	-0.06651	11.0403	0.09803	11.0403	0.09632	11.0403	0.10401
	11.0504	0.12637	11.0504	0.12716	11.0504	-0.00355	11.0504	0.13565	11.0504	0.1248
	11.0605	-0.01747	11.0605	0.19843	11.0605	0.14748	11.0605	-0.09846	11.0605	-0.01586
	11.0706	0.10692	11.0706	0.15774	11.0706	0.13706	11.0706	0.05546	11.0706	0.06484
	11.0807	-0.20878	11.0807	-0.0991	11.0807	0.1579	11.0807	0.08439	11.0807	0.00492
	11.0908	0.15	11.0908	0.09719	11.0908	-0.12073	11.0908	0.12894	11.0908	0.28876
	11.1009	-0.01205	11.1009	0.13202	11.1009	0.13191	11.1009	0.21256	11.1009	-0.16437
	11.1111	0.01601	11.1111	0.14082	11.1111	0.17361	11.1111	0.07743	11.1111	-0.12271
	11.1212	0.21335	11.1212	0.07931	11.1212	0.10855	11.1212	-0.02384	11.1212	0.23407
	11.1313	0.356	11.1313	0.26781	11.1313	-0.19608	11.1313	-0.03396	11.1313	0.23148
	11.1414	-0.03259	11.1414	0.14902	11.1414	-0.01112	11.1414	0.04708	11.1414	-0.09923
	11.1515	-0.01232	11.1515	0.05628	11.1515	0.1452	11.1515	0.000507846	11.1515	0.12736
	11.1616	0.11473	11.1616	-0.05209	11.1616	0.22341	11.1616	0.21957	11.1616	0.14562
	11.1717	0.06209	11.1717	-0.16566	11.1717	-0.10983	11.1717	0.1079	11.1717	-0.12777
	11.1818	0.27509	11.1818	0.08016	11.1818	-0.0264	11.1818	0.25145	11.1818	0.08582
	11.1919	0.00111	11.1919	0.09681	11.1919	0.01278	11.1919	0.05646	11.1919	0.09629
	11.202	0.17766	11.202	0.25409	11.202	-0.08085	11.202	0.01512	11.202	-0.01302
	11.2121	0.07036	11.2121	0.20564	11.2121	-0.17968	11.2121	0.24723	11.2121	-0.05983
	11.2222	-0.06298	11.2222	0.06866	11.2222	0.08244	11.2222	-0.05452	11.2222	-0.11965
	11.2323	0.0016	11.2323	-0.12821	11.2323	0.243	11.2323	0.17759	11.2323	0.14866
	11.2424	-0.01974	11.2424	0.08638	11.2424	0.04941	11.2424	0.00866	11.2424	-0.12208
	11.2525	0.07871	11.2525	0.11087	11.2525	0.10322	11.2525	0.21214	11.2525	0.04729
	11.2626	0.17977	11.2626	0.27078	11.2626	0.05027	11.2626	-0.02709	11.2626	-0.20521
	11.2727	-0.02906	11.2727	0.14685	11.2727	0.26035	11.2727	0.1191	11.2727	0.16469
	11.2828	0.15794	11.2828	-0.09688	11.2828	0.17356	11.2828	0.07779	11.2828	0.02939
	11.293	0.01162	11.293	0.13597	11.293	0.1597	11.293	0.02347	11.293	0.03473
	11.3031	0.17781	11.3031	0.15007	11.3031	0.19794	11.3031	-0.04648	11.3031	0.0635
	11.3132	0.12004	11.3132	0.25271	11.3132	0.13983	11.3132	0.2065	11.3132	0.08708
	11.3233	0.30447	11.3233	0.2564	11.3233	0.13381	11.3233	0.00115	11.3233	0.16275
	11.3334	0.22848	11.3334	-0.07844	11.3334	-0.17689	11.3334	0.01976	11.3334	-0.11835
	11.3435	-0.12875	11.3435	0.22213	11.3435	0.07753	11.3435	0.1764	11.3435	-0.02965
	11.3536	0.09997	11.3536	-0.04499	11.3536	-0.02742	11.3536	0.02054	11.3536	0.18146
	11.3637	-0.07236	11.3637	-0.1168	11.3637	-0.08288	11.3637	0.02874	11.3637	-0.07097
	11.3738	0.03397	11.3738	0.01452	11.3738	0.15333	11.3738	-0.15054	11.3738	0.01775
	11.3839	0.03614	11.3839	-0.16145	11.3839	0.17341	11.3839	0.08944	11.3839	0.1846
	11.394	0.27789	11.394	-0.01282	11.394	0.07371	11.394	0.01693	11.394	0.06501
	11.4041	0.25403	11.4041	0.30508	11.4041	-0.07807	11.4041	0.09547	11.4041	0.04177
	11.4142	0.14423	11.4142	0.11258	11.4142	0.05923	11.4142	0.05682	11.4142	0.09667
	11.4243	0.0084	11.4243	-0.02263	11.4243	0.10278	11.4243	0.26297	11.4243	-0.06197
	11.4344	-0.06232	11.4344	0.28487	11.4344	-0.0073	11.4344	0.23735	11.4344	0.07367
	11.4445	0.018	11.4445	0.18873	11.4445	0.14304	11.4445	0.22215	11.4445	-0.0511
	11.4546	0.05927	11.4546	0.19937	11.4546	0.03558	11.4546	0.06633	11.4546	0.05851
	11.4648	0.07711	11.4648	0.06418	11.4648	-0.00155	11.4648	0.01208	11.4648	0.01709
	11.4749	0.12099	11.4749	0.02535	11.4749	0.36236	11.4749	0.03336	11.4749	0.18661
	11.485	-0.13981	11.485	0.14277	11.485	-0.11747	11.485	-0.00787	11.485	0.22333
	11.4951	0.17492	11.4951	0.22634	11.4951	0.04073	11.4951	0.03946	11.4951	0.12724
	11.5052	0.17455	11.5052	0.02086	11.5052	-0.05887	11.5052	0.16751	11.5052	0.07283
	11.5153	0.3096	11.5153	0.16173	11.5153	0.09154	11.5153	-0.05859	11.5153	0.1929
	11.5254	-0.20118	11.5254	0.09167	11.5254	0.16644	11.5254	0.42104	11.5254	0.15152
	11.5355	0.12138	11.5355	0.21693	11.5355	0.36114	11.5355	0.234	11.5355	-0.05913
	11.5456	0.14447	11.5456	0.18595	11.5456	0.11835	11.5456	-0.06241	11.5456	0.00888
	11.5557	0.0061	11.5557	0.20705	11.5557	0.08911	11.5557	0.03703	11.5557	-0.05071
	11.5658	0.23753	11.5658	-0.01403	11.5658	0.27602	11.5658	0.20938	11.5658	0.01992
	11.5759	0.10699	11.5759	0.2727	11.5759	0.16867	11.5759	-0.00889	11.5759	-0.11257
	11.586	0.15875	11.586	-0.10722	11.586	0.08217	11.586	0.18431	11.586	0.03619
	11.5961	0.03863	11.5961	-0.01839	11.5961	-0.01214	11.5961	-0.1876	11.5961	-0.05462
	11.6062	0.10602	11.6062	-0.09362	11.6062	0.21127	11.6062	0.01862	11.6062	0.13843
	11.6163	0.11352	11.6163	0.13584	11.6163	0.22375	11.6163	0.18058	11.6163	-0.17632
	11.6264	0.04551	11.6264	0.02156	11.6264	0.03572	11.6264	-0.00642	11.6264	0.13393
	11.6365	0.07125	11.6365	0.11301	11.6365	0.17062	11.6365	0.46805	11.6365	0.07961
	11.6466	0.11262	11.6466	0.1602	11.6466	-0.08249	11.6466	0.07793	11.6466	-0.00857
	11.6568	-0.02309	11.6568	-0.00355	11.6568	0.15659	11.6568	-0.0127	11.6568	0.03348
	11.6669	0.12507	11.6669	0.39	11.6669	-0.03661	11.6669	0.11543	11.6669	-0.17968
	11.677	0.15864	11.677	0.11429	11.677	0.19207	11.677	0.07949	11.677	-0.03147
	11.6871	0.14274	11.6871	0.05212	11.6871	-0.00372	11.6871	-0.02936	11.6871	0.18446
	11.6972	-0.12315	11.6972	0.17225	11.6972	0.26665	11.6972	0.28368	11.6972	-0.22981
	11.7073	0.12398	11.7073	0.15696	11.7073	-0.04109	11.7073	0.14359	11.7073	0.24655
	11.7174	0.13675	11.7174	0.14168	11.7174	0.09127	11.7174	0.18579	11.7174	0.17344
	11.7275	0.0115	11.7275	-0.01422	11.7275	0.26792	11.7275	0.21498	11.7275	0.12898
	11.7376	-0.10333	11.7376	0.32207	11.7376	-0.01636	11.7376	-0.07353	11.7376	0.01421
	11.7477	0.05268	11.7477	-0.16455	11.7477	0.16812	11.7477	0.09629	11.7477	0.09998
	11.7578	-0.05433	11.7578	0.24728	11.7578	-0.01458	11.7578	0.15154	11.7578	0.00606
	11.7679	0.19284	11.7679	0.02108	11.7679	-0.18425	11.7679	0.20679	11.7679	0.07361
	11.778	0.1223	11.778	0.28708	11.778	0.05494	11.778	0.04589	11.778	0.2297
	11.7881	-0.00292	11.7881	0.11298	11.7881	0.21081	11.7881	0.15063	11.7881	-0.06211
	11.7982	0.00728	11.7982	0.2618	11.7982	0.28336	11.7982	0.1512	11.7982	0.15911
	11.8083	0.04614	11.8083	0.09552	11.8083	0.09289	11.8083	0.26636	11.8083	0.05741
	11.8185	0.18396	11.8185	-0.01606	11.8185	0.04827	11.8185	0.01955	11.8185	0.13801
	11.8285	-0.01155	11.8285	0.3411	11.8285	0.0323	11.8285	0.23368	11.8285	0.15873
	11.8387	0.07159	11.8387	0.1514	11.8387	-0.05397	11.8387	0.15875	11.8387	0.03622
	11.8488	0.02713	11.8488	0.38619	11.8488	0.06029	11.8488	0.09163	11.8488	-0.04982
	11.8589	0.29778	11.8589	0.06108	11.8589	-0.06242	11.8589	-0.02756	11.8589	0.27821
	11.869	0.21948	11.869	-0.04788	11.869	0.21332	11.869	0.34804	11.869	0.16093
	11.8791	-0.05152	11.8791	0.00723	11.8791	0.30156	11.8791	0.15073	11.8791	0.1348
	11.8892	0.37019	11.8892	-0.01318	11.8892	-0.02685	11.8892	-0.14553	11.8892	-0.17777
	11.8993	0.07576	11.8993	0.03413	11.8993	0.05621	11.8993	0.12331	11.8993	0.06695
	11.9094	-0.16918	11.9094	0.14654	11.9094	0.095	11.9094	0.18643	11.9094	-0.01645
	11.9195	0.13275	11.9195	0.24334	11.9195	0.1286	11.9195	0.11674	11.9195	0.09548
	11.9296	0.13521	11.9296	0.02764	11.9296	0.20127	11.9296	0.22675	11.9296	0.17616
	11.9397	0.41112	11.9397	0.08798	11.9397	0.20884	11.9397	0.06592	11.9397	0.02247
	11.9498	0.1063	11.9498	0.28896	11.9498	0.0784	11.9498	0.13947	11.9498	0.01983
	11.9599	0.27805	11.9599	0.0316	11.9599	0.18235	11.9599	0.09063	11.9599	0.13178
	11.97	0.16335	11.97	0.12322	11.97	0.05714	11.97	-0.11706	11.97	0.07187
	11.9801	0.05646	11.9801	-0.09507	11.9801	-0.07067	11.9801	0.06849	11.9801	0.04581
	11.9902	-0.19886	11.9902	0.1476	11.9902	0.05153	11.9902	0.07956	11.9902	0.05101
	12.0003	0.20208	12.0003	-0.0889	12.0003	-0.01636	12.0003	0.29896	12.0003	0.07705
	12.0105	0.07698	12.0105	0.1121	12.0105	0.1892	12.0105	-0.00506	12.0105	0.3505
	12.0206	-0.00124	12.0206	0.18811	12.0206	0.18903	12.0206	0.08414	12.0206	0.03541
	12.0307	-0.03778	12.0307	-0.02233	12.0307	0.08471	12.0307	0.16033	12.0307	0.18126
	12.0408	0.03765	12.0408	0.19691	12.0408	-0.04044	12.0408	0.05163	12.0408	0.10317
	12.0509	0.31102	12.0509	-0.07602	12.0509	0.17557	12.0509	0.27887	12.0509	-0.01398
	12.061	0.2823	12.061	-0.12239	12.061	0.15722	12.061	-0.29076	12.061	0.10325
	12.0711	0.30827	12.0711	0.07752	12.0711	-0.11894	12.0711	-0.07393	12.0711	0.14236
	12.0812	0.01915	12.0812	0.1264	12.0812	-0.04093	12.0812	0.04916	12.0812	0.0096
	12.0913	0.30555	12.0913	0.01903	12.0913	-0.10092	12.0913	0.22694	12.0913	0.04092
	12.1014	-0.07731	12.1014	0.22156	12.1014	0.11774	12.1014	0.25107	12.1014	0.02015
	12.1115	0.21431	12.1115	0.22617	12.1115	0.28693	12.1115	0.04865	12.1115	0.14783
	12.1216	0.01636	12.1216	0.39746	12.1216	0.05248	12.1216	0.0129	12.1216	-0.02396
	12.1317	0.34705	12.1317	-0.04583	12.1317	-0.20018	12.1317	0.01882	12.1317	0.04905
	12.1418	0.03192	12.1418	-0.10369	12.1418	0.15914	12.1418	0.11329	12.1418	-0.09668
	12.1519	0.04492	12.1519	0.17178	12.1519	0.04451	12.1519	-0.08652	12.1519	0.33051
	12.162	-0.07749	12.162	-0.15692	12.162	0.07312	12.162	0.30744	12.162	0.05458
	12.1721	0.03187	12.1721	0.40242	12.1721	0.06008	12.1721	0.18577	12.1721	-0.21093
	12.1822	0.44853	12.1822	0.19613	12.1822	0.11996	12.1822	-0.00621	12.1822	0.01316
	12.1923	-0.08793	12.1923	0.0237	12.1923	0.19808	12.1923	0.08828	12.1923	-0.02317
	12.2025	0.21937	12.2025	0.19764	12.2025	0.21631	12.2025	0.02391	12.2025	0.2426
	12.2126	0.06053	12.2126	0.02522	12.2126	-0.12482	12.2126	0.07153	12.2126	0.13597
	12.2227	0.18034	12.2227	0.13926	12.2227	0.14603	12.2227	0.0228	12.2227	0.21165
	12.2328	-0.04621	12.2328	0.1179	12.2328	-0.10654	12.2328	0.07043	12.2328	0.04775
	12.2429	0.03976	12.2429	0.10174	12.2429	0.1435	12.2429	0.00869	12.2429	0.1651
	12.253	0.08406	12.253	0.15591	12.253	0.09928	12.253	0.07976	12.253	-0.10295
	12.2631	0.03722	12.2631	0.1606	12.2631	0.20351	12.2631	-0.1252	12.2631	0.11338
	12.2732	0.28727	12.2732	0.46998	12.2732	0.27649	12.2732	0.06046	12.2732	0.01982
	12.2833	0.06075	12.2833	0.23509	12.2833	0.30261	12.2833	0.26176	12.2833	0.15283
	12.2934	-0.04857	12.2934	0.08615	12.2934	0.07354	12.2934	-0.09163	12.2934	-0.01364
	12.3035	0.28483	12.3035	0.22367	12.3035	0.33665	12.3035	0.08363	12.3035	0.14543
	12.3136	0.06614	12.3136	0.12943	12.3136	-0.03303	12.3136	0.27712	12.3136	0.12742
	12.3237	0.27715	12.3237	-0.22002	12.3237	0.10771	12.3237	0.07479	12.3237	0.17972
	12.3338	0.32931	12.3338	0.05033	12.3338	0.15731	12.3338	0.00527	12.3338	0.37527
	12.3439	0.19137	12.3439	0.11756	12.3439	0.23036	12.3439	0.05294	12.3439	-0.02033
	12.354	0.155	12.354	0.03114	12.354	-0.06376	12.354	0.11364	12.354	0.01377
	12.3642	0.17072	12.3642	0.11661	12.3642	0.14993	12.3642	0.14049	12.3642	0.13642
	12.3742	0.09529	12.3742	0.25416	12.3742	0.07457	12.3742	0.16734	12.3742	0.01168
	12.3844	0.14748	12.3844	0.07922	12.3844	0.10339	12.3844	0.1291	12.3844	0.05882
	12.3945	0.20748	12.3945	0.19335	12.3945	0.05149	12.3945	0.0596	12.3945	-0.01122
	12.4046	0.23104	12.4046	-0.06231	12.4046	-0.15926	12.4046	0.03439	12.4046	-0.03698
	12.4147	0.15563	12.4147	0.20287	12.4147	0.11699	12.4147	0.04303	12.4147	0.14821
	12.4248	0.15055	12.4248	0.28836	12.4248	-0.17447	12.4248	0.10115	12.4248	0.25267
	12.4349	0.29131	12.4349	0.15772	12.4349	-0.11572	12.4349	0.24261	12.4349	0.07068
	12.445	-0.01845	12.445	0.13124	12.445	-0.03353	12.445	-0.00134	12.445	-0.14256
	12.4551	0.08325	12.4551	0.07873	12.4551	0.1268	12.4551	0.24169	12.4551	0.02443
	12.4652	0.12767	12.4652	0.1981	12.4652	-0.06182	12.4652	0.16181	12.4652	0.01433
	12.4753	0.29709	12.4753	0.06226	12.4753	0.03603	12.4753	0.24079	12.4753	-0.11815
	12.4854	0.10975	12.4854	0.21029	12.4854	0.35003	12.4854	-0.00835	12.4854	0.05146
	12.4955	0.18023	12.4955	0.163	12.4955	0.00779	12.4955	0.09147	12.4955	0.15597
	12.5056	-0.07221	12.5056	0.11833	12.5056	-0.06621	12.5056	0.09233	12.5056	0.24225
	12.5157	0.17276	12.5157	0.26116	12.5157	0.45876	12.5157	-0.0318	12.5157	0.12282
	12.5258	0.11825	12.5258	0.17743	12.5258	0.22072	12.5258	0.02116	12.5258	-0.00442
	12.5359	0.0976	12.5359	0.01037	12.5359	0.1207	12.5359	-0.12119	12.5359	-0.11863
	12.546	0.01185	12.546	0.09332	12.546	0.17695	12.546	0.03594	12.546	0.16821
	12.5562	0.28288	12.5562	0.04607	12.5562	-0.13659	12.5562	0.13578	12.5562	0.02276
	12.5663	0.14506	12.5663	-0.1366	12.5663	-0.09334	12.5663	0.24605	12.5663	0.08044
	12.5764	0.01246	12.5764	0.1573	12.5764	-0.05269	12.5764	0.20007	12.5764	-0.04937
	12.5865	0.13767	12.5865	0.11527	12.5865	-0.03808	12.5865	0.0343	12.5865	0.03698
	12.5966	0.30976	12.5966	0.14616	12.5966	0.23176	12.5966	-0.02209	12.5966	0.06604
	12.6067	0.09124	12.6067	0.03122	12.6067	-0.03225	12.6067	0.01267	12.6067	-0.01427
	12.6168	0.000321117	12.6168	0.19232	12.6168	0.1152	12.6168	0.19588	12.6168	-0.06332
	12.6269	0.2792	12.6269	0.23104	12.6269	0.16111	12.6269	0.23846	12.6269	0.2444
	12.637	0.16225	12.637	0.09789	12.637	0.16275	12.637	0.09094	12.637	0.05995
	12.6471	0.26667	12.6471	0.13922	12.6471	0.23211	12.6471	-0.01751	12.6471	-0.12189
	12.6572	0.03254	12.6572	0.07638	12.6572	0.05409	12.6572	0.30112	12.6572	0.01919
	12.6673	0.14217	12.6673	-0.01509	12.6673	0.25628	12.6673	0.03122	12.6673	0.43371
	12.6774	0.01743	12.6774	-0.05708	12.6774	0.21629	12.6774	0.10508	12.6774	-0.09967
	12.6875	-0.02397	12.6875	0.10146	12.6875	0.12423	12.6875	0.13987	12.6875	0.30445
	12.6976	0.0987	12.6976	0.33812	12.6976	0.06083	12.6976	0.17467	12.6976	0.05493
	12.7077	0.14065	12.7077	0.30656	12.7077	0.08076	12.7077	-0.01709	12.7077	0.05803
	12.7178	0.10187	12.7178	0.11095	12.7178	0.19967	12.7178	-0.07083	12.7178	0.25123
	12.7279	0.18028	12.7279	-0.07164	12.7279	0.1441	12.7279	0.1593	12.7279	-0.2066
	12.738	0.13631	12.738	0.39681	12.738	-0.03645	12.738	0.08474	12.738	0.07256
	12.7482	0.24859	12.7482	0.15694	12.7482	0.22311	12.7482	0.29143	12.7482	-0.07536
	12.7583	0.14472	12.7583	0.20613	12.7583	-0.00951	12.7583	0.06063	12.7583	0.11267
	12.7684	0.32993	12.7684	0.09648	12.7684	0.38288	12.7684	0.20223	12.7684	0.10799
	12.7785	0.07764	12.7785	-0.04963	12.7785	0.09038	12.7785	0.073	12.7785	0.24134
	12.7886	0.02067	12.7886	-0.00823	12.7886	0.38904	12.7886	0.1495	12.7886	0.1195
	12.7987	0.03923	12.7987	0.18161	12.7987	-0.06229	12.7987	0.0958	12.7987	-0.12995
	12.8088	0.08904	12.8088	0.19176	12.8088	0.16086	12.8088	0.25565	12.8088	-0.07991
	12.8189	0.43573	12.8189	0.35297	12.8189	0.00382	12.8189	0.2905	12.8189	-0.02205
	12.829	-0.08476	12.829	-0.01968	12.829	0.26606	12.829	-0.0809	12.829	0.11394
	12.8391	0.21507	12.8391	0.09986	12.8391	0.16893	12.8391	0.2326	12.8391	0.16921
	12.8492	0.37949	12.8492	0.23243	12.8492	0.03796	12.8492	0.0435	12.8492	0.34167
	12.8593	0.21058	12.8593	0.04209	12.8593	-0.05395	12.8593	0.15389	12.8593	-0.17336
	12.8694	-0.13801	12.8694	0.0028	12.8694	-0.02084	12.8694	0.1523	12.8694	0.05902
	12.8795	-0.20934	12.8795	0.02601	12.8795	0.16593	12.8795	0.11686	12.8795	0.0414
	12.8896	0.22195	12.8896	0.26537	12.8896	0.12093	12.8896	0.18299	12.8896	0.01597
	12.8997	0.09856	12.8997	0.08807	12.8997	0.31552	12.8997	0.16058	12.8997	0.24837
	12.9099	0.1184	12.9099	0.05661	12.9099	-0.21383	12.9099	0.12776	12.9099	0.23598
	12.92	0.08095	12.92	-0.04256	12.92	0.56151	12.92	-0.16808	12.92	0.12724
	12.9301	0.07997	12.9301	-0.08183	12.9301	0.02176	12.9301	0.03869	12.9301	-0.0466
	12.9402	0.14931	12.9402	0.14975	12.9402	0.30754	12.9402	-0.10089	12.9402	0.03218
	12.9503	0.20302	12.9503	0.26934	12.9503	0.06988	12.9503	0.00172	12.9503	0.09794
	12.9604	0.06404	12.9604	0.02697	12.9604	0.22287	12.9604	0.07569	12.9604	0.24444
	12.9705	0.06308	12.9705	0.2221	12.9705	0.10242	12.9705	0.01946	12.9705	0.09928
	12.9806	0.109	12.9806	0.23754	12.9806	0.01064	12.9806	0.04916	12.9806	0.04527
	12.9907	-0.20706	12.9907	0.10716	12.9907	0.04125	12.9907	0.04502	12.9907	0.08763
	13.0008	0.02377	13.0008	0.1148	13.0008	0.12396	13.0008	0.10859	13.0008	0.09613
	13.0109	0.10617	13.0109	0.14589	13.0109	0.1546	13.0109	0.13571	13.0109	-0.00473
	13.021	0.25367	13.021	-0.00792	13.021	0.26597	13.021	0.11855	13.021	-0.08215
	13.0311	0.43764	13.0311	0.24713	13.0311	0.29141	13.0311	0.15349	13.0311	0.14773
	13.0412	0.17891	13.0412	0.15063	13.0412	0.10593	13.0412	0.06864	13.0412	0.15106
	13.0513	0.20924	13.0513	0.12444	13.0513	0.10535	13.0513	0.27285	13.0513	0.09971
	13.0614	0.16406	13.0614	-0.02414	13.0614	0.07614	13.0614	0.13072	13.0614	0.0744
	13.0715	0.0069	13.0715	-0.05292	13.0715	-0.039	13.0715	0.14744	13.0715	-0.266
	13.0816	0.17006	13.0816	0.01986	13.0816	0.18701	13.0816	-0.09624	13.0816	-0.00223
	13.0917	0.14834	13.0917	0.03797	13.0917	-0.00363	13.0917	-0.03003	13.0917	0.18602
	13.1019	0.28807	13.1019	0.13159	13.1019	0.10781	13.1019	0.11691	13.1019	-0.09707
	13.112	0.15438	13.112	-0.01175	13.112	0.15156	13.112	0.19876	13.112	-0.03119
	13.1221	0.40089	13.1221	0.22512	13.1221	0.09636	13.1221	0.20248	13.1221	0.07636
	13.1322	-0.06352	13.1322	0.0323	13.1322	-0.04216	13.1322	-0.01515	13.1322	0.03808
	13.1423	0.27155	13.1423	-0.11624	13.1423	0.03547	13.1423	-0.21454	13.1423	0.25502
	13.1524	0.1509	13.1524	0.50085	13.1524	0.11832	13.1524	0.06784	13.1524	0.28186
	13.1625	0.3115	13.1625	0.02419	13.1625	-0.11393	13.1625	0.02471	13.1625	-0.0689
	13.1726	0.18304	13.1726	-0.13996	13.1726	0.14082	13.1726	0.06231	13.1726	0.09597
	13.1827	0.08324	13.1827	0.33392	13.1827	0.24453	13.1827	0.12335	13.1827	0.10721
	13.1928	0.37407	13.1928	0.14634	13.1928	0.16335	13.1928	0.25731	13.1928	0.06897
	13.2029	-0.12416	13.2029	0.18272	13.2029	0.10823	13.2029	0.22721	13.2029	0.09585
	13.213	0.16667	13.213	0.00817	13.213	0.00884	13.213	0.06691	13.213	0.13836
	13.2231	0.17887	13.2231	-0.06221	13.2231	0.32613	13.2231	0.17224	13.2231	0.10014
	13.2332	-0.02768	13.2332	0.13305	13.2332	-0.04667	13.2332	0.02757	13.2332	-0.16984
	13.2433	0.18766	13.2433	0.23716	13.2433	0.35918	13.2433	-0.03636	13.2433	0.1279
	13.2534	0.31966	13.2534	0.07825	13.2534	-0.14121	13.2534	-0.04821	13.2534	0.0845
	13.2635	0.44907	13.2635	0.23185	13.2635	-0.05045	13.2635	-0.000157725	13.2635	-0.16463
	13.2736	0.35452	13.2736	-0.10933	13.2736	-0.19405	13.2736	-0.03283	13.2736	0.13574
	13.2837	0.23654	13.2837	-0.26301	13.2837	0.27173	13.2837	-0.18529	13.2837	0.26423
	13.2939	-0.11059	13.2939	0.11165	13.2939	0.01096	13.2939	0.32371	13.2939	0.062
	13.304	0.27404	13.304	-0.01107	13.304	0.10697	13.304	0.29105	13.304	0.19572
	13.3141	0.3566	13.3141	0.29329	13.3141	-0.01315	13.3141	0.10475	13.3141	-0.02733
	13.3242	0.34021	13.3242	0.16797	13.3242	-0.14108	13.3242	0.08512	13.3242	0.08557
	13.3343	0.26913	13.3343	0.12338	13.3343	0.33516	13.3343	-0.01523	13.3343	0.30003
	13.3444	0.35171	13.3444	0.03192	13.3444	0.24111	13.3444	0.35056	13.3444	0.1994
	13.3545	0.04366	13.3545	0.32589	13.3545	0.04289	13.3545	0.06011	13.3545	0.15347
	13.3646	0.26427	13.3646	0.05475	13.3646	0.36292	13.3646	0.26706	13.3646	0.15441
	13.3747	0.03436	13.3747	-0.01325	13.3747	0.20899	13.3747	-0.12495	13.3747	0.04599
	13.3848	0.06748	13.3848	0.39792	13.3848	-0.09336	13.3848	-0.01434	13.3848	0.17455
	13.3949	-0.01398	13.3949	0.25961	13.3949	-0.06758	13.3949	0.05981	13.3949	-0.0849
	13.405	0.06863	13.405	-0.06099	13.405	0.28374	13.405	0.23552	13.405	0.01243
	13.4151	0.24759	13.4151	0.11842	13.4151	-0.04984	13.4151	0.26541	13.4151	0.03945
	13.4252	0.21042	13.4252	0.10773	13.4252	0.35358	13.4252	-0.10314	13.4252	0.34252
	13.4353	0.23315	13.4353	0.16736	13.4353	0.24919	13.4353	0.08561	13.4353	0.07269
	13.4454	0.18557	13.4454	0.04991	13.4454	0.36095	13.4454	0.06343	13.4454	-0.05912
	13.4556	0.03904	13.4556	-0.00503	13.4556	0.04565	13.4556	0.14802	13.4556	0.11115
	13.4657	0.24408	13.4657	0.25513	13.4657	0.03764	13.4657	-0.00958	13.4657	0.23196
	13.4758	0.08454	13.4758	0.08561	13.4758	0.09735	13.4758	0.03856	13.4758	0.12361
	13.4859	0.2375	13.4859	0.00464	13.4859	0.02947	13.4859	0.14921	13.4859	0.17933
	13.496	0.00766	13.496	0.21273	13.496	0.11784	13.496	0.05673	13.496	-0.03839
	13.5061	-0.02166	13.5061	0.03802	13.5061	0.29477	13.5061	0.11791	13.5061	0.2387
	13.5162	0.17559	13.5162	0.07945	13.5162	-0.02048	13.5162	-0.00841	13.5162	0.0835
	13.5263	0.01348	13.5263	0.29798	13.5263	0.03667	13.5263	0.03975	13.5263	0.08716
	13.5364	0.24199	13.5364	0.21703	13.5364	-0.11971	13.5364	0.09052	13.5364	-0.03677
	13.5465	0.28561	13.5465	0.0814	13.5465	-0.13888	13.5465	0.08139	13.5465	-0.06435
	13.5566	0.1183	13.5566	0.17494	13.5566	0.35237	13.5566	0.22853	13.5566	-0.17264
	13.5667	0.13589	13.5667	0.10442	13.5667	0.16654	13.5667	-0.00455	13.5667	0.18782
	13.5768	0.04411	13.5768	0.05734	13.5768	0.28021	13.5768	0.18166	13.5768	0.03266
	13.5869	0.25182	13.5869	0.24204	13.5869	0.19857	13.5869	0.21682	13.5869	0.3072
	13.597	0.05589	13.597	0.06998	13.597	0.06225	13.597	0.08533	13.597	-0.02243
	13.6071	0.24277	13.6071	0.02552	13.6071	-0.01156	13.6071	0.09967	13.6071	-0.03694
	13.6172	0.05726	13.6172	0.02013	13.6172	0.03964	13.6172	0.11922	13.6172	0.14387
	13.6273	0.05405	13.6273	0.06683	13.6273	0.11169	13.6273	0.09711	13.6273	0.04344
	13.6374	0.13158	13.6374	0.04582	13.6374	-0.11053	13.6374	0.11928	13.6374	0.16697
	13.6476	-0.00964	13.6476	-0.08976	13.6476	-0.00982	13.6476	0.00863	13.6476	0.13165
	13.6577	0.16685	13.6577	-0.03524	13.6577	0.14037	13.6577	0.01518	13.6577	0.29426
	13.6678	0.19752	13.6678	0.28492	13.6678	0.14735	13.6678	0.17799	13.6678	0.10531
	13.6779	0.33496	13.6779	0.13112	13.6779	0.09184	13.6779	0.24444	13.6779	0.00491
	13.688	0.087	13.688	-0.07997	13.688	-0.04439	13.688	-0.3089	13.688	0.0842
	13.6981	0.09164	13.6981	0.04228	13.6981	0.37667	13.6981	0.14819	13.6981	-0.0292
	13.7082	0.15358	13.7082	0.17235	13.7082	-0.00173	13.7082	-0.0067	13.7082	0.10219
	13.7183	-0.02146	13.7183	-0.03872	13.7183	0.12248	13.7183	0.02592	13.7183	0.24921
	13.7284	0.03789	13.7284	-0.00239	13.7284	0.15035	13.7284	0.21479	13.7284	0.13583
	13.7385	0.11286	13.7385	-0.04158	13.7385	0.17302	13.7385	0.05991	13.7385	0.3011
	13.7486	0.29722	13.7486	-0.06513	13.7486	-0.08555	13.7486	0.11858	13.7486	0.07574
	13.7587	0.08054	13.7587	0.01027	13.7587	0.09338	13.7587	0.08351	13.7587	0.27748
	13.7688	0.09043	13.7688	0.14818	13.7688	-0.01153	13.7688	0.30625	13.7688	-0.00775
	13.7789	0.18626	13.7789	-0.09671	13.7789	0.13878	13.7789	-0.01528	13.7789	-0.04818
	13.789	0.11543	13.789	0.24433	13.789	0.29431	13.789	-0.06597	13.789	-0.05996
	13.7991	0.06544	13.7991	0.37965	13.7991	-0.05015	13.7991	0.25574	13.7991	0.0741
	13.8092	0.15868	13.8092	0.09571	13.8092	0.15227	13.8092	0.07485	13.8092	0.02587
	13.8194	0.15297	13.8194	0.17114	13.8194	0.24793	13.8194	0.08668	13.8194	0.00369
	13.8294	0.20456	13.8294	0.19971	13.8294	-0.06526	13.8294	0.17403	13.8294	0.17684
	13.8396	-0.07197	13.8396	0.16578	13.8396	0.25959	13.8396	0.05305	13.8396	0.05832
	13.8497	0.15931	13.8497	0.08498	13.8497	0.29798	13.8497	0.15603	13.8497	0.11689
	13.8598	0.138	13.8598	-0.03488	13.8598	0.23482	13.8598	0.17047	13.8598	0.15724
	13.8699	0.05419	13.8699	-0.08182	13.8699	-0.08093	13.8699	0.18753	13.8699	0.09083
	13.88	0.16831	13.88	0.07177	13.88	0.01479	13.88	0.10302	13.88	0.09213
	13.8901	-0.13424	13.8901	-0.23297	13.8901	0.07405	13.8901	-0.01012	13.8901	0.10126
	13.9002	0.41478	13.9002	0.06906	13.9002	0.10989	13.9002	0.18663	13.9002	0.04007
	13.9103	0.01068	13.9103	0.11329	13.9103	0.07543	13.9103	0.02922	13.9103	0.09869
	13.9204	0.15607	13.9204	0.15752	13.9204	0.08785	13.9204	0.28067	13.9204	0.03492
	13.9305	-0.02146	13.9305	0.22259	13.9305	0.01694	13.9305	0.0217	13.9305	0.16386
	13.9406	0.16561	13.9406	0.17048	13.9406	0.22209	13.9406	-0.08882	13.9406	0.17822
	13.9507	-0.03274	13.9507	0.14962	13.9507	-0.02067	13.9507	-0.04569	13.9507	0.21603
	13.9608	0.33923	13.9608	0.21992	13.9608	0.33293	13.9608	0.12505	13.9608	-0.17584
	13.9709	0.1409	13.9709	0.12615	13.9709	0.223	13.9709	-0.0089	13.9709	-0.15103
	13.981	0.14309	13.981	0.21989	13.981	0.14954	13.981	-0.01263	13.981	0.17786
	13.9911	0.01507	13.9911	-0.03792	13.9911	0.06567	13.9911	0.12687	13.9911	0.17863
	14.0013	0.22561	14.0013	0.37093	14.0013	0.22139	14.0013	0.10751	14.0013	0.25753
	14.0114	0.18094	14.0114	-0.20719	14.0114	0.22088	14.0114	-0.00037374	14.0114	0.2453
	14.0215	0.14409	14.0215	0.02719	14.0215	-0.06088	14.0215	-0.08482	14.0215	0.2513
	14.0316	0.12547	14.0316	0.01158	14.0316	0.16779	14.0316	0.04949	14.0316	0.29376
	14.0417	0.13291	14.0417	0.18087	14.0417	-0.04364	14.0417	-0.07922	14.0417	0.20863
	14.0518	0.15857	14.0518	-0.004	14.0518	-0.13266	14.0518	0.04988	14.0518	0.27455
	14.0619	0.16862	14.0619	0.19395	14.0619	0.18979	14.0619	-0.02934	14.0619	0.27797
	14.072	0.11096	14.072	-0.02477	14.072	0.15808	14.072	0.14926	14.072	0.04443
	14.0821	0.16529	14.0821	0.16798	14.0821	0.05085	14.0821	0.12473	14.0821	-0.03547
	14.0922	0.49306	14.0922	0.27219	14.0922	0.19624	14.0922	-0.00135	14.0922	0.10339
	14.1023	0.10469	14.1023	-0.11839	14.1023	0.03956	14.1023	0.20069	14.1023	0.24487
	14.1124	-0.09878	14.1124	0.18374	14.1124	-0.11711	14.1124	0.01993	14.1124	-0.05375
	14.1225	0.15089	14.1225	0.06401	14.1225	-0.12013	14.1225	0.08396	14.1225	0.24398
	14.1326	0.04378	14.1326	0.17605	14.1326	-0.134	14.1326	0.16623	14.1326	0.21621
	14.1427	0.03044	14.1427	-0.20149	14.1427	0.21672	14.1427	-0.17338	14.1427	0.14156
	14.1528	0.26449	14.1528	0.05119	14.1528	0.25496	14.1528	0.1615	14.1528	0.1789
	14.1629	0.0949	14.1629	-0.00342	14.1629	-0.2094	14.1629	-0.16247	14.1629	0.21104
	14.173	0.18574	14.173	0.05655	14.173	0.0502	14.173	0.07085	14.173	0.19632
	14.1831	0.1646	14.1831	0.07487	14.1831	0.32284	14.1831	0.00731	14.1831	0.03576
	14.1933	0.07576	14.1933	0.00204	14.1933	0.15277	14.1933	-0.0979	14.1933	0.03147
	14.2034	0.26297	14.2034	-0.06036	14.2034	0.11033	14.2034	1.66144e-05	14.2034	0.17041
	14.2135	-0.01076	14.2135	0.0387	14.2135	0.15122	14.2135	0.0719	14.2135	-0.01356
	14.2236	-0.07875	14.2236	0.01797	14.2236	0.08535	14.2236	-0.02288	14.2236	-0.00742
	14.2337	0.33764	14.2337	0.10141	14.2337	0.06897	14.2337	0.17401	14.2337	0.0456
	14.2438	0.22278	14.2438	-0.1641	14.2438	0.53177	14.2438	-0.05878	14.2438	0.03092
	14.2539	0.03241	14.2539	-0.06502	14.2539	-0.14084	14.2539	0.15374	14.2539	0.15688
	14.264	-0.09024	14.264	-0.09875	14.264	0.07978	14.264	0.05117	14.264	0.33232
	14.2741	0.00325	14.2741	0.2269	14.2741	0.0348	14.2741	0.0762	14.2741	0.26297
	14.2842	0.000396185	14.2842	0.14891	14.2842	0.29971	14.2842	0.28873	14.2842	0.12332
	14.2943	0.26838	14.2943	0.12561	14.2943	0.16099	14.2943	-0.1107	14.2943	0.2467
	14.3044	0.10929	14.3044	0.17784	14.3044	-0.08709	14.3044	0.04715	14.3044	0.1305
	14.3145	0.43718	14.3145	0.09725	14.3145	0.04504	14.3145	0.24929	14.3145	0.24087
	14.3246	0.07237	14.3246	0.11043	14.3246	-0.05198	14.3246	0.03215	14.3246	0.26531
	14.3347	0.02787	14.3347	0.02986	14.3347	-0.13858	14.3347	0.27335	14.3347	0.23247
	14.3448	0.15005	14.3448	0.03262	14.3448	0.23837	14.3448	0.23852	14.3448	0.18921
	14.3549	0.05349	14.3549	0.01456	14.3549	-0.0904	14.3549	0.02661	14.3549	0.08086
	14.3651	0.09234	14.3651	0.32984	14.3651	0.09126	14.3651	0.09595	14.3651	0.2746
	14.3751	-0.06411	14.3751	-0.08665	14.3751	0.05158	14.3751	0.07675	14.3751	0.07251
	14.3853	-0.1841	14.3853	0.05415	14.3853	-0.05581	14.3853	-0.01015	14.3853	0.000639345
	14.3954	0.28446	14.3954	0.01528	14.3954	0.04515	14.3954	0.23108	14.3954	0.28555
	14.4055	0.16709	14.4055	0.10141	14.4055	0.21383	14.4055	0.28742	14.4055	0.19025
	14.4156	0.08098	14.4156	0.15108	14.4156	-0.03937	14.4156	0.0599	14.4156	0.05329
	14.4257	0.16934	14.4257	0.38826	14.4257	-0.11807	14.4257	0.05375	14.4257	0.10905
	14.4358	0.27074	14.4358	-0.0907	14.4358	0.25116	14.4358	0.07103	14.4358	0.23253
	14.4459	-0.07057	14.4459	0.07097	14.4459	-0.05148	14.4459	0.10655	14.4459	0.1581
	14.456	0.06729	14.456	0.08941	14.456	0.01307	14.456	0.18635	14.456	0.23211
	14.4661	0.09058	14.4661	-0.09266	14.4661	0.04639	14.4661	0.11511	14.4661	0.18112
	14.4762	0.05658	14.4762	-0.00389	14.4762	0.1995	14.4762	-0.02905	14.4762	0.07546
	14.4863	0.11633	14.4863	0.0979	14.4863	0.07659	14.4863	0.16795	14.4863	0.27449
	14.4964	0.22557	14.4964	-0.0451	14.4964	0.13857	14.4964	0.11495	14.4964	0.2027
	14.5065	0.06398	14.5065	0.27546	14.5065	0.1563	14.5065	0.25466	14.5065	0.16997
	14.5166	0.16021	14.5166	0.24705	14.5166	-0.14367	14.5166	0.06364	14.5166	0.37423
	14.5267	0.06114	14.5267	0.08584	14.5267	0.10064	14.5267	-0.04403	14.5267	0.12277
	14.5368	-0.0145	14.5368	0.28922	14.5368	0.17308	14.5368	0.25455	14.5368	0.2958
	14.547	0.14946	14.547	-0.0725	14.547	-0.02009	14.547	0.06875	14.547	0.27872
	14.5571	-0.06158	14.5571	0.39651	14.5571	0.24768	14.5571	-0.18214	14.5571	0.23041
	14.5672	0.21176	14.5672	-0.07457	14.5672	0.09359	14.5672	0.34301	14.5672	0.13522
	14.5773	0.14656	14.5773	0.08716	14.5773	0.09576	14.5773	0.11296	14.5773	0.36036
	14.5874	0.05793	14.5874	0.13952	14.5874	0.09273	14.5874	-0.0676	14.5874	0.04123
	14.5975	0.20889	14.5975	0.1372	14.5975	0.19908	14.5975	0.12944	14.5975	0.29503
	14.6076	0.12549	14.6076	0.05154	14.6076	0.15961	14.6076	-0.00685	14.6076	0.03841
	14.6177	-0.08292	14.6177	0.10652	14.6177	0.30765	14.6177	-0.06241	14.6177	-0.00986
	14.6278	0.01858	14.6278	0.09901	14.6278	0.15882	14.6278	0.13204	14.6278	-0.11021
	14.6379	-0.06221	14.6379	0.34931	14.6379	0.13761	14.6379	0.14681	14.6379	-0.0089
	14.648	0.000238354	14.648	0.12826	14.648	0.16328	14.648	0.03397	14.648	0.24607
	14.6581	0.15123	14.6581	-0.01726	14.6581	0.03271	14.6581	0.02792	14.6581	0.2927
	14.6682	0.09129	14.6682	-0.07945	14.6682	0.23808	14.6682	-0.03543	14.6682	0.15445
	14.6783	0.34646	14.6783	0.07452	14.6783	0.09451	14.6783	0.05748	14.6783	0.23235
	14.6884	0.18237	14.6884	0.04099	14.6884	0.16189	14.6884	0.13737	14.6884	0.23214
	14.6985	0.26568	14.6985	-0.07847	14.6985	0.05479	14.6985	0.12872	14.6985	0.18505
	14.7086	-0.06507	14.7086	0.21613	14.7086	0.48677	14.7086	0.07841	14.7086	0.19527
	14.7187	-0.013	14.7187	0.19564	14.7187	0.25469	14.7187	0.16352	14.7187	0.01278
	14.7288	-0.16926	14.7288	-0.09829	14.7288	-0.12581	14.7288	0.05333	14.7288	0.03343
	14.739	0.01549	14.739	0.08696	14.739	-0.08183	14.739	0.08897	14.739	0.16345
	14.7491	0.06223	14.7491	-0.09238	14.7491	0.20696	14.7491	0.20534	14.7491	-0.05808
	14.7592	-0.02644	14.7592	0.06683	14.7592	0.26138	14.7592	0.12641	14.7592	-0.10512
	14.7693	-0.2323	14.7693	0.08803	14.7693	0.08664	14.7693	0.02664	14.7693	0.05878
	14.7794	0.2155	14.7794	-0.27879	14.7794	0.10462	14.7794	0.1222	14.7794	0.21488
	14.7895	0.15288	14.7895	-0.01539	14.7895	-0.0727	14.7895	0.16046	14.7895	0.22255
	14.7996	0.11892	14.7996	0.09957	14.7996	0.2005	14.7996	0.1805	14.7996	0.07918
	14.8097	0.18913	14.8097	0.29526	14.8097	0.16122	14.8097	0.02086	14.8097	0.20665
	14.8198	0.25413	14.8198	0.00919	14.8198	0.22351	14.8198	0.04612	14.8198	-0.04608
	14.8299	0.25925	14.8299	-0.01646	14.8299	-0.07878	14.8299	-0.01195	14.8299	-0.12693
	14.84	0.07166	14.84	0.17665	14.84	0.12936	14.84	0.01331	14.84	0.07869
	14.8501	-0.11592	14.8501	0.1458	14.8501	0.18647	14.8501	0.049	14.8501	0.07598
	14.8602	-0.02745	14.8602	0.10714	14.8602	0.18369	14.8602	0.04563	14.8602	0.0863
	14.8703	0.06883	14.8703	-0.1737	14.8703	0.08196	14.8703	0.23757	14.8703	0.45079
	14.8804	-0.05103	14.8804	0.1314	14.8804	0.17035	14.8804	0.11181	14.8804	0.3179
	14.8905	0.13381	14.8905	0.12662	14.8905	-0.01469	14.8905	-0.14415	14.8905	0.26313
	14.9006	0.08688	14.9006	-0.22452	14.9006	0.17788	14.9006	-0.09282	14.9006	0.27608
	14.9108	0.08162	14.9108	0.16653	14.9108	0.13348	14.9108	-0.02065	14.9108	0.22134
	14.9209	-0.19707	14.9209	0.12009	14.9209	0.14898	14.9209	0.15569	14.9209	-0.08341
	14.931	0.06852	14.931	0.01897	14.931	0.08638	14.931	0.02214	14.931	-0.00533
	14.9411	0.22473	14.9411	0.11317	14.9411	0.14096	14.9411	0.13599	14.9411	0.15869
	14.9512	0.17523	14.9512	0.00164	14.9512	0.0341	14.9512	0.27068	14.9512	0.21855
	14.9613	0.02416	14.9613	-0.08124	14.9613	0.10694	14.9613	0.15537	14.9613	0.06488
	14.9714	-0.21283	14.9714	0.13276	14.9714	0.0053	14.9714	0.1208	14.9714	0.23152
	14.9815	0.05799	14.9815	0.03687	14.9815	0.06253	14.9815	-0.10648	14.9815	0.15078
	14.9916	0.09965	14.9916	-0.15537	14.9916	-0.00783	14.9916	-0.18564	14.9916	-0.06797
	15.0017	0.06319	15.0017	0.12114	15.0017	0.08067	15.0017	0.12323	15.0017	0.2263
	15.0118	0.14393	15.0118	0.02787	15.0118	0.16657	15.0118	0.01023	15.0118	0.00755
	15.0219	0.16477	15.0219	0.16116	15.0219	0.16915	15.0219	0.17067	15.0219	-0.06014
	15.032	0.045	15.032	0.17988	15.032	0.06497	15.032	0.2009	15.032	0.08311
	15.0421	0.22731	15.0421	-0.03838	15.0421	0.05194	15.0421	0.08271	15.0421	-0.07832
	15.0522	-0.08516	15.0522	-0.08215	15.0522	0.09882	15.0522	0.000970087	15.0522	-0.02359
	15.0623	0.19352	15.0623	0.09023	15.0623	0.15612	15.0623	0.32289	15.0623	0.10926
	15.0724	-0.00176	15.0724	0.16365	15.0724	0.08323	15.0724	0.18126	15.0724	0.14056
	15.0825	-0.04338	15.0825	0.23187	15.0825	-0.2006	15.0825	0.16204	15.0825	0.24218
	15.0927	-0.13187	15.0927	0.22457	15.0927	0.36976	15.0927	0.08032	15.0927	-0.05203
	15.1028	0.20933	15.1028	0.00895	15.1028	0.23179	15.1028	-0.16285	15.1028	0.1095
	15.1129	0.22501	15.1129	0.26729	15.1129	0.0183	15.1129	0.00804	15.1129	0.06531
	15.123	0.16779	15.123	0.07511	15.123	0.14337	15.123	0.25446	15.123	0.17737
	15.1331	0.34494	15.1331	-0.00769	15.1331	-0.0128	15.1331	0.12328	15.1331	0.0733
	15.1432	0.30856	15.1432	0.0215	15.1432	0.23989	15.1432	0.08585	15.1432	0.00308
	15.1533	0.03781	15.1533	0.49079	15.1533	0.22697	15.1533	0.07708	15.1533	0.2636
	15.1634	0.06133	15.1634	0.22832	15.1634	0.07343	15.1634	-0.15305	15.1634	0.23247
	15.1735	0.22549	15.1735	0.19242	15.1735	0.27667	15.1735	0.34079	15.1735	0.07894
	15.1836	0.14746	15.1836	-0.02057	15.1836	0.29242	15.1836	0.25911	15.1836	-0.05114
	15.1937	0.11892	15.1937	-0.17365	15.1937	0.15193	15.1937	0.10451	15.1937	0.18597
	15.2038	-0.04243	15.2038	0.09515	15.2038	0.11561	15.2038	0.13222	15.2038	0.26424
	15.2139	0.12435	15.2139	0.31447	15.2139	0.02202	15.2139	0.18336	15.2139	0.15761
	15.224	0.07239	15.224	0.06766	15.224	0.0977	15.224	0.1642	15.224	0.00152
	15.2341	0.22616	15.2341	0.12032	15.2341	-0.03494	15.2341	0.03045	15.2341	-0.07124
	15.2442	0.2289	15.2442	0.2381	15.2442	0.11628	15.2442	0.10505	15.2442	0.2206
	15.2543	-0.04701	15.2543	-0.08423	15.2543	0.0071	15.2543	0.30464	15.2543	0.21296
	15.2644	-0.18489	15.2644	0.08304	15.2644	-0.07083	15.2644	0.0355	15.2644	0.14544
	15.2745	0.04857	15.2745	0.03416	15.2745	0.26011	15.2745	-0.05135	15.2745	0.07011
	15.2847	0.08933	15.2847	0.04518	15.2847	-0.03655	15.2847	0.15607	15.2847	-0.07032
	15.2948	0.0676	15.2948	0.34007	15.2948	0.2267	15.2948	0.28798	15.2948	0.15124
	15.3049	0.16566	15.3049	0.09589	15.3049	-0.01264	15.3049	0.12301	15.3049	-0.02824
	15.315	-0.13211	15.315	-0.0363	15.315	-0.09052	15.315	0.08826	15.315	0.20375
	15.3251	0.09097	15.3251	0.06849	15.3251	0.23265	15.3251	0.18112	15.3251	0.07637
	15.3352	0.02238	15.3352	-0.12619	15.3352	0.18083	15.3352	0.15679	15.3352	0.14952
	15.3453	0.04755	15.3453	-0.02139	15.3453	0.10298	15.3453	-0.03159	15.3453	-0.04295
	15.3554	0.07011	15.3554	0.073	15.3554	0.14754	15.3554	0.11075	15.3554	-0.09479
	15.3655	0.37394	15.3655	0.26115	15.3655	0.18168	15.3655	0.19842	15.3655	0.33515
	15.3756	0.10225	15.3756	0.00138	15.3756	-0.13572	15.3756	-0.00297	15.3756	0.09062
	15.3857	-0.23194	15.3857	0.15047	15.3857	-0.14322	15.3857	0.13418	15.3857	0.21588
	15.3958	0.2568	15.3958	0.10166	15.3958	0.13619	15.3958	0.41456	15.3958	-0.06249
	15.4059	0.02679	15.4059	-0.06435	15.4059	0.12655	15.4059	0.16891	15.4059	0.10446
	15.416	0.26293	15.416	0.05872	15.416	0.24453	15.416	-0.07934	15.416	0.00839
	15.4261	0.09283	15.4261	0.20262	15.4261	0.19064	15.4261	0.25054	15.4261	0.17015
	15.4362	0.06857	15.4362	-0.07274	15.4362	-0.01168	15.4362	0.08302	15.4362	0.25899
	15.4463	0.05473	15.4463	0.0243	15.4463	0.22612	15.4463	0.03531	15.4463	0.03013
	15.4565	0.2336	15.4565	0.00936	15.4565	0.08632	15.4565	0.3027	15.4565	-0.11018
	15.4666	-0.23075	15.4666	0.04911	15.4666	0.01163	15.4666	0.25238	15.4666	-0.06835
	15.4767	0.21897	15.4767	0.1696	15.4767	0.11664	15.4767	-0.01407	15.4767	0.15839
	15.4868	0.26765	15.4868	0.20156	15.4868	0.32322	15.4868	0.03197	15.4868	0.20023
	15.4969	0.32154	15.4969	-0.0243	15.4969	0.01419	15.4969	0.03896	15.4969	0.11188
	15.507	-0.09851	15.507	0.25246	15.507	0.42652	15.507	0.1996	15.507	0.21103
	15.5171	0.24445	15.5171	0.17505	15.5171	0.06282	15.5171	0.30817	15.5171	0.0081
	15.5272	0.00409	15.5272	0.01691	15.5272	0.10017	15.5272	-0.00775	15.5272	0.02133
	15.5373	0.03718	15.5373	0.13743	15.5373	-0.05518	15.5373	0.2779	15.5373	0.02154
	15.5474	0.16662	15.5474	0.05743	15.5474	0.00823	15.5474	0.10783	15.5474	0.20405
	15.5575	0.10597	15.5575	0.05817	15.5575	-0.0221	15.5575	0.30235	15.5575	-0.05093
	15.5676	0.1	15.5676	-0.0765	15.5676	0.00226	15.5676	-0.11511	15.5676	0.24618
	15.5777	0.22946	15.5777	-0.06274	15.5777	0.24539	15.5777	0.02733	15.5777	0.02247
	15.5878	-0.12545	15.5878	0.17499	15.5878	0.11092	15.5878	0.13852	15.5878	0.1998
	15.5979	0.27746	15.5979	0.29293	15.5979	0.26813	15.5979	0.25493	15.5979	-0.01349
	15.608	0.04756	15.608	0.10619	15.608	0.13628	15.608	0.16561	15.608	0.32011
	15.6181	-0.04431	15.6181	0.03144	15.6181	0.02788	15.6181	0.21432	15.6181	0.05736
	15.6282	0.1034	15.6282	0.20408	15.6282	0.04189	15.6282	-0.11458	15.6282	0.34409
	15.6384	0.06102	15.6384	-0.12587	15.6384	0.36319	15.6384	0.01226	15.6384	0.11521
	15.6485	0.01604	15.6485	0.00772	15.6485	-0.14101	15.6485	0.20421	15.6485	0.1129
	15.6586	0.12211	15.6586	0.04496	15.6586	0.03187	15.6586	0.18783	15.6586	-0.01441
	15.6687	0.25422	15.6687	0.05356	15.6687	0.21779	15.6687	0.28864	15.6687	0.30621
	15.6788	0.01915	15.6788	-0.01596	15.6788	0.04174	15.6788	0.12383	15.6788	-0.04504
	15.6889	0.07836	15.6889	0.22182	15.6889	0.06101	15.6889	-0.07483	15.6889	0.02298
	15.699	0.16101	15.699	0.25127	15.699	-0.09159	15.699	0.29943	15.699	0.29675
	15.7091	0.22283	15.7091	0.16354	15.7091	0.09437	15.7091	0.0487	15.7091	0.02104
	15.7192	0.08934	15.7192	0.04456	15.7192	0.02773	15.7192	0.20943	15.7192	0.18544
	15.7293	0.13816	15.7293	0.22767	15.7293	0.01839	15.7293	0.08891	15.7293	0.31339
	15.7394	-0.08646	15.7394	-0.13349	15.7394	0.26687	15.7394	-0.00817	15.7394	0.19656
	15.7495	0.06132	15.7495	-0.04933	15.7495	0.15339	15.7495	0.30882	15.7495	-0.08694
	15.7596	0.2664	15.7596	0.00358	15.7596	-0.0903	15.7596	0.41227	15.7596	0.06968
	15.7697	-0.01289	15.7697	-0.18568	15.7697	0.12696	15.7697	0.10948	15.7697	0.04401
	15.7798	0.09324	15.7798	0.04432	15.7798	0.13069	15.7798	0.23638	15.7798	-0.01811
	15.7899	0.2801	15.7899	0.20663	15.7899	0.31412	15.7899	0.19922	15.7899	0.31301
	15.8	-0.09553	15.8	0.00175	15.8	-0.10401	15.8	0.20113	15.8	0.02955
	15.8102	0.2476	15.8102	0.08073	15.8102	-0.1914	15.8102	0.14054	15.8102	-0.24348
	15.8202	-0.04468	15.8202	0.19357	15.8202	0.10655	15.8202	0.06693	15.8202	-0.02734
	15.8304	-0.24582	15.8304	-0.13369	15.8304	-0.14757	15.8304	0.04541	15.8304	0.09245
	15.8405	0.15462	15.8405	0.15624	15.8405	0.04103	15.8405	0.1515	15.8405	0.13152
	15.8506	0.08891	15.8506	0.24826	15.8506	-0.02297	15.8506	0.11176	15.8506	0.09768
	15.8607	0.04405	15.8607	-0.01388	15.8607	-0.08696	15.8607	-0.12849	15.8607	0.07687
	15.8708	0.09554	15.8708	0.15888	15.8708	0.16416	15.8708	0.14167	15.8708	0.05866
	15.8809	0.11318	15.8809	0.10248	15.8809	-0.19668	15.8809	0.09934	15.8809	0.07432
	15.891	0.40427	15.891	0.02525	15.891	-0.11221	15.891	0.03879	15.891	0.13166
	15.9011	0.18755	15.9011	-0.0051	15.9011	-0.04855	15.9011	0.09022	15.9011	-0.07402
	15.9112	0.19219	15.9112	0.32392	15.9112	0.26511	15.9112	0.01925	15.9112	0.06405
	15.9213	0.10569	15.9213	-0.16996	15.9213	0.1569	15.9213	0.27902	15.9213	-0.22495
	15.9314	0.12076	15.9314	0.10439	15.9314	0.11381	15.9314	0.20806	15.9314	0.21783
	15.9415	0.20354	15.9415	0.27979	15.9415	-0.04125	15.9415	0.13451	15.9415	0.20489
	15.9516	0.11185	15.9516	0.17654	15.9516	0.05891	15.9516	0.18075	15.9516	0.11904
	15.9617	0.02276	15.9617	0.08893	15.9617	0.03408	15.9617	-0.14801	15.9617	0.13736
	15.9718	0.05608	15.9718	0.01694	15.9718	0.26186	15.9718	-0.10436	15.9718	0.17131
	15.9819	0.11024	15.9819	0.25486	15.9819	-0.06765	15.9819	0.05011	15.9819	0.06985
	15.9921	0.19826	15.9921	0.05268	15.9921	0.11328	15.9921	-0.08708	15.9921	-0.029
	16.0022	0.12482	16.0022	-0.08179	16.0022	-0.05996	16.0022	0.19761	16.0022	0.23675
	16.0123	-0.000694826	16.0123	-0.1199	16.0123	0.18609	16.0123	0.15678	16.0123	-0.02875
	16.0224	0.07692	16.0224	-0.01106	16.0224	-0.05223	16.0224	-0.06894	16.0224	0.14326
	16.0325	0.18579	16.0325	-0.06366	16.0325	0.01415	16.0325	0.31993	16.0325	-0.14567
	16.0426	-0.01783	16.0426	-0.07199	16.0426	0.14825	16.0426	-0.0386	16.0426	0.23729
	16.0527	0.23428	16.0527	0.10197	16.0527	-0.11609	16.0527	0.37632	16.0527	0.10464
	16.0628	0.02025	16.0628	0.11709	16.0628	0.18209	16.0628	0.08551	16.0628	0.12042
	16.0729	0.05102	16.0729	0.06451	16.0729	0.09486	16.0729	0.04992	16.0729	0.08674
	16.083	0.2094	16.083	0.13172	16.083	0.28368	16.083	0.02214	16.083	0.03743
	16.0931	0.30789	16.0931	0.1807	16.0931	0.12876	16.0931	0.21572	16.0931	0.12355
	16.1032	-0.0832	16.1032	0.00834	16.1032	0.10145	16.1032	-0.04903	16.1032	0.06384
	16.1133	0.2028	16.1133	0.05473	16.1133	-0.07168	16.1133	0.14716	16.1133	0.14216
	16.1234	0.16589	16.1234	0.11415	16.1234	-0.03386	16.1234	0.19232	16.1234	0.04081
	16.1335	0.00658	16.1335	-0.10508	16.1335	-0.05593	16.1335	0.33904	16.1335	0.12956
	16.1436	0.22489	16.1436	0.12883	16.1436	0.08347	16.1436	-0.02986	16.1436	0.17404
	16.1537	0.2505	16.1537	0.12576	16.1537	0.24631	16.1537	0.27052	16.1537	0.07271
	16.1638	0.01048	16.1638	0.03415	16.1638	-0.17156	16.1638	0.12558	16.1638	0.1094
	16.174	-0.18526	16.174	0.38786	16.174	0.35328	16.174	0.05618	16.174	-0.12214
	16.184	0.03047	16.184	0.21554	16.184	0.27396	16.184	0.10656	16.184	0.01092
	16.1942	0.10557	16.1942	0.06666	16.1942	-0.05274	16.1942	0.18039	16.1942	0.04503
	16.2043	-0.07713	16.2043	-0.10306	16.2043	0.27682	16.2043	0.17871	16.2043	0.10779
	16.2144	0.1933	16.2144	0.13609	16.2144	0.13243	16.2144	-0.10683	16.2144	0.0117
	16.2245	0.09134	16.2245	0.0992	16.2245	0.15211	16.2245	-0.08507	16.2245	-0.05834
	16.2346	-0.11218	16.2346	0.15086	16.2346	0.03638	16.2346	0.29086	16.2346	-0.03723
	16.2447	0.37701	16.2447	0.39523	16.2447	0.05348	16.2447	0.27617	16.2447	0.05681
	16.2548	0.10059	16.2548	0.04585	16.2548	-0.044	16.2548	0.087	16.2548	0.07273
	16.2649	-0.11333	16.2649	-0.16029	16.2649	0.01478	16.2649	0.09576	16.2649	-0.02072
	16.275	0.16234	16.275	0.18305	16.275	-0.09831	16.275	0.19827	16.275	-0.01521
	16.2851	0.02135	16.2851	0.03942	16.2851	0.06466	16.2851	0.1888	16.2851	0.08667
	16.2952	-0.05714	16.2952	0.06767	16.2952	0.21461	16.2952	0.13767	16.2952	0.06616
	16.3053	-0.07833	16.3053	0.08811	16.3053	0.15885	16.3053	0.47197	16.3053	0.22534
	16.3154	-0.06826	16.3154	0.10856	16.3154	0.16299	16.3154	0.16564	16.3154	0.26474
	16.3255	0.08504	16.3255	0.24619	16.3255	0.0187	16.3255	-0.00787	16.3255	-0.01096
	16.3356	0.00657	16.3356	0.44633	16.3356	0.03588	16.3356	0.19101	16.3356	-0.04967
	16.3457	0.26405	16.3457	0.13086	16.3457	0.27703	16.3457	0.01751	16.3457	-0.01025
	16.3559	-0.00971	16.3559	0.10445	16.3559	-0.04692	16.3559	0.29974	16.3559	-0.0177
	16.366	-0.10639	16.366	0.01554	16.366	0.21768	16.366	0.05593	16.366	0.08163
	16.3761	0.13027	16.3761	0.05685	16.3761	-0.25208	16.3761	0.02828	16.3761	0.02472
	16.3862	-0.05233	16.3862	-0.02684	16.3862	0.0464	16.3862	0.13864	16.3862	0.17875
	16.3963	0.0958	16.3963	0.07437	16.3963	0.13915	16.3963	0.20735	16.3963	0.07497
	16.4064	0.07206	16.4064	0.01934	16.4064	0.10431	16.4064	0.03127	16.4064	0.15089
	16.4165	0.01708	16.4165	0.05025	16.4165	-0.11801	16.4165	0.09998	16.4165	0.00547
	16.4266	0.05585	16.4266	0.03689	16.4266	0.1206	16.4266	0.06453	16.4266	0.22203
	16.4367	0.12067	16.4367	0.03917	16.4367	0.22902	16.4367	0.19315	16.4367	0.14172
	16.4468	0.03445	16.4468	0.06488	16.4468	-0.27453	16.4468	0.03271	16.4468	0.00933
	16.4569	0.1097	16.4569	0.02289	16.4569	0.15422	16.4569	0.24467	16.4569	-0.01367
	16.467	0.38547	16.467	0.24393	16.467	0.02048	16.467	0.14934	16.467	-0.01063
	16.4771	0.20813	16.4771	0.21497	16.4771	0.11592	16.4771	-0.05797	16.4771	0.06274
	16.4872	0.13495	16.4872	0.38133	16.4872	0.14626	16.4872	0.07328	16.4872	0.05278
	16.4973	-0.06321	16.4973	0.28988	16.4973	0.03859	16.4973	0.05869	16.4973	0.04543
	16.5074	0.03029	16.5074	0.03177	16.5074	0.08197	16.5074	0.02328	16.5074	0.06673
	16.5175	0.11599	16.5175	0.24502	16.5175	0.22692	16.5175	0.30557	16.5175	0.11408
	16.5276	-0.13685	16.5276	-0.14068	16.5276	-0.10729	16.5276	0.18683	16.5276	0.15883
	16.5377	0.27698	16.5377	-0.12013	16.5377	-0.05607	16.5377	0.15143	16.5377	-0.00474
	16.5479	-0.01752	16.5479	0.09043	16.5479	-0.08557	16.5479	0.20457	16.5479	-0.05633
	16.558	0.23226	16.558	0.18641	16.558	0.33286	16.558	0.02855	16.558	0.08741
	16.5681	-0.03097	16.5681	0.18083	16.5681	-0.17839	16.5681	0.25097	16.5681	-0.02927
	16.5782	0.25007	16.5782	0.09192	16.5782	0.24526	16.5782	0.34059	16.5782	0.19521
	16.5883	0.15872	16.5883	0.115	16.5883	0.17414	16.5883	0.06822	16.5883	0.09157
	16.5984	0.10905	16.5984	0.20579	16.5984	0.12906	16.5984	0.13701	16.5984	0.17804
	16.6085	0.04115	16.6085	0.08825	16.6085	-0.08268	16.6085	0.09122	16.6085	-0.04538
	16.6186	0.20763	16.6186	0.03843	16.6186	-0.05221	16.6186	0.13919	16.6186	0.2312
	16.6287	0.1788	16.6287	0.1735	16.6287	0.05378	16.6287	0.06215	16.6287	0.20311
	16.6388	0.12915	16.6388	0.22786	16.6388	-0.06678	16.6388	0.00335	16.6388	0.19065
	16.6489	-0.09498	16.6489	-0.01987	16.6489	-0.12223	16.6489	-0.16742	16.6489	0.25111
	16.659	-0.10035	16.659	0.0423	16.659	-0.02181	16.659	0.03941	16.659	-0.07644
	16.6691	0.04272	16.6691	-0.0726	16.6691	0.09945	16.6691	0.16813	16.6691	0.11425
	16.6792	0.15975	16.6792	-0.00261	16.6792	0.24676	16.6792	0.23435	16.6792	0.28411
	16.6893	0.29762	16.6893	0.14291	16.6893	0.0347	16.6893	0.17296	16.6893	0.24824
	16.6994	0.3131	16.6994	0.18948	16.6994	0.21328	16.6994	0.20794	16.6994	-0.0897
	16.7095	0.18797	16.7095	0.25949	16.7095	0.37104	16.7095	0.11792	16.7095	-0.02398
	16.7197	0.1045	16.7197	0.1368	16.7197	0.06006	16.7197	-0.000742599	16.7197	0.27351
	16.7297	0.20333	16.7297	-0.176	16.7297	-0.01654	16.7297	0.09154	16.7297	0.21684
	16.7399	0.11207	16.7399	0.05288	16.7399	-0.0697	16.7399	-0.03493	16.7399	-0.06118
	16.75	0.23435	16.75	0.10729	16.75	-0.07597	16.75	0.32559	16.75	0.05144
	16.7601	0.26288	16.7601	0.11482	16.7601	-0.02233	16.7601	-0.00139	16.7601	0.21094
	16.7702	0.03622	16.7702	-0.14847	16.7702	-0.07285	16.7702	-0.00284	16.7702	-0.01237
	16.7803	0.07258	16.7803	0.04136	16.7803	0.12924	16.7803	0.28738	16.7803	-0.12629
	16.7904	-0.02127	16.7904	0.23641	16.7904	0.01363	16.7904	0.25989	16.7904	0.01468
	16.8005	0.03854	16.8005	-0.05812	16.8005	0.09856	16.8005	0.00845	16.8005	0.10879
	16.8106	0.002	16.8106	0.1161	16.8106	-0.00401	16.8106	0.11118	16.8106	0.00499
	16.8207	-0.09703	16.8207	0.18096	16.8207	0.14604	16.8207	-0.00744	16.8207	-0.00766
	16.8308	-0.06325	16.8308	0.03488	16.8308	-0.06849	16.8308	0.0328	16.8308	0.29741
	16.8409	-0.12061	16.8409	-0.03567	16.8409	-0.04082	16.8409	0.13554	16.8409	0.06603
	16.851	-0.09588	16.851	0.22971	16.851	0.14831	16.851	0.25131	16.851	0.2435
	16.8611	0.16322	16.8611	0.31021	16.8611	-0.05056	16.8611	0.13531	16.8611	-0.08422
	16.8712	0.14108	16.8712	0.09905	16.8712	0.18287	16.8712	0.24067	16.8712	-0.000480733
	16.8813	0.19447	16.8813	0.12747	16.8813	0.07516	16.8813	0.29916	16.8813	0.18483
	16.8914	0.29734	16.8914	0.09601	16.8914	0.12891	16.8914	0.03734	16.8914	-0.05954
	16.9016	0.21793	16.9016	0.17652	16.9016	0.01862	16.9016	0.22344	16.9016	0.01381
	16.9117	-0.00992	16.9117	0.25705	16.9117	0.06458	16.9117	-0.01754	16.9117	0.1757
	16.9218	0.08516	16.9218	0.00424	16.9218	-0.01965	16.9218	0.14774	16.9218	0.05895
	16.9319	-0.05934	16.9319	0.0405	16.9319	-0.09867	16.9319	0.02916	16.9319	0.26513
	16.942	0.13731	16.942	0.11583	16.942	0.2442	16.942	0.07465	16.942	0.10934
	16.9521	0.15948	16.9521	-0.02238	16.9521	0.07666	16.9521	0.09411	16.9521	0.03428
	16.9622	0.1426	16.9622	0.0191	16.9622	0.02892	16.9622	0.02503	16.9622	0.09725
	16.9723	0.10229	16.9723	0.22205	16.9723	0.18692	16.9723	0.20855	16.9723	0.34773
	16.9824	-0.03177	16.9824	0.09688	16.9824	0.17305	16.9824	0.03792	16.9824	0.25186
	16.9925	0.14928	16.9925	0.18525	16.9925	0.07846	16.9925	0.21364	16.9925	0.08308
	17.0026	0.20795	17.0026	0.18509	17.0026	0.31461	17.0026	0.07166	17.0026	0.27369
	17.0127	-0.04068	17.0127	0.04951	17.0127	0.08984	17.0127	-0.01043	17.0127	0.16482
	17.0228	0.18727	17.0228	0.20561	17.0228	0.10466	17.0228	0.18354	17.0228	0.12106
	17.0329	0.46209	17.0329	0.2341	17.0329	0.15594	17.0329	0.3098	17.0329	0.0122
	17.043	0.11192	17.043	0.24958	17.043	0.14473	17.043	-0.0379	17.043	0.17158
	17.0531	0.24613	17.0531	0.21298	17.0531	0.01375	17.0531	0.16649	17.0531	0.12004
	17.0632	0.21107	17.0632	0.04358	17.0632	0.19527	17.0632	0.11829	17.0632	0.52943
	17.0733	0.12915	17.0733	-0.14666	17.0733	0.17628	17.0733	0.23154	17.0733	0.06644
	17.0834	0.20087	17.0834	0.19957	17.0834	0.18854	17.0834	-0.04061	17.0834	0.09043
	17.0936	0.15281	17.0936	0.40778	17.0936	0.11228	17.0936	0.04661	17.0936	-0.06005
	17.1037	0.20632	17.1037	0.03788	17.1037	-0.18272	17.1037	0.09477	17.1037	-0.03865
	17.1138	0.114	17.1138	0.04818	17.1138	0.01707	17.1138	0.09346	17.1138	0.0687
	17.1239	0.03471	17.1239	0.11578	17.1239	0.01636	17.1239	0.19632	17.1239	-0.02187
	17.134	-0.06021	17.134	0.17297	17.134	-0.03643	17.134	0.14293	17.134	-0.05773
	17.1441	0.07666	17.1441	0.08433	17.1441	0.041	17.1441	0.15205	17.1441	0.25276
	17.1542	-1.5471e-05	17.1542	0.26914	17.1542	-0.06125	17.1542	0.07003	17.1542	0.03722
	17.1643	-0.04022	17.1643	0.13103	17.1643	0.01099	17.1643	0.15988	17.1643	0.28783
	17.1744	0.0628	17.1744	0.19865	17.1744	-0.20843	17.1744	-0.01849	17.1744	-0.0527
	17.1845	0.08771	17.1845	0.1491	17.1845	0.05654	17.1845	0.05835	17.1845	-0.14583
	17.1946	-0.05405	17.1946	0.1334	17.1946	0.10276	17.1946	0.10135	17.1946	0.05443
	17.2047	0.20524	17.2047	0.27135	17.2047	-0.07756	17.2047	0.15737	17.2047	0.0646
	17.2148	-0.01202	17.2148	0.1515	17.2148	0.01295	17.2148	0.0363	17.2148	-0.00857
	17.2249	-0.00793	17.2249	0.01863	17.2249	-0.08402	17.2249	0.25639	17.2249	0.42869
	17.235	0.0743	17.235	-0.10903	17.235	0.05599	17.235	0.13794	17.235	-0.07675
	17.2451	-0.07785	17.2451	-0.00492	17.2451	0.04497	17.2451	0.17835	17.2451	0.2199
	17.2552	0.14501	17.2552	0.08098	17.2552	-0.04937	17.2552	0.13022	17.2552	-0.03032
	17.2654	-0.01493	17.2654	-0.04927	17.2654	0.03858	17.2654	0.15502	17.2654	-0.06178
	17.2754	0.21835	17.2754	0.02101	17.2754	0.11353	17.2754	0.31784	17.2754	0.28957
	17.2856	-0.03012	17.2856	0.10431	17.2856	-0.12401	17.2856	0.02753	17.2856	0.14615
	17.2957	-0.01037	17.2957	0.25012	17.2957	0.17751	17.2957	0.11223	17.2957	0.10429
	17.3058	0.12138	17.3058	0.05218	17.3058	0.08061	17.3058	0.26465	17.3058	0.16921
	17.3159	0.24792	17.3159	0.17717	17.3159	-0.02669	17.3159	0.16186	17.3159	0.13778
	17.326	0.05936	17.326	-0.03639	17.326	-0.10795	17.326	0.10074	17.326	0.06209
	17.3361	0.09997	17.3361	-0.01035	17.3361	-0.09545	17.3361	0.02139	17.3361	0.2364
	17.3462	0.03642	17.3462	0.02871	17.3462	0.06811	17.3462	0.41861	17.3462	0.17635
	17.3563	-0.08181	17.3563	0.35684	17.3563	-0.03396	17.3563	0.05803	17.3563	0.05381
	17.3664	0.23486	17.3664	0.25007	17.3664	0.19212	17.3664	0.18963	17.3664	0.16043
	17.3765	0.14268	17.3765	0.06519	17.3765	-0.00368	17.3765	-0.04334	17.3765	-0.06626
	17.3866	-0.17866	17.3866	0.02875	17.3866	0.17814	17.3866	0.15598	17.3866	0.16017
	17.3967	0.29949	17.3967	0.28659	17.3967	-0.01242	17.3967	0.21468	17.3967	0.26422
	17.4068	-0.02965	17.4068	0.22932	17.4068	0.01577	17.4068	0.15099	17.4068	0.14431
	17.4169	0.01621	17.4169	0.18248	17.4169	0.00751	17.4169	0.07689	17.4169	-0.01726
	17.427	0.03604	17.427	0.10439	17.427	0.19198	17.427	0.10175	17.427	0.11546
	17.4371	-0.27485	17.4371	-0.11953	17.4371	-0.11053	17.4371	0.05109	17.4371	0.18047
	17.4473	0.29447	17.4473	-0.04136	17.4473	-0.0823	17.4473	0.04731	17.4473	-0.02795
	17.4574	0.15806	17.4574	0.12536	17.4574	0.0475	17.4574	-0.10229	17.4574	0.06311
	17.4675	0.07895	17.4675	0.03427	17.4675	0.00283	17.4675	-0.08306	17.4675	0.08387
	17.4776	0.29152	17.4776	0.451	17.4776	0.01026	17.4776	0.14972	17.4776	0.28433
	17.4877	0.05617	17.4877	0.33648	17.4877	0.08801	17.4877	-0.06281	17.4877	0.24
	17.4978	0.37552	17.4978	-0.08272	17.4978	-0.10768	17.4978	0.10227	17.4978	0.13318
	17.5079	0.0881	17.5079	0.18038	17.5079	0.23051	17.5079	0.20225	17.5079	0.03678
	17.518	-0.01442	17.518	-0.07215	17.518	-0.03286	17.518	0.06526	17.518	-0.09347
	17.5281	-0.08569	17.5281	0.04252	17.5281	-0.04362	17.5281	0.11837	17.5281	-0.11954
	17.5382	0.02795	17.5382	0.34469	17.5382	0.23209	17.5382	0.17409	17.5382	0.2294
	17.5483	0.04264	17.5483	0.26666	17.5483	0.13021	17.5483	0.0345	17.5483	0.22417
	17.5584	0.01827	17.5584	0.15218	17.5584	0.06219	17.5584	0.21263	17.5584	0.02625
	17.5685	0.21786	17.5685	0.2252	17.5685	0.11136	17.5685	0.12774	17.5685	0.02103
	17.5786	0.25079	17.5786	0.0326	17.5786	0.04596	17.5786	0.10535	17.5786	0.23198
	17.5887	-0.02096	17.5887	-0.09489	17.5887	-0.16005	17.5887	0.13245	17.5887	0.02886
	17.5988	0.22813	17.5988	0.06929	17.5988	0.19905	17.5988	-0.00191	17.5988	0.14607
	17.6089	0.18816	17.6089	0.04077	17.6089	0.17274	17.6089	-0.0321	17.6089	0.2112
	17.619	-0.14868	17.619	0.03048	17.619	-0.03845	17.619	0.15647	17.619	0.02634
	17.6291	-0.08968	17.6291	0.00457	17.6291	0.11495	17.6291	0.06379	17.6291	-0.00487
	17.6393	0.10474	17.6393	0.20002	17.6393	0.16159	17.6393	0.10393	17.6393	0.15923
	17.6494	-0.01854	17.6494	0.17151	17.6494	-0.01052	17.6494	0.12585	17.6494	0.000433621
	17.6595	0.13163	17.6595	0.14822	17.6595	-0.13574	17.6595	0.14776	17.6595	0.14893
	17.6696	0.28961	17.6696	0.06244	17.6696	0.16614	17.6696	0.1176	17.6696	0.31827
	17.6797	-0.02116	17.6797	0.03916	17.6797	0.03833	17.6797	0.20724	17.6797	0.1022
	17.6898	-0.00119	17.6898	0.43255	17.6898	0.12148	17.6898	0.17187	17.6898	0.15697
	17.6999	-0.11663	17.6999	0.41188	17.6999	0.19942	17.6999	0.05058	17.6999	0.09976
	17.71	0.13252	17.71	0.23497	17.71	-0.207	17.71	-0.10196	17.71	0.11549
	17.7201	0.21501	17.7201	0.13358	17.7201	0.02721	17.7201	-0.05713	17.7201	0.03486
	17.7302	-0.14	17.7302	0.17803	17.7302	0.0557	17.7302	-0.03573	17.7302	0.00893
	17.7403	-0.01063	17.7403	-0.00408	17.7403	-0.13455	17.7403	0.069	17.7403	0.09498
	17.7504	0.13698	17.7504	0.31642	17.7504	0.06844	17.7504	0.11645	17.7504	-0.04031
	17.7605	0.19084	17.7605	0.20464	17.7605	0.09436	17.7605	0.10141	17.7605	0.09263
	17.7706	-0.02352	17.7706	0.12671	17.7706	0.00831	17.7706	-0.02822	17.7706	0.16308
	17.7807	0.16056	17.7807	0.1165	17.7807	0.32851	17.7807	0.15466	17.7807	0.06948
	17.7908	0.03476	17.7908	-0.08121	17.7908	0.12008	17.7908	0.02504	17.7908	0.06442
	17.8009	0.07562	17.8009	0.12995	17.8009	-0.21334	17.8009	0.10897	17.8009	0.05416
	17.8111	0.19201	17.8111	0.151	17.8111	0.12252	17.8111	0.01061	17.8111	0.04912
	17.8211	0.07403	17.8211	0.15122	17.8211	0.0938	17.8211	0.1935	17.8211	0.27585
	17.8313	0.33366	17.8313	0.13582	17.8313	0.17708	17.8313	0.11598	17.8313	0.09635
	17.8414	0.20267	17.8414	0.15689	17.8414	0.24213	17.8414	0.10618	17.8414	0.04184
	17.8515	0.10815	17.8515	0.30556	17.8515	-0.08603	17.8515	0.03388	17.8515	0.000371286
	17.8616	-0.07752	17.8616	0.42039	17.8616	-0.0418	17.8616	0.07096	17.8616	0.24016
	17.8717	0.48422	17.8717	0.24095	17.8717	0.10402	17.8717	0.20439	17.8717	0.19609
	17.8818	0.31158	17.8818	-0.00359	17.8818	0.05192	17.8818	0.25971	17.8818	0.07651
	17.8919	-0.00948	17.8919	-0.07365	17.8919	0.15348	17.8919	0.16659	17.8919	0.21215
	17.902	0.15383	17.902	0.01776	17.902	0.1014	17.902	-0.101	17.902	0.19155
	17.9121	0.226	17.9121	0.29407	17.9121	0.16392	17.9121	0.08193	17.9121	0.09543
	17.9222	0.01693	17.9222	-0.13014	17.9222	-0.19543	17.9222	-0.00336	17.9222	-0.15954
	17.9323	0.11776	17.9323	0.10972	17.9323	-0.03915	17.9323	0.04155	17.9323	0.06467
	17.9424	0.02329	17.9424	0.02146	17.9424	-0.02609	17.9424	0.21148	17.9424	0.09097
	17.9525	0.03819	17.9525	0.03477	17.9525	-0.14843	17.9525	0.06891	17.9525	0.14332
	17.9626	-0.09273	17.9626	0.33454	17.9626	0.02738	17.9626	0.10082	17.9626	0.17484
	17.9727	0.08104	17.9727	0.28535	17.9727	0.04695	17.9727	0.15617	17.9727	0.12303
	17.9828	-0.14883	17.9828	0.08253	17.9828	-0.00117	17.9828	0.12819	17.9828	0.2379
	17.993	0.20984	17.993	0.09585	17.993	-0.06231	17.993	-0.12113	17.993	0.19653
	18.0031	0.1805	18.0031	0.25501	18.0031	-0.0974	18.0031	0.28059	18.0031	0.45984
	18.0132	0.01315	18.0132	-0.02853	18.0132	0.05502	18.0132	0.30992	18.0132	0.00182
	18.0233	-0.19326	18.0233	0.00825	18.0233	0.08766	18.0233	0.15175	18.0233	0.0464
	18.0334	0.04564	18.0334	0.20649	18.0334	-0.06458	18.0334	0.03265	18.0334	-0.01057
	18.0435	0.18039	18.0435	0.21984	18.0435	0.18683	18.0435	0.03595	18.0435	0.05486
	18.0536	0.11983	18.0536	0.26705	18.0536	0.08147	18.0536	0.06269	18.0536	0.20363
	18.0637	0.1426	18.0637	0.00437	18.0637	-0.0395	18.0637	0.01651	18.0637	-0.26738
	18.0738	-0.12889	18.0738	0.23127	18.0738	-0.11879	18.0738	-0.00361	18.0738	0.08453
	18.0839	0.16994	18.0839	0.28631	18.0839	0.10661	18.0839	0.10127	18.0839	0.12394
	18.094	-0.0807	18.094	0.15124	18.094	-0.03776	18.094	0.16188	18.094	0.00191
	18.1041	0.18949	18.1041	0.24275	18.1041	0.06006	18.1041	0.09228	18.1041	-0.12533
	18.1142	0.17324	18.1142	0.19363	18.1142	0.05632	18.1142	0.24926	18.1142	0.19015
	18.1243	0.13615	18.1243	0.01431	18.1243	0.07343	18.1243	0.02342	18.1243	0.01866
	18.1344	0.09126	18.1344	0.30114	18.1344	0.10357	18.1344	0.19603	18.1344	0.2378
	18.1445	0.04897	18.1445	0.06714	18.1445	-0.04597	18.1445	0.4077	18.1445	0.18612
	18.1546	0.02753	18.1546	0.23158	18.1546	0.22377	18.1546	0.08553	18.1546	0.1735
	18.1647	0.13109	18.1647	-0.03626	18.1647	0.32164	18.1647	0.04461	18.1647	0.13485
	18.1748	0.14351	18.1748	0.04486	18.1748	0.14869	18.1748	0.25108	18.1748	0.0962
	18.185	0.31218	18.185	0.000982117	18.185	0.06169	18.185	0.15809	18.185	0.04715
	18.1951	0.11107	18.1951	0.10555	18.1951	0.01637	18.1951	-0.06251	18.1951	0.08925
	18.2052	0.02195	18.2052	0.01481	18.2052	0.03876	18.2052	0.157	18.2052	-0.07698
	18.2153	0.21928	18.2153	0.00741	18.2153	-0.05343	18.2153	0.13693	18.2153	-0.05831
	18.2254	0.02079	18.2254	-0.17187	18.2254	0.08357	18.2254	0.12989	18.2254	0.17652
	18.2355	0.23898	18.2355	-0.00607	18.2355	0.22838	18.2355	0.18275	18.2355	-0.22927
	18.2456	0.09258	18.2456	0.22483	18.2456	0.00862	18.2456	0.08196	18.2456	0.02901
	18.2557	-0.13454	18.2557	0.04949	18.2557	0.06492	18.2557	0.08274	18.2557	0.01907
	18.2658	0.07845	18.2658	0.11113	18.2658	-0.08711	18.2658	-0.0623	18.2658	0.07423
	18.2759	0.08832	18.2759	0.17277	18.2759	0.16972	18.2759	0.17286	18.2759	0.03566
	18.286	0.10861	18.286	0.16151	18.286	-0.08125	18.286	0.04345	18.286	0.11167
	18.2961	-0.18619	18.2961	0.13202	18.2961	0.25372	18.2961	-0.03648	18.2961	0.20332
	18.3062	-0.10635	18.3062	0.11816	18.3062	0.13558	18.3062	0.36016	18.3062	0.18039
	18.3163	0.20788	18.3163	0.00534	18.3163	-0.09453	18.3163	0.19169	18.3163	0.08976
	18.3264	0.00388	18.3264	0.25972	18.3264	-0.22827	18.3264	0.27584	18.3264	0.21268
	18.3365	0.14624	18.3365	0.25369	18.3365	0.11455	18.3365	-0.08272	18.3365	0.23404
	18.3466	-0.05514	18.3466	0.35964	18.3466	0.25426	18.3466	0.14466	18.3466	0.19031
	18.3568	0.14973	18.3568	0.10361	18.3568	0.27158	18.3568	0.05954	18.3568	-0.08519
	18.3668	0.20096	18.3668	0.26426	18.3668	0.24985	18.3668	0.17496	18.3668	0.26693
	18.377	-0.04468	18.377	0.00564	18.377	0.22813	18.377	-0.01171	18.377	0.3378
	18.3871	0.10813	18.3871	0.14286	18.3871	0.15694	18.3871	0.17402	18.3871	0.26024
	18.3972	-0.25468	18.3972	0.36082	18.3972	-0.06788	18.3972	0.0108	18.3972	-0.02044
	18.4073	-0.04979	18.4073	0.14648	18.4073	0.17345	18.4073	0.02466	18.4073	0.21972
	18.4174	0.16033	18.4174	0.23684	18.4174	0.20906	18.4174	0.15312	18.4174	0.1578
	18.4275	0.09701	18.4275	0.08241	18.4275	0.21342	18.4275	0.14876	18.4275	-0.14369
	18.4376	0.07536	18.4376	0.23789	18.4376	-0.12855	18.4376	0.1392	18.4376	-0.0884
	18.4477	0.28289	18.4477	0.29701	18.4477	0.07896	18.4477	0.12183	18.4477	-0.02529
	18.4578	-0.03302	18.4578	0.18947	18.4578	0.32033	18.4578	0.13833	18.4578	-0.07416
	18.4679	-0.06246	18.4679	0.23298	18.4679	-0.17526	18.4679	0.21472	18.4679	0.00719
	18.478	0.0982	18.478	-0.04643	18.478	0.1052	18.478	0.07757	18.478	-0.22916
	18.4881	0.13388	18.4881	0.21584	18.4881	0.06274	18.4881	0.0524	18.4881	-0.00512
	18.4982	0.04716	18.4982	-0.02449	18.4982	-0.05261	18.4982	0.14183	18.4982	0.03143
	18.5083	-0.07601	18.5083	0.31331	18.5083	-0.22786	18.5083	-0.11249	18.5083	0.16694
	18.5184	0.11853	18.5184	0.03653	18.5184	0.0549	18.5184	0.09933	18.5184	-0.01525
	18.5285	0.10475	18.5285	0.23631	18.5285	0.10329	18.5285	0.04033	18.5285	0.04476
	18.5387	0.09097	18.5387	0.19392	18.5387	0.01627	18.5387	0.04384	18.5387	0.26623
	18.5487	0.09282	18.5487	0.15413	18.5487	0.08552	18.5487	-0.05161	18.5487	0.01635
	18.5589	-0.00949	18.5589	0.11695	18.5589	-0.13429	18.5589	-0.16529	18.5589	0.15971
	18.569	0.08351	18.569	0.14228	18.569	-0.00774	18.569	0.23927	18.569	0.07651
	18.5791	0.04371	18.5791	0.01917	18.5791	0.13705	18.5791	0.0657	18.5791	-0.03011
	18.5892	0.10027	18.5892	-0.0232	18.5892	0.11519	18.5892	0.24371	18.5892	0.01431
	18.5993	-0.06972	18.5993	0.2912	18.5993	-0.02125	18.5993	0.04151	18.5993	0.16291
	18.6094	0.09362	18.6094	0.00665	18.6094	-0.20195	18.6094	-0.00444	18.6094	0.09797
	18.6195	0.10332	18.6195	-0.11904	18.6195	0.08871	18.6195	-0.14153	18.6195	0.00179
	18.6296	0.01667	18.6296	0.14329	18.6296	-0.00864	18.6296	0.11722	18.6296	0.01499
	18.6397	-0.11163	18.6397	0.08792	18.6397	0.10496	18.6397	0.21712	18.6397	-0.07076
	18.6498	0.0361	18.6498	-0.13671	18.6498	0.04409	18.6498	0.14515	18.6498	0.32787
	18.6599	0.02499	18.6599	-0.08548	18.6599	0.17854	18.6599	0.02109	18.6599	0.12755
	18.67	-0.19184	18.67	-0.15143	18.67	0.15675	18.67	0.05069	18.67	0.27098
	18.6801	0.17727	18.6801	0.2071	18.6801	0.10111	18.6801	0.04905	18.6801	-0.04911
	18.6902	-0.01611	18.6902	0.05261	18.6902	-0.03524	18.6902	-0.08541	18.6902	0.32871
	18.7003	-0.00637	18.7003	0.17418	18.7003	0.08883	18.7003	0.08483	18.7003	0.1805
	18.7104	0.00338	18.7104	0.0197	18.7104	-0.00845	18.7104	0.08319	18.7104	0.27709
	18.7205	0.1772	18.7205	0.08398	18.7205	0.31096	18.7205	-0.10854	18.7205	0.17056
	18.7307	0.05675	18.7307	0.104	18.7307	0.19808	18.7307	0.03046	18.7307	0.04321
	18.7408	0.19933	18.7408	0.06672	18.7408	0.0826	18.7408	-0.14304	18.7408	0.2518
	18.7509	0.29765	18.7509	0.07373	18.7509	0.01141	18.7509	0.05326	18.7509	0.17915
	18.761	0.13034	18.761	0.1224	18.761	0.00272	18.761	0.04644	18.761	-0.17475
	18.7711	0.15315	18.7711	0.22056	18.7711	0.07998	18.7711	0.10733	18.7711	-0.15624
	18.7812	0.18898	18.7812	-0.10836	18.7812	-0.22556	18.7812	0.11093	18.7812	0.17678
	18.7913	-0.01737	18.7913	0.03408	18.7913	0.10953	18.7913	0.17964	18.7913	0.30669
	18.8014	-0.04924	18.8014	0.00725	18.8014	0.06443	18.8014	0.16242	18.8014	0.21264
	18.8115	-0.06027	18.8115	0.14709	18.8115	0.07402	18.8115	0.06447	18.8115	0.0535
	18.8216	0.2959	18.8216	0.24007	18.8216	0.06539	18.8216	0.06549	18.8216	0.11571
	18.8317	0.21717	18.8317	-0.02893	18.8317	-0.00313	18.8317	0.08734	18.8317	0.07898
	18.8418	0.02387	18.8418	0.23853	18.8418	0.0716	18.8418	0.18472	18.8418	-0.01504
	18.8519	0.13786	18.8519	-0.24401	18.8519	-0.08544	18.8519	0.01127	18.8519	0.0472
	18.862	0.18155	18.862	0.02086	18.862	0.03617	18.862	0.18157	18.862	0.16413
	18.8721	0.11586	18.8721	0.38209	18.8721	0.17603	18.8721	0.07063	18.8721	0.1092
	18.8822	0.15175	18.8822	0.02197	18.8822	0.14402	18.8822	0.1524	18.8822	0.135
	18.8923	0.04962	18.8923	0.22435	18.8923	0.16931	18.8923	-0.04708	18.8923	-0.22461
	18.9025	0.04906	18.9025	-0.08108	18.9025	0.08263	18.9025	0.12585	18.9025	-0.079
	18.9125	0.10058	18.9125	0.07965	18.9125	0.04023	18.9125	0.08784	18.9125	0.06141
	18.9227	0.23024	18.9227	-0.06171	18.9227	0.48482	18.9227	0.10973	18.9227	0.13932
	18.9328	-0.06197	18.9328	0.2709	18.9328	0.24713	18.9328	0.14725	18.9328	0.12088
	18.9429	-0.13282	18.9429	0.06446	18.9429	-0.08691	18.9429	0.00769	18.9429	-0.04858
	18.953	0.13747	18.953	-0.03001	18.953	0.12854	18.953	0.17803	18.953	-0.09044
	18.9631	0.1734	18.9631	0.37032	18.9631	0.1565	18.9631	0.04108	18.9631	0.04479
	18.9732	0.09215	18.9732	0.12743	18.9732	0.0178	18.9732	0.09424	18.9732	-0.01789
	18.9833	0.2609	18.9833	-0.09983	18.9833	-0.10526	18.9833	0.09272	18.9833	0.13038
	18.9934	0.16143	18.9934	0.14947	18.9934	0.13366	18.9934	0.06256	18.9934	0.28647
	19.0035	0.09582	19.0035	0.09149	19.0035	-0.04407	19.0035	0.23552	19.0035	0.17173
	19.0136	-0.06874	19.0136	0.25227	19.0136	-0.1645	19.0136	0.05172	19.0136	0.33304
	19.0237	0.05315	19.0237	0.04325	19.0237	0.04841	19.0237	0.09449	19.0237	0.06727
	19.0338	-0.16348	19.0338	0.16758	19.0338	-0.04856	19.0338	0.27007	19.0338	0.18172
	19.0439	-0.01553	19.0439	0.13565	19.0439	-0.10126	19.0439	0.12274	19.0439	0.0644
	19.054	0.41368	19.054	0.25999	19.054	0.00491	19.054	0.23583	19.054	0.10334
	19.0641	0.04081	19.0641	0.08485	19.0641	0.10328	19.0641	0.38018	19.0641	0.25948
	19.0742	0.12367	19.0742	-0.07727	19.0742	-0.18637	19.0742	0.03234	19.0742	0.18906
	19.0844	-0.01481	19.0844	0.28666	19.0844	0.1516	19.0844	0.04128	19.0844	0.16813
	19.0945	0.13837	19.0945	-0.0994	19.0945	-0.22396	19.0945	0.01897	19.0945	0.17845
	19.1046	0.03636	19.1046	0.00152	19.1046	0.06975	19.1046	0.19197	19.1046	0.16795
	19.1147	0.15831	19.1147	0.04776	19.1147	0.31661	19.1147	0.18269	19.1147	0.1861
	19.1248	0.1162	19.1248	0.04452	19.1248	0.05044	19.1248	0.08488	19.1248	-0.04575
	19.1349	-0.0457	19.1349	0.19493	19.1349	0.09419	19.1349	0.04175	19.1349	0.00367
	19.145	0.35752	19.145	0.17348	19.145	0.31763	19.145	0.09238	19.145	0.06611
	19.1551	-0.11947	19.1551	-0.10579	19.1551	0.05931	19.1551	0.05447	19.1551	-0.00686
	19.1652	0.2499	19.1652	0.27902	19.1652	0.25933	19.1652	0.04781	19.1652	0.07903
	19.1753	0.21824	19.1753	0.00497	19.1753	0.05311	19.1753	0.20002	19.1753	0.07118
	19.1854	-0.00613	19.1854	0.10593	19.1854	-0.28851	19.1854	0.08399	19.1854	-0.00697
	19.1955	0.17576	19.1955	0.20689	19.1955	0.21622	19.1955	-0.01379	19.1955	0.08155
	19.2056	0.15713	19.2056	0.22192	19.2056	0.18972	19.2056	-0.04387	19.2056	0.02424
	19.2157	0.17236	19.2157	0.16404	19.2157	0.16583	19.2157	0.0172	19.2157	0.00861
	19.2258	0.15374	19.2258	0.02804	19.2258	-0.00388	19.2258	0.40641	19.2258	0.08412
	19.2359	-0.00549	19.2359	0.04308	19.2359	0.17537	19.2359	0.19926	19.2359	0.0685
	19.246	-0.03191	19.246	0.11542	19.246	0.05776	19.246	0.03378	19.246	0.08154
	19.2561	0.11616	19.2561	-0.08827	19.2561	0.14328	19.2561	0.10008	19.2561	0.25864
	19.2662	-0.004	19.2662	0.00231	19.2662	0.096	19.2662	-0.000279825	19.2662	0.11283
	19.2764	0.09199	19.2764	-0.0868	19.2764	0.14509	19.2764	-0.03033	19.2764	0.08943
	19.2865	-0.17138	19.2865	0.25379	19.2865	-0.10009	19.2865	0.25473	19.2865	0.12593
	19.2966	0.02618	19.2966	0.07876	19.2966	0.01151	19.2966	0.04761	19.2966	0.11295
	19.3067	0.13522	19.3067	0.21103	19.3067	0.24031	19.3067	0.16341	19.3067	0.05832
	19.3168	-0.13856	19.3168	0.07507	19.3168	0.03683	19.3168	0.15422	19.3168	0.23807
	19.3269	-0.06598	19.3269	0.12401	19.3269	0.04169	19.3269	0.14502	19.3269	0.10272
	19.337	0.3087	19.337	-0.0484	19.337	0.17676	19.337	-0.02302	19.337	-0.01179
	19.3471	-0.14215	19.3471	0.37556	19.3471	-0.02669	19.3471	0.20478	19.3471	-0.01952
	19.3572	0.269	19.3572	-0.04424	19.3572	0.15788	19.3572	-0.05961	19.3572	0.14203
	19.3673	0.07337	19.3673	0.03597	19.3673	0.02215	19.3673	0.11611	19.3673	0.03014
	19.3774	0.04182	19.3774	0.0615	19.3774	-0.13179	19.3774	-0.05452	19.3774	0.04847
	19.3875	0.10141	19.3875	0.13131	19.3875	0.22729	19.3875	0.19412	19.3875	0.03296
	19.3976	0.0282	19.3976	-0.07753	19.3976	0.13065	19.3976	0.32819	19.3976	0.28568
	19.4077	0.17635	19.4077	0.21103	19.4077	-0.07796	19.4077	0.14715	19.4077	0.12695
	19.4178	-0.03487	19.4178	0.22095	19.4178	0.0624	19.4178	0.19789	19.4178	0.12708
	19.4279	-0.13671	19.4279	0.19182	19.4279	0.08819	19.4279	-0.01178	19.4279	0.2418
	19.438	0.03702	19.438	0.20435	19.438	-0.05789	19.438	0.02335	19.438	0.09351
	19.4481	-0.03144	19.4481	-0.13727	19.4481	0.05125	19.4481	0.134	19.4481	0.08064
	19.4583	0.19439	19.4583	0.06017	19.4583	0.19946	19.4583	0.10142	19.4583	0.03132
	19.4684	0.04782	19.4684	0.16126	19.4684	0.13153	19.4684	0.26937	19.4684	0.04711
	19.4785	0.26584	19.4785	-0.06577	19.4785	0.03497	19.4785	0.16909	19.4785	-0.0022
	19.4886	-0.000508464	19.4886	0.1395	19.4886	-0.05898	19.4886	0.02195	19.4886	0.11257
	19.4987	0.0795	19.4987	0.0453	19.4987	0.07364	19.4987	0.17168	19.4987	0.11015
	19.5088	0.00587	19.5088	0.03964	19.5088	-0.11925	19.5088	0.15996	19.5088	0.10774
	19.5189	0.07548	19.5189	-0.03633	19.5189	-0.0439	19.5189	0.14303	19.5189	-0.13945
	19.529	-0.21428	19.529	0.14292	19.529	-0.16125	19.529	0.10007	19.529	0.06388
	19.5391	0.07408	19.5391	0.07477	19.5391	0.07037	19.5391	0.30711	19.5391	0.27243
	19.5492	-0.1115	19.5492	0.00403	19.5492	0.17179	19.5492	0.08967	19.5492	-0.08933
	19.5593	0.13	19.5593	-0.01723	19.5593	0.29666	19.5593	0.11704	19.5593	0.09579
	19.5694	0.21786	19.5694	0.16203	19.5694	0.10383	19.5694	0.06107	19.5694	0.05436
	19.5795	-0.01979	19.5795	-0.14308	19.5795	0.29902	19.5795	0.13271	19.5795	-0.12248
	19.5896	-0.02307	19.5896	-0.13307	19.5896	0.12444	19.5896	0.24081	19.5896	0.18767
	19.5997	0.13513	19.5997	0.3535	19.5997	-0.09441	19.5997	0.05204	19.5997	0.18272
	19.6098	0.12405	19.6098	0.21768	19.6098	0.04353	19.6098	-0.04297	19.6098	-0.07483
	19.6199	0.08434	19.6199	0.31624	19.6199	0.11116	19.6199	0.14327	19.6199	-0.0381
	19.6301	0.09671	19.6301	-0.03572	19.6301	0.14234	19.6301	0.1915	19.6301	0.26165
	19.6402	0.17419	19.6402	0.05504	19.6402	0.2152	19.6402	0.19285	19.6402	0.05361
	19.6503	0.03814	19.6503	0.2083	19.6503	0.21515	19.6503	0.0666	19.6503	0.21275
	19.6604	0.26407	19.6604	-0.06031	19.6604	0.07708	19.6604	-0.10652	19.6604	0.17659
	19.6705	0.23741	19.6705	0.17109	19.6705	-0.02711	19.6705	0.22818	19.6705	0.16388
	19.6806	-0.02363	19.6806	0.15249	19.6806	0.15255	19.6806	0.22955	19.6806	0.01054
	19.6907	0.16065	19.6907	0.19639	19.6907	0.10306	19.6907	-0.05553	19.6907	0.05514
	19.7008	0.04025	19.7008	-0.11907	19.7008	0.17337	19.7008	0.04481	19.7008	-0.05652
	19.7109	0.05267	19.7109	0.15401	19.7109	0.07702	19.7109	0.00452	19.7109	0.15996
	19.721	0.26822	19.721	-0.16405	19.721	0.24891	19.721	0.0632	19.721	0.12905
	19.7311	-0.000603857	19.7311	0.18196	19.7311	-0.17294	19.7311	-0.09947	19.7311	-0.1206
	19.7412	-0.04546	19.7412	0.03579	19.7412	-0.07394	19.7412	-0.06821	19.7412	0.20528
	19.7513	0.01385	19.7513	-0.15465	19.7513	0.2386	19.7513	-0.12289	19.7513	0.13793
	19.7614	-0.02579	19.7614	0.07939	19.7614	0.0772	19.7614	0.21827	19.7614	-0.1091
	19.7715	-0.01854	19.7715	0.05823	19.7715	0.15799	19.7715	0.24433	19.7715	-0.14082
	19.7816	0.00433	19.7816	0.05791	19.7816	0.09816	19.7816	0.14279	19.7816	0.19725
	19.7917	0.03242	19.7917	0.0628	19.7917	-0.00852	19.7917	0.19229	19.7917	0.09783
	19.8018	-0.14783	19.8018	-0.10158	19.8018	0.0124	19.8018	0.09076	19.8018	-0.08492
	19.8119	0.20058	19.8119	0.27572	19.8119	0.12708	19.8119	0.14549	19.8119	0.28963
	19.8221	0.09067	19.8221	0.16604	19.8221	0.11678	19.8221	0.15334	19.8221	0.19544
	19.8322	0.03023	19.8322	0.05897	19.8322	0.15856	19.8322	0.18724	19.8322	0.03355
	19.8423	0.32918	19.8423	-0.03768	19.8423	0.16911	19.8423	0.04405	19.8423	0.06437
	19.8524	-0.02031	19.8524	-0.01713	19.8524	0.18226	19.8524	0.18473	19.8524	0.02489
	19.8625	-0.21353	19.8625	-0.10596	19.8625	0.05481	19.8625	0.08062	19.8625	0.20937
	19.8726	0.02243	19.8726	0.03178	19.8726	0.34923	19.8726	0.0937	19.8726	-0.09572
	19.8827	0.09695	19.8827	0.08099	19.8827	0.29471	19.8827	0.29168	19.8827	0.22679
	19.8928	-0.09937	19.8928	-0.15626	19.8928	-0.17647	19.8928	0.14071	19.8928	-0.07568
	19.9029	0.00381	19.9029	0.01014	19.9029	0.11799	19.9029	0.11474	19.9029	0.10362
	19.913	-0.2576	19.913	0.23124	19.913	0.23797	19.913	0.2294	19.913	-0.01915
	19.9231	0.22058	19.9231	-0.27944	19.9231	-0.05089	19.9231	0.15396	19.9231	-0.17578
	19.9332	0.0894	19.9332	-0.0375	19.9332	0.12641	19.9332	0.01603	19.9332	0.15459
	19.9433	-0.02616	19.9433	0.06903	19.9433	0.12923	19.9433	0.20622	19.9433	0.24277
	19.9534	0.0536	19.9534	-0.01455	19.9534	0.05395	19.9534	0.14121	19.9534	0.00544
	19.9635	0.32868	19.9635	0.29251	19.9635	0.17398	19.9635	0.20381	19.9635	0.15614
	19.9736	0.23658	19.9736	0.13082	19.9736	-0.03411	19.9736	-0.07474	19.9736	-0.000444806
	19.9838	0.00906	19.9838	0.0759	19.9838	-0.28906	19.9838	0.10245	19.9838	0.02527
	19.9938	0.11228	19.9938	0.17985	19.9938	0.03478	19.9938	0.1286	19.9938	0.07963
	20.004	-0.12564	20.004	0.06505	20.004	0.03832	20.004	0.11049	20.004	0.05067
	20.0141	-0.07709	20.0141	-0.13048	20.0141	0.07833	20.0141	0.20696	20.0141	0.02953
	20.0242	0.23969	20.0242	0.18442	20.0242	-0.10562	20.0242	0.16802	20.0242	0.33652
	20.0343	-0.1779	20.0343	0.15557	20.0343	0.3042	20.0343	0.09523	20.0343	0.04977
	20.0444	-0.03559	20.0444	0.19444	20.0444	0.19579	20.0444	-0.01662	20.0444	-0.00781
	20.0545	0.05985	20.0545	-0.06878	20.0545	-0.04542	20.0545	0.19446	20.0545	0.14295
	20.0646	0.17873	20.0646	0.13937	20.0646	0.26026	20.0646	0.06699	20.0646	0.26247
	20.0747	-0.06696	20.0747	0.11054	20.0747	0.08938	20.0747	0.02547	20.0747	0.06168
	20.0848	0.1535	20.0848	0.20151	20.0848	0.12945	20.0848	0.10895	20.0848	-0.04014
	20.0949	-0.01406	20.0949	0.13623	20.0949	0.35183	20.0949	0.03879	20.0949	0.14971
	20.105	0.03974	20.105	-0.10873	20.105	-0.04038	20.105	0.05717	20.105	0.01405
	20.1151	0.11698	20.1151	0.31298	20.1151	0.13253	20.1151	0.15629	20.1151	0.09193
	20.1252	-0.04014	20.1252	0.1123	20.1252	0.17525	20.1252	0.09135	20.1252	0.12556
	20.1353	0.14649	20.1353	-0.03109	20.1353	-0.08412	20.1353	0.15142	20.1353	-0.13508
	20.1454	0.07271	20.1454	0.08335	20.1454	0.08882	20.1454	0.25055	20.1454	0.10168
	20.1555	0.07966	20.1555	0.12487	20.1555	0.14458	20.1555	0.06062	20.1555	0.07803
	20.1656	0.18037	20.1656	0.21327	20.1656	0.00764	20.1656	0.17539	20.1656	-0.01853
	20.1758	0.26025	20.1758	0.3199	20.1758	0.33686	20.1758	0.08963	20.1758	-0.07862
	20.1859	0.05629	20.1859	0.04373	20.1859	0.26765	20.1859	0.13149	20.1859	0.32744
	20.196	0.24816	20.196	0.13475	20.196	-0.10103	20.196	0.11866	20.196	-0.06337
	20.2061	0.10149	20.2061	-0.006	20.2061	0.18134	20.2061	0.10584	20.2061	0.07708
	20.2162	0.19702	20.2162	-0.19101	20.2162	0.10434	20.2162	0.05656	20.2162	-0.01423
	20.2263	0.20401	20.2263	0.30628	20.2263	0.00913	20.2263	0.03073	20.2263	0.02988
	20.2364	0.18237	20.2364	-0.01154	20.2364	0.11705	20.2364	-0.1201	20.2364	0.18597
	20.2465	0.13729	20.2465	0.267	20.2465	-0.09013	20.2465	0.16136	20.2465	0.00353
	20.2566	0.05315	20.2566	0.0742	20.2566	0.02823	20.2566	-0.18477	20.2566	-0.0539
	20.2667	0.29193	20.2667	0.04546	20.2667	0.18565	20.2667	0.13576	20.2667	0.18555
	20.2768	0.08802	20.2768	0.12871	20.2768	-0.07098	20.2768	0.08651	20.2768	0.18022
	20.2869	0.0091	20.2869	0.22758	20.2869	0.06043	20.2869	0.03205	20.2869	-0.07511
	20.297	0.23488	20.297	-0.06937	20.297	0.25174	20.297	0.11822	20.297	0.2529
	20.3071	0.12994	20.3071	0.04774	20.3071	0.18264	20.3071	0.12107	20.3071	0.09134
	20.3172	0.25417	20.3172	-0.0617	20.3172	0.13438	20.3172	0.2385	20.3172	-0.10928
	20.3273	-0.03045	20.3273	-0.0175	20.3273	0.16947	20.3273	-0.18313	20.3273	-0.10161
	20.3374	0.16931	20.3374	0.0163	20.3374	0.19415	20.3374	0.1114	20.3374	-0.03403
	20.3475	0.0748	20.3475	-0.14261	20.3475	0.13029	20.3475	-0.1097	20.3475	0.06742
	20.3576	-0.10563	20.3576	0.04484	20.3576	0.0378	20.3576	-0.07559	20.3576	0.03345
	20.3678	0.04987	20.3678	0.26875	20.3678	0.09897	20.3678	0.02624	20.3678	0.08021
	20.3779	0.14809	20.3779	0.17496	20.3779	-0.12631	20.3779	0.01088	20.3779	-0.14645
	20.388	0.25934	20.388	0.10722	20.388	-0.01565	20.388	0.27938	20.388	0.09044
	20.3981	0.3758	20.3981	0.27125	20.3981	0.17835	20.3981	0.13122	20.3981	0.15025
	20.4082	-0.05721	20.4082	0.04727	20.4082	0.10675	20.4082	-0.0612	20.4082	-0.11546
	20.4183	-0.0397	20.4183	0.02381	20.4183	-0.18881	20.4183	0.16304	20.4183	0.2803
	20.4284	0.04813	20.4284	0.11754	20.4284	0.02345	20.4284	-0.07886	20.4284	0.36617
	20.4385	0.19847	20.4385	0.16441	20.4385	-0.01428	20.4385	-0.07596	20.4385	-0.21722
	20.4486	0.10662	20.4486	-0.05956	20.4486	0.47405	20.4486	-0.0991	20.4486	0.07179
	20.4587	0.00957	20.4587	0.05502	20.4587	0.20717	20.4587	0.14339	20.4587	0.14987
	20.4688	0.06096	20.4688	0.11492	20.4688	0.20333	20.4688	0.16193	20.4688	0.0014
	20.4789	0.08893	20.4789	0.0316	20.4789	0.05366	20.4789	0.15703	20.4789	-0.02988
	20.489	0.14554	20.489	0.18005	20.489	0.02118	20.489	0.13911	20.489	-0.07678
	20.4991	0.12664	20.4991	0.09933	20.4991	-0.03732	20.4991	0.07172	20.4991	0.14456
	20.5092	0.15462	20.5092	-0.09856	20.5092	0.07606	20.5092	0.1085	20.5092	0.04299
	20.5193	0.09927	20.5193	0.18793	20.5193	0.16862	20.5193	0.00987	20.5193	0.10548
	20.5295	-0.10712	20.5295	-0.02819	20.5295	0.07629	20.5295	-0.03146	20.5295	0.00132
	20.5395	0.26463	20.5395	-0.04899	20.5395	0.32511	20.5395	-0.0129	20.5395	0.1081
	20.5497	0.30304	20.5497	0.13335	20.5497	-0.24376	20.5497	0.09421	20.5497	-0.25646
	20.5598	0.17219	20.5598	0.12558	20.5598	0.11445	20.5598	0.08674	20.5598	0.09252
	20.5699	0.03094	20.5699	0.11782	20.5699	0.10549	20.5699	0.14178	20.5699	-0.09234
	20.58	0.14749	20.58	0.04756	20.58	0.07311	20.58	0.11349	20.58	0.05874
	20.5901	-0.01719	20.5901	-0.01488	20.5901	0.11625	20.5901	0.22322	20.5901	0.05879
	20.6002	-0.09073	20.6002	0.21175	20.6002	0.037	20.6002	-0.03684	20.6002	-0.10522
	20.6103	0.20814	20.6103	-0.03037	20.6103	-0.04744	20.6103	0.14321	20.6103	0.13182
	20.6204	-0.18049	20.6204	-0.07717	20.6204	-0.13448	20.6204	0.04202	20.6204	-0.08166
	20.6305	-0.02224	20.6305	0.23541	20.6305	0.21599	20.6305	0.05802	20.6305	0.27258
	20.6406	0.0579	20.6406	0.19904	20.6406	0.10293	20.6406	0.05319	20.6406	0.07735
	20.6507	0.04689	20.6507	0.09756	20.6507	-0.14554	20.6507	-0.03237	20.6507	0.18161
	20.6608	0.07755	20.6608	0.01953	20.6608	0.08257	20.6608	-0.04761	20.6608	0.19472
	20.6709	0.10041	20.6709	0.02484	20.6709	0.00339	20.6709	-0.0368	20.6709	-0.0109
	20.681	0.09463	20.681	0.13432	20.681	-0.04453	20.681	-0.06766	20.681	-0.12277
	20.6911	0.15395	20.6911	0.32453	20.6911	-0.22265	20.6911	0.29732	20.6911	0.22109
	20.7012	0.24193	20.7012	0.05902	20.7012	0.04668	20.7012	0.05814	20.7012	0.09622
	20.7113	0.09814	20.7113	-0.01899	20.7113	-0.13189	20.7113	0.02209	20.7113	-0.10678
	20.7215	0.25905	20.7215	-0.00063871	20.7215	0.12705	20.7215	0.0251	20.7215	0.10169
	20.7316	0.0684	20.7316	0.09845	20.7316	0.06568	20.7316	-0.00573	20.7316	0.15653
	20.7417	-0.11964	20.7417	-0.12017	20.7417	0.15015	20.7417	-0.03917	20.7417	0.16449
	20.7518	0.03347	20.7518	0.01538	20.7518	0.09922	20.7518	0.25553	20.7518	-0.13743
	20.7619	0.00169	20.7619	0.11709	20.7619	0.01965	20.7619	0.01897	20.7619	0.05804
	20.772	-0.24624	20.772	0.1615	20.772	0.17447	20.772	0.06628	20.772	0.00353
	20.7821	0.04491	20.7821	0.05228	20.7821	-0.10039	20.7821	0.11619	20.7821	0.07142
	20.7922	0.10169	20.7922	0.15921	20.7922	0.12476	20.7922	0.03591	20.7922	0.01952
	20.8023	0.02826	20.8023	0.03176	20.8023	-0.02769	20.8023	-0.04438	20.8023	0.03534
	20.8124	0.07984	20.8124	0.08141	20.8124	0.39018	20.8124	0.14357	20.8124	0.197
	20.8225	0.33976	20.8225	0.18054	20.8225	-0.06173	20.8225	-0.08254	20.8225	0.2597
	20.8326	0.05541	20.8326	-0.02241	20.8326	-0.08915	20.8326	-0.1524	20.8326	-0.000497964
	20.8427	0.13826	20.8427	0.16527	20.8427	-0.00458	20.8427	0.13192	20.8427	0.04139
	20.8528	0.09611	20.8528	-0.00122	20.8528	0.02531	20.8528	-0.14887	20.8528	0.28381
	20.8629	0.05918	20.8629	-0.04009	20.8629	0.01094	20.8629	0.10681	20.8629	0.29706
	20.873	0.37641	20.873	0.21531	20.873	0.33252	20.873	-0.00209	20.873	0.14887
	20.8831	0.11032	20.8831	0.27541	20.8831	0.16452	20.8831	0.06088	20.8831	0.09964
	20.8932	0.30778	20.8932	-0.15668	20.8932	-0.00867	20.8932	-0.04541	20.8932	-0.09802
	20.9033	0.07816	20.9033	0.01019	20.9033	-0.17926	20.9033	-0.05013	20.9033	-0.09515
	20.9135	0.05167	20.9135	0.20051	20.9135	0.21527	20.9135	0.02848	20.9135	0.11345
	20.9236	0.033	20.9236	0.08615	20.9236	0.01867	20.9236	0.1045	20.9236	0.12675
	20.9337	-0.16275	20.9337	0.23481	20.9337	-0.12064	20.9337	0.00604	20.9337	0.25724
	20.9438	-0.03142	20.9438	-0.00976	20.9438	0.18538	20.9438	0.1706	20.9438	0.10909
	20.9539	0.09991	20.9539	0.01652	20.9539	0.16588	20.9539	-0.04504	20.9539	0.32293
	20.964	-0.01093	20.964	0.0428	20.964	0.30265	20.964	0.00495	20.964	0.26334
	20.9741	0.24281	20.9741	0.04825	20.9741	-0.17256	20.9741	0.09922	20.9741	0.11262
	20.9842	-0.02167	20.9842	0.09016	20.9842	-0.15036	20.9842	0.0789	20.9842	0.0895
	20.9943	0.20864	20.9943	0.12687	20.9943	0.2755	20.9943	0.16016	20.9943	-0.13674
	21.0044	0.22803	21.0044	-0.0109	21.0044	0.33157	21.0044	-0.0007748	21.0044	0.06672
	21.0145	0.14846	21.0145	0.10135	21.0145	0.05692	21.0145	0.09871	21.0145	-0.11784
	21.0246	0.01421	21.0246	0.21099	21.0246	0.17031	21.0246	0.09144	21.0246	0.12991
	21.0347	0.13517	21.0347	0.10188	21.0347	0.25766	21.0347	0.20396	21.0347	0.07297
	21.0448	0.28478	21.0448	-0.06972	21.0448	0.19658	21.0448	0.12638	21.0448	-0.1949
	21.0549	0.14534	21.0549	0.2066	21.0549	0.11989	21.0549	0.03838	21.0549	0.09714
	21.065	-0.02535	21.065	-0.04311	21.065	0.25154	21.065	0.09883	21.065	0.04022
	21.0752	0.04876	21.0752	0.04572	21.0752	-0.02045	21.0752	0.09418	21.0752	0.06404
	21.0852	0.13329	21.0852	0.04601	21.0852	0.11643	21.0852	-0.06151	21.0852	0.15037
	21.0954	0.18658	21.0954	-0.16462	21.0954	-0.08002	21.0954	0.04062	21.0954	0.07525
	21.1055	-0.00752	21.1055	0.06485	21.1055	-0.1176	21.1055	0.02296	21.1055	0.13294
	21.1156	0.11348	21.1156	0.09901	21.1156	0.13388	21.1156	0.15113	21.1156	0.12293
	21.1257	0.04179	21.1257	0.07849	21.1257	0.03382	21.1257	0.05275	21.1257	-0.01206
	21.1358	0.13937	21.1358	0.12829	21.1358	-0.05322	21.1358	0.19917	21.1358	0.16805
	21.1459	-0.0469	21.1459	-0.01201	21.1459	0.10195	21.1459	-0.02681	21.1459	0.00962
	21.156	0.07152	21.156	0.30863	21.156	0.09826	21.156	0.06753	21.156	0.03871
	21.1661	0.22641	21.1661	0.00948	21.1661	0.13886	21.1661	-0.04386	21.1661	0.12509
	21.1762	-0.12391	21.1762	0.23638	21.1762	0.06228	21.1762	-0.15003	21.1762	0.07867
	21.1863	0.11693	21.1863	0.19766	21.1863	0.05863	21.1863	0.18391	21.1863	0.32653
	21.1964	-0.08233	21.1964	-0.1171	21.1964	-0.04919	21.1964	-0.04205	21.1964	0.00668
	21.2065	0.05695	21.2065	-0.07247	21.2065	0.18937	21.2065	0.01846	21.2065	0.29361
	21.2166	0.13635	21.2166	0.05028	21.2166	0.08678	21.2166	-0.00957	21.2166	0.13003
	21.2267	0.33293	21.2267	0.01158	21.2267	-0.02361	21.2267	0.05615	21.2267	0.09145
	21.2368	0.2639	21.2368	0.07184	21.2368	0.23581	21.2368	0.14011	21.2368	0.19612
	21.2469	0.12717	21.2469	0.26231	21.2469	0.11502	21.2469	0.17719	21.2469	0.02995
	21.257	0.13366	21.257	-0.1045	21.257	0.14008	21.257	0.13616	21.257	0.244
	21.2672	0.20788	21.2672	-0.08589	21.2672	0.11827	21.2672	0.26179	21.2672	0.12212
	21.2773	0.00345	21.2773	0.13846	21.2773	0.25532	21.2773	0.09837	21.2773	0.08619
	21.2874	0.1532	21.2874	-0.02522	21.2874	0.12155	21.2874	-0.00776	21.2874	0.14661
	21.2975	0.05815	21.2975	-0.14982	21.2975	0.11019	21.2975	0.02154	21.2975	0.00131
	21.3076	0.1376	21.3076	0.16047	21.3076	0.07279	21.3076	-0.10802	21.3076	-0.07106
	21.3177	0.000901027	21.3177	-0.06308	21.3177	0.19947	21.3177	0.10357	21.3177	-0.08874
	21.3278	0.14546	21.3278	0.11962	21.3278	-0.02281	21.3278	0.02611	21.3278	0.22432
	21.3379	0.09471	21.3379	0.17733	21.3379	0.33305	21.3379	0.03979	21.3379	0.1103
	21.348	0.25751	21.348	0.31577	21.348	0.00403	21.348	0.03005	21.348	0.12389
	21.3581	0.24583	21.3581	0.22765	21.3581	-0.01249	21.3581	0.23124	21.3581	0.18697
	21.3682	0.05969	21.3682	0.27495	21.3682	0.11684	21.3682	0.02879	21.3682	0.03912
	21.3783	0.06104	21.3783	-0.04493	21.3783	0.00659	21.3783	0.22218	21.3783	0.14648
	21.3884	0.21084	21.3884	0.09874	21.3884	0.05	21.3884	0.11349	21.3884	0.19396
	21.3985	-0.08467	21.3985	0.18252	21.3985	0.12727	21.3985	0.09595	21.3985	0.02269
	21.4086	0.1016	21.4086	0.15692	21.4086	-0.02983	21.4086	-0.08304	21.4086	0.12487
	21.4187	-0.16785	21.4187	-0.01711	21.4187	0.28965	21.4187	0.02182	21.4187	0.00569
	21.4288	0.00801	21.4288	-0.00623	21.4288	0.04143	21.4288	0.0069	21.4288	0.18341
	21.4389	0.10575	21.4389	0.14788	21.4389	-0.12605	21.4389	-0.01583	21.4389	0.18925
	21.449	-0.01264	21.449	0.0598	21.449	-0.18466	21.449	-0.10106	21.449	-0.03146
	21.4592	0.11376	21.4592	0.41704	21.4592	0.16819	21.4592	0.06893	21.4592	-0.10894
	21.4693	0.08391	21.4693	0.07117	21.4693	-0.10655	21.4693	0.02538	21.4693	0.02085
	21.4794	0.14783	21.4794	0.17321	21.4794	-0.05575	21.4794	-0.02077	21.4794	0.16627
	21.4895	0.27424	21.4895	0.09297	21.4895	0.03411	21.4895	0.14922	21.4895	0.20492
	21.4996	0.1116	21.4996	0.02054	21.4996	-0.06091	21.4996	0.00412	21.4996	0.20192
	21.5097	0.21199	21.5097	-0.02584	21.5097	0.04199	21.5097	-0.000350441	21.5097	-0.09535
	21.5198	0.00509	21.5198	0.00331	21.5198	0.23084	21.5198	0.13581	21.5198	0.06572
	21.5299	0.01694	21.5299	0.0585	21.5299	0.00303	21.5299	-0.11605	21.5299	0.19555
	21.54	0.13297	21.54	0.12151	21.54	0.24398	21.54	0.19719	21.54	0.07018
	21.5501	0.11619	21.5501	-0.09152	21.5501	0.09172	21.5501	0.1042	21.5501	0.28596
	21.5602	-0.02038	21.5602	0.24494	21.5602	0.14258	21.5602	0.09974	21.5602	0.0356
	21.5703	0.23369	21.5703	-0.07746	21.5703	0.13356	21.5703	0.05884	21.5703	0.42067
	21.5804	0.2664	21.5804	0.25641	21.5804	-0.09159	21.5804	0.02054	21.5804	0.06095
	21.5905	0.17413	21.5905	0.12934	21.5905	-0.00163	21.5905	0.16714	21.5905	-0.04095
	21.6006	0.20946	21.6006	0.01269	21.6006	-0.06531	21.6006	0.06635	21.6006	0.0082
	21.6107	-0.0651	21.6107	-0.04927	21.6107	0.04289	21.6107	0.1713	21.6107	0.22663
	21.6209	-0.09747	21.6209	-0.08258	21.6209	-0.02337	21.6209	0.0627	21.6209	-0.11223
	21.6309	-0.05952	21.6309	-0.1263	21.6309	-0.074	21.6309	-0.03026	21.6309	0.31975
	21.6411	-0.00072704	21.6411	0.08386	21.6411	0.00819	21.6411	0.20751	21.6411	0.27258
	21.6512	-0.1112	21.6512	-0.16953	21.6512	0.12424	21.6512	-0.08857	21.6512	0.24884
	21.6613	0.08562	21.6613	0.13438	21.6613	0.26635	21.6613	0.019	21.6613	0.30064
	21.6714	0.11318	21.6714	0.51121	21.6714	0.03086	21.6714	-0.00103	21.6714	0.08421
	21.6815	-0.04416	21.6815	0.02086	21.6815	0.00111	21.6815	0.12217	21.6815	0.09956
	21.6916	0.34279	21.6916	0.04614	21.6916	0.35158	21.6916	0.02923	21.6916	0.12273
	21.7017	0.17244	21.7017	0.25371	21.7017	0.12133	21.7017	-0.00121	21.7017	0.21622
	21.7118	0.23908	21.7118	0.2191	21.7118	0.18535	21.7118	0.0543	21.7118	0.09358
	21.7219	0.12865	21.7219	0.02304	21.7219	-0.19592	21.7219	-0.148	21.7219	0.01781
	21.732	0.02342	21.732	0.14469	21.732	0.04	21.732	0.18616	21.732	0.19205
	21.7421	0.19946	21.7421	0.26895	21.7421	0.18739	21.7421	0.05157	21.7421	0.14494
	21.7522	0.03695	21.7522	0.02343	21.7522	0.22541	21.7522	0.19043	21.7522	0.05357
	21.7623	0.1531	21.7623	0.10603	21.7623	0.15928	21.7623	-0.0405	21.7623	0.24085
	21.7724	0.01144	21.7724	0.06364	21.7724	0.32753	21.7724	0.18691	21.7724	0.18335
	21.7825	0.15364	21.7825	-0.0725	21.7825	0.33433	21.7825	-0.05183	21.7825	0.11284
	21.7926	0.11876	21.7926	-0.000296494	21.7926	0.43229	21.7926	0.01934	21.7926	0.05274
	21.8027	0.10212	21.8027	0.14222	21.8027	0.04067	21.8027	0.06707	21.8027	0.08641
	21.8129	0.2235	21.8129	0.06079	21.8129	0.19854	21.8129	0.01584	21.8129	0.02893
	21.823	0.2251	21.823	0.09654	21.823	0.14809	21.823	0.21463	21.823	0.07042
	21.8331	0.1616	21.8331	-0.11769	21.8331	0.40233	21.8331	-0.12825	21.8331	0.13796
	21.8432	-0.16492	21.8432	0.25141	21.8432	0.47169	21.8432	0.18251	21.8432	0.03624
	21.8533	0.18826	21.8533	0.1752	21.8533	0.64262	21.8533	0.0011	21.8533	0.25223
	21.8634	0.2055	21.8634	0.06514	21.8634	0.27189	21.8634	0.19469	21.8634	0.29635
	21.8735	0.04306	21.8735	0.17644	21.8735	0.23451	21.8735	0.20599	21.8735	0.14777
	21.8836	0.00563	21.8836	0.07421	21.8836	0.34297	21.8836	0.00636	21.8836	0.15024
	21.8937	0.05935	21.8937	0.30271	21.8937	0.39675	21.8937	0.11403	21.8937	0.13189
	21.9038	0.15995	21.9038	0.11975	21.9038	0.39845	21.9038	-0.04653	21.9038	0.05885
	21.9139	0.07045	21.9139	0.12691	21.9139	0.47308	21.9139	0.08718	21.9139	0.27489
	21.924	0.19189	21.924	0.05594	21.924	0.30814	21.924	0.12975	21.924	0.1654
	21.9341	0.1024	21.9341	0.25581	21.9341	0.37498	21.9341	0.20098	21.9341	0.07937
	21.9442	-0.10427	21.9442	0.11194	21.9442	0.66318	21.9442	0.06127	21.9442	0.0949
	21.9543	0.09792	21.9543	0.22328	21.9543	0.38629	21.9543	0.03354	21.9543	-0.08487
	21.9644	0.09438	21.9644	0.04556	21.9644	0.28388	21.9644	-0.11658	21.9644	0.18328
	21.9745	0.09346	21.9745	0.28712	21.9745	0.68409	21.9745	0.01195	21.9745	0.1155
	21.9846	0.20712	21.9846	0.26827	21.9846	0.49577	21.9846	0.03111	21.9846	0.17533
	21.9947	0.05256	21.9947	0.14525	21.9947	0.8361	21.9947	-0.0018	21.9947	0.21955
	22.0049	0.37978	22.0049	0.06651	22.0049	0.49675	22.0049	0.11112	22.0049	0.44606
	22.015	0.21221	22.015	-0.04087	22.015	0.72252	22.015	-0.09107	22.015	0.04758
	22.0251	0.14881	22.0251	0.15123	22.0251	0.34934	22.0251	0.09738	22.0251	0.28452
	22.0352	0.0151	22.0352	0.1923	22.0352	0.59075	22.0352	0.16604	22.0352	0.17772
	22.0453	-0.13682	22.0453	0.18129	22.0453	0.64988	22.0453	0.11752	22.0453	0.33916
	22.0554	0.03938	22.0554	0.19632	22.0554	0.80797	22.0554	0.11327	22.0554	0.05269
	22.0655	0.42392	22.0655	0.07855	22.0655	0.46087	22.0655	0.13247	22.0655	0.24018
	22.0756	-0.13424	22.0756	0.06755	22.0756	0.64242	22.0756	-0.03323	22.0756	0.06049
	22.0857	0.12531	22.0857	0.18937	22.0857	0.67555	22.0857	0.07972	22.0857	0.21414
	22.0958	-0.01097	22.0958	0.10546	22.0958	0.76076	22.0958	0.11976	22.0958	0.29489
	22.1059	0.30328	22.1059	0.14916	22.1059	0.38245	22.1059	0.11554	22.1059	0.17251
	22.116	0.01858	22.116	0.26058	22.116	0.55362	22.116	0.02798	22.116	0.09702
	22.1261	0.12971	22.1261	-0.18529	22.1261	0.36022	22.1261	0.14095	22.1261	0.09184
	22.1362	0.19398	22.1362	0.11364	22.1362	0.03922	22.1362	-0.06639	22.1362	0.14136
	22.1463	0.2244	22.1463	0.186	22.1463	0.33282	22.1463	-0.08102	22.1463	-0.07213
	22.1564	-0.22956	22.1564	0.35213	22.1564	0.31393	22.1564	0.00853	22.1564	0.15709
	22.1666	0.18889	22.1666	0.11721	22.1666	0.44348	22.1666	0.01995	22.1666	0.03215
	22.1766	0.11256	22.1766	0.29116	22.1766	0.40638	22.1766	0.05742	22.1766	0.02701
	22.1868	0.05185	22.1868	0.34011	22.1868	0.49688	22.1868	0.1027	22.1868	0.17032
	22.1969	0.17865	22.1969	0.26667	22.1969	0.26188	22.1969	-0.02909	22.1969	0.07665
	22.207	0.1492	22.207	0.08125	22.207	0.24824	22.207	0.07089	22.207	0.27726
	22.2171	0.39581	22.2171	0.08074	22.2171	0.33618	22.2171	0.07713	22.2171	0.14715
	22.2272	0.07731	22.2272	-0.08904	22.2272	0.38245	22.2272	0.20837	22.2272	0.08736
	22.2373	0.21455	22.2373	0.05629	22.2373	0.54072	22.2373	0.00888	22.2373	-0.0193
	22.2474	0.42991	22.2474	0.17558	22.2474	0.28493	22.2474	0.10367	22.2474	0.43394
	22.2575	0.30154	22.2575	0.08654	22.2575	0.07602	22.2575	0.05524	22.2575	-0.00603
	22.2676	0.23827	22.2676	0.1798	22.2676	0.40359	22.2676	0.15525	22.2676	0.16076
	22.2777	0.0448	22.2777	0.08296	22.2777	0.42908	22.2777	0.06515	22.2777	0.20778
	22.2878	0.18988	22.2878	0.32727	22.2878	0.38687	22.2878	0.21204	22.2878	0.02043
	22.2979	0.34798	22.2979	0.20179	22.2979	0.33165	22.2979	0.17404	22.2979	0.08047
	22.308	0.25088	22.308	0.01122	22.308	0.3155	22.308	0.05792	22.308	0.1848
	22.3181	-0.04934	22.3181	0.2321	22.3181	0.18217	22.3181	0.0668	22.3181	-0.00514
	22.3282	0.16087	22.3282	0.18477	22.3282	0.11916	22.3282	-0.02327	22.3282	0.02108
	22.3383	0.05597	22.3383	0.06191	22.3383	0.00148	22.3383	0.26166	22.3383	0.2296
	22.3484	0.02139	22.3484	0.03802	22.3484	-0.00682	22.3484	-0.02632	22.3484	0.17249
	22.3586	0.11963	22.3586	0.04018	22.3586	-0.08021	22.3586	0.09976	22.3586	0.1831
	22.3687	0.23351	22.3687	0.14911	22.3687	0.19536	22.3687	0.13731	22.3687	-0.0719
	22.3788	0.34738	22.3788	-0.00497	22.3788	0.12719	22.3788	0.1983	22.3788	-0.07169
	22.3889	0.35189	22.3889	0.27324	22.3889	-0.03992	22.3889	-0.01414	22.3889	0.04571
	22.399	-0.01339	22.399	0.3301	22.399	0.27995	22.399	0.21092	22.399	0.04854
	22.4091	0.14217	22.4091	0.05885	22.4091	0.15712	22.4091	0.07661	22.4091	0.03054
	22.4192	0.17794	22.4192	0.23291	22.4192	0.01347	22.4192	0.22876	22.4192	0.02557
	22.4293	0.09653	22.4293	0.1101	22.4293	0.32556	22.4293	0.10227	22.4293	0.09352
	22.4394	0.07763	22.4394	-0.04917	22.4394	-0.15401	22.4394	-0.02421	22.4394	0.11461
	22.4495	-0.05585	22.4495	0.02074	22.4495	0.18154	22.4495	0.14618	22.4495	0.02632
	22.4596	0.19349	22.4596	0.1193	22.4596	0.30094	22.4596	-0.048	22.4596	-0.00466
	22.4697	-0.11707	22.4697	-0.03735	22.4697	-0.17339	22.4697	-0.09635	22.4697	0.000817953
	22.4798	0.24686	22.4798	-0.05857	22.4798	0.00333	22.4798	0.1027	22.4798	0.02714
	22.4899	0.00403	22.4899	0.28219	22.4899	0.02901	22.4899	0.10384	22.4899	0.07951
	22.5	0.15183	22.5	-0.08538	22.5	0.08856	22.5	0.18832	22.5	-0.07645
	22.5101	0.16421	22.5101	0.11477	22.5101	0.23927	22.5101	-0.01626	22.5101	0.06448
	22.5202	0.38233	22.5202	0.09096	22.5202	0.153	22.5202	0.14114	22.5202	0.08041
	22.5303	0.05618	22.5303	0.15309	22.5303	0.18393	22.5303	-0.01395	22.5303	0.08333
	22.5404	0.30296	22.5404	0.01731	22.5404	0.01696	22.5404	0.03408	22.5404	0.19823
	22.5506	0.34662	22.5506	0.27737	22.5506	0.14687	22.5506	0.05348	22.5506	0.00325
	22.5607	0.24965	22.5607	0.02441	22.5607	0.0971	22.5607	0.02079	22.5607	0.18067
	22.5708	0.2152	22.5708	0.19855	22.5708	-0.05162	22.5708	0.03499	22.5708	0.26174
	22.5809	0.32658	22.5809	0.15393	22.5809	0.20592	22.5809	0.45804	22.5809	0.06417
	22.591	0.17494	22.591	0.04943	22.591	0.00514	22.591	0.10245	22.591	0.2963
	22.6011	0.16915	22.6011	0.32514	22.6011	0.37207	22.6011	0.10885	22.6011	0.31489
	22.6112	0.58784	22.6112	0.15293	22.6112	0.31714	22.6112	0.20899	22.6112	0.22672
	22.6213	0.43622	22.6213	0.19948	22.6213	-0.17789	22.6213	0.19717	22.6213	0.08647
	22.6314	0.27159	22.6314	-0.06385	22.6314	0.09793	22.6314	0.18795	22.6314	-0.09023
	22.6415	0.02102	22.6415	-0.05115	22.6415	-0.02208	22.6415	0.00426	22.6415	-0.11848
	22.6516	0.08296	22.6516	0.08656	22.6516	-0.05614	22.6516	0.11744	22.6516	0.09137
	22.6617	0.03554	22.6617	-0.04395	22.6617	0.0296	22.6617	0.06917	22.6617	0.30124
	22.6718	-0.14991	22.6718	-0.10675	22.6718	0.27421	22.6718	0.05997	22.6718	0.13871
	22.6819	0.11257	22.6819	0.15077	22.6819	0.08393	22.6819	0.05077	22.6819	-0.08891
	22.692	0.11464	22.692	0.10621	22.692	0.08376	22.692	0.14314	22.692	0.05847
	22.7021	0.37712	22.7021	0.20488	22.7021	0.10703	22.7021	-0.05094	22.7021	0.0392
	22.7123	0.13701	22.7123	0.11085	22.7123	0.3647	22.7123	0.1456	22.7123	0.08503
	22.7223	0.02972	22.7223	0.06891	22.7223	0.43747	22.7223	0.15205	22.7223	0.01109
	22.7325	0.04744	22.7325	0.13374	22.7325	0.2863	22.7325	0.17933	22.7325	0.04131
	22.7426	-0.06505	22.7426	0.25327	22.7426	0.37993	22.7426	-0.03818	22.7426	0.13665
	22.7527	0.13757	22.7527	0.11759	22.7527	0.01263	22.7527	0.00995	22.7527	0.19814
	22.7628	0.16311	22.7628	0.09129	22.7628	0.04377	22.7628	0.03203	22.7628	0.14765
	22.7729	0.12876	22.7729	0.07802	22.7729	0.12962	22.7729	0.18433	22.7729	0.13884
	22.783	0.21421	22.783	0.19496	22.783	0.16599	22.783	0.09445	22.783	0.28369
	22.7931	0.33352	22.7931	0.23378	22.7931	0.18935	22.7931	0.22071	22.7931	0.21239
	22.8032	0.21846	22.8032	0.12677	22.8032	0.09293	22.8032	0.27406	22.8032	0.15152
	22.8133	0.06955	22.8133	0.11352	22.8133	0.00434	22.8133	0.15294	22.8133	0.20263
	22.8234	0.33992	22.8234	0.27996	22.8234	0.29856	22.8234	0.2688	22.8234	0.22771
	22.8335	0.19883	22.8335	0.24327	22.8335	0.10842	22.8335	0.09561	22.8335	-0.02064
	22.8436	0.22702	22.8436	0.12847	22.8436	-0.09994	22.8436	0.0422	22.8436	-0.13357
	22.8537	-0.13801	22.8537	0.14909	22.8537	0.20212	22.8537	0.03047	22.8537	0.1207
	22.8638	-0.22642	22.8638	-0.14539	22.8638	-0.01143	22.8638	0.09948	22.8638	0.15362
	22.8739	0.45081	22.8739	0.1643	22.8739	0.17867	22.8739	0.28567	22.8739	0.2204
	22.884	0.2895	22.884	0.05994	22.884	0.15004	22.884	0.14374	22.884	0.14917
	22.8941	-0.02806	22.8941	0.21079	22.8941	0.06412	22.8941	0.25182	22.8941	-0.08351
	22.9043	0.21168	22.9043	-0.13576	22.9043	0.21258	22.9043	0.15678	22.9043	0.1786
	22.9144	0.27174	22.9144	0.11666	22.9144	0.29074	22.9144	-0.02941	22.9144	0.26885
	22.9245	0.27452	22.9245	-0.03456	22.9245	0.04079	22.9245	-0.04111	22.9245	0.10389
	22.9346	-0.05343	22.9346	-0.10244	22.9346	-0.12061	22.9346	0.07219	22.9346	-0.01678
	22.9447	0.20977	22.9447	0.48332	22.9447	0.16331	22.9447	0.29227	22.9447	0.2089
	22.9548	0.29589	22.9548	0.08472	22.9548	-0.01891	22.9548	0.08006	22.9548	0.10647
	22.9649	-0.07111	22.9649	0.26425	22.9649	0.27544	22.9649	0.23765	22.9649	0.14987
	22.975	0.23638	22.975	0.07919	22.975	0.20262	22.975	0.28586	22.975	0.2636
	22.9851	0.09336	22.9851	0.19883	22.9851	0.13762	22.9851	-0.0904	22.9851	-0.05496
	22.9952	0.12481	22.9952	0.0815	22.9952	0.1195	22.9952	0.05939	22.9952	0.28014
	23.0053	0.33857	23.0053	-0.06968	23.0053	0.07014	23.0053	0.01387	23.0053	0.0267
	23.0154	0.10441	23.0154	-0.09847	23.0154	0.0833	23.0154	0.09595	23.0154	0.08316
	23.0255	0.24005	23.0255	0.22171	23.0255	-0.065	23.0255	0.09731	23.0255	0.14484
	23.0356	-0.33263	23.0356	0.12002	23.0356	0.29452	23.0356	0.09868	23.0356	-0.01483
	23.0457	0.33948	23.0457	-0.11968	23.0457	-0.05428	23.0457	-0.01454	23.0457	0.29165
	23.0558	0.10795	23.0558	0.1276	23.0558	0.03704	23.0558	-0.09649	23.0558	0.02002
	23.0659	0.0483	23.0659	0.15613	23.0659	-0.02008	23.0659	-0.12281	23.0659	0.09995
	23.076	0.2048	23.076	0.11956	23.076	0.01917	23.076	0.16598	23.076	0.07573
	23.0861	0.02276	23.0861	0.16373	23.0861	0.27458	23.0861	-0.01658	23.0861	0.12963
	23.0963	0.09334	23.0963	0.24696	23.0963	-0.04032	23.0963	-0.01423	23.0963	0.05074
	23.1064	0.02069	23.1064	0.2677	23.1064	0.00416	23.1064	0.2303	23.1064	-0.15315
	23.1165	-0.06498	23.1165	-0.13603	23.1165	0.06689	23.1165	-0.02776	23.1165	0.06744
	23.1266	0.09155	23.1266	-0.00851	23.1266	-0.09173	23.1266	0.1699	23.1266	0.09013
	23.1367	0.08663	23.1367	0.05651	23.1367	0.22882	23.1367	0.27643	23.1367	0.09199
	23.1468	0.20671	23.1468	-0.02169	23.1468	0.09105	23.1468	0.24754	23.1468	-0.12229
	23.1569	0.10023	23.1569	-0.05822	23.1569	0.11996	23.1569	0.01814	23.1569	0.18947
	23.167	0.08751	23.167	0.20734	23.167	0.10461	23.167	0.14812	23.167	0.24865
	23.1771	0.18678	23.1771	0.32186	23.1771	0.19343	23.1771	0.05153	23.1771	0.06303
	23.1872	0.34594	23.1872	0.33223	23.1872	0.07653	23.1872	0.14766	23.1872	-0.03924
	23.1973	0.10407	23.1973	0.12124	23.1973	-0.16796	23.1973	0.03286	23.1973	0.13193
	23.2074	-0.00238	23.2074	0.04827	23.2074	-0.07644	23.2074	0.10817	23.2074	0.12863
	23.2175	0.10472	23.2175	0.14198	23.2175	0.09061	23.2175	-0.03527	23.2175	0.10451
	23.2276	0.16756	23.2276	-0.06378	23.2276	-0.01317	23.2276	0.13639	23.2276	0.12987
	23.2377	0.18873	23.2377	0.2565	23.2377	0.20077	23.2377	-0.01485	23.2377	0.1969
	23.2478	-0.01926	23.2478	0.10022	23.2478	0.2767	23.2478	0.02922	23.2478	0.13373
	23.258	0.02796	23.258	-0.03261	23.258	0.09223	23.258	0.09413	23.258	0.17474
	23.2681	0.16113	23.2681	0.1731	23.2681	0.06661	23.2681	-0.07012	23.2681	0.20794
	23.2782	0.2318	23.2782	0.07673	23.2782	0.36132	23.2782	0.32292	23.2782	0.28281
	23.2883	0.21394	23.2883	0.04808	23.2883	0.18208	23.2883	-0.000179977	23.2883	0.30561
	23.2984	0.22733	23.2984	-0.01182	23.2984	-0.21069	23.2984	-0.01598	23.2984	-0.00752
	23.3085	0.07667	23.3085	0.01422	23.3085	0.00592	23.3085	0.11145	23.3085	0.16112
	23.3186	-0.09743	23.3186	0.26943	23.3186	0.39702	23.3186	0.16596	23.3186	-0.09731
	23.3287	0.04619	23.3287	0.15226	23.3287	0.24126	23.3287	0.11111	23.3287	0.04791
	23.3388	0.03617	23.3388	0.1653	23.3388	-0.04991	23.3388	0.12658	23.3388	-0.00738
	23.3489	-0.00771	23.3489	0.07417	23.3489	0.08601	23.3489	-0.02462	23.3489	0.04931
	23.359	0.18801	23.359	0.04555	23.359	0.4485	23.359	-0.09249	23.359	0.07216
	23.3691	0.0504	23.3691	-0.14192	23.3691	0.1209	23.3691	-0.06399	23.3691	-0.06124
	23.3792	-0.20439	23.3792	-0.04436	23.3792	-0.13638	23.3792	0.16243	23.3792	0.06579
	23.3893	-0.01126	23.3893	0.05841	23.3893	0.05166	23.3893	0.14927	23.3893	0.18241
	23.3994	0.03343	23.3994	0.02577	23.3994	0.26835	23.3994	0.03976	23.3994	-0.00305
	23.4095	0.22136	23.4095	0.09991	23.4095	-0.00713	23.4095	0.26879	23.4095	0.14222
	23.4196	-0.0308	23.4196	0.11676	23.4196	0.22	23.4196	0.09418	23.4196	0.27449
	23.4297	0.23527	23.4297	-0.05649	23.4297	-0.01119	23.4297	0.07323	23.4297	0.16457
	23.4398	-0.12887	23.4398	0.21557	23.4398	-0.16946	23.4398	0.05748	23.4398	0.02341
	23.45	-0.06331	23.45	0.01108	23.45	0.31031	23.45	0.24747	23.45	-0.03962
	23.4601	0.34079	23.4601	0.3066	23.4601	0.08175	23.4601	-0.07816	23.4601	0.03278
	23.4702	0.06001	23.4702	0.41722	23.4702	0.01205	23.4702	0.1509	23.4702	-0.0693
	23.4803	0.19068	23.4803	0.13983	23.4803	0.35903	23.4803	-0.05493	23.4803	0.07603
	23.4904	0.11304	23.4904	0.089	23.4904	0.068	23.4904	-0.0316	23.4904	-0.1328
	23.5005	0.1656	23.5005	0.00172	23.5005	0.03218	23.5005	0.02039	23.5005	-0.07363
	23.5106	0.10619	23.5106	0.00299	23.5106	-0.08956	23.5106	-0.07345	23.5106	-0.22017
	23.5207	-0.02613	23.5207	0.20739	23.5207	0.17152	23.5207	0.02282	23.5207	0.13069
	23.5308	0.31291	23.5308	0.13835	23.5308	-0.0127	23.5308	0.01753	23.5308	0.03884
	23.5409	0.24049	23.5409	0.23859	23.5409	0.34475	23.5409	0.02787	23.5409	0.12409
	23.551	0.09256	23.551	0.07842	23.551	0.1345	23.551	0.17102	23.551	0.04007
	23.5611	0.05402	23.5611	0.25158	23.5611	0.11958	23.5611	0.03814	23.5611	0.05502
	23.5712	0.27589	23.5712	0.13309	23.5712	0.03175	23.5712	0.13964	23.5712	0.05956
	23.5813	0.10975	23.5813	0.00678	23.5813	0.1158	23.5813	0.19166	23.5813	0.249
	23.5914	0.11809	23.5914	0.08882	23.5914	-0.04233	23.5914	-0.00631	23.5914	-0.10842
	23.6015	0.20717	23.6015	0.0693	23.6015	0.0157	23.6015	0.14207	23.6015	-0.02053
	23.6116	0.22333	23.6116	0.24769	23.6116	-0.08511	23.6116	0.01442	23.6116	0.24185
	23.6217	0.15096	23.6217	-0.10515	23.6217	0.12137	23.6217	0.05864	23.6217	-0.08691
	23.6319	0.28953	23.6319	0.0993	23.6319	0.19766	23.6319	-0.13671	23.6319	0.05048
	23.642	0.1078	23.642	0.27771	23.642	0.00833	23.642	-0.05615	23.642	0.02642
	23.6521	0.10055	23.6521	0.11498	23.6521	-0.01172	23.6521	0.22232	23.6521	0.15081
	23.6622	0.01518	23.6622	0.14236	23.6622	0.11407	23.6622	0.26643	23.6622	0.22312
	23.6723	-0.02852	23.6723	0.04475	23.6723	0.08623	23.6723	0.24544	23.6723	0.01158
	23.6824	0.32883	23.6824	0.35339	23.6824	0.17298	23.6824	-0.06201	23.6824	0.1386
	23.6925	0.04556	23.6925	0.11255	23.6925	-0.01109	23.6925	0.11492	23.6925	0.05468
	23.7026	-0.14655	23.7026	0.27797	23.7026	0.00015366	23.7026	0.14602	23.7026	0.10618
	23.7127	0.16394	23.7127	-0.11389	23.7127	0.07912	23.7127	0.12765	23.7127	0.18113
	23.7228	0.04735	23.7228	0.05154	23.7228	0.15289	23.7228	-0.00791	23.7228	-0.06422
	23.7329	0.18077	23.7329	0.06593	23.7329	-0.10407	23.7329	0.13518	23.7329	0.03418
	23.743	0.19961	23.743	0.26001	23.743	-0.12664	23.743	0.24964	23.743	0.02061
	23.7531	0.18981	23.7531	-0.03027	23.7531	0.12945	23.7531	-0.08643	23.7531	0.26746
	23.7632	0.20606	23.7632	0.31226	23.7632	0.05482	23.7632	0.03324	23.7632	0.0664
	23.7733	0.000957178	23.7733	0.19647	23.7733	-0.00418	23.7733	0.03833	23.7733	-0.10079
	23.7834	0.12399	23.7834	0.01297	23.7834	0.31183	23.7834	0.08249	23.7834	-0.02059
	23.7935	-0.22433	23.7935	-0.12365	23.7935	0.06274	23.7935	0.13706	23.7935	-0.04454
	23.8037	0.2034	23.8037	0.23192	23.8037	-0.12123	23.8037	0.04841	23.8037	0.04089
	23.8138	0.000920546	23.8138	-0.0974	23.8138	0.07241	23.8138	0.12123	23.8138	0.08466
	23.8239	0.32189	23.8239	0.41964	23.8239	0.11763	23.8239	0.0404	23.8239	0.23781
	23.834	0.22099	23.834	0.17627	23.834	0.23316	23.834	0.11322	23.834	-0.01268
	23.8441	0.0029	23.8441	-0.13741	23.8441	0.09871	23.8441	0.12616	23.8441	-0.06785
	23.8542	0.12597	23.8542	0.21819	23.8542	0.10489	23.8542	0.01149	23.8542	0.14262
	23.8643	0.13186	23.8643	0.12847	23.8643	0.08764	23.8643	-0.00943	23.8643	0.04319
	23.8744	0.03358	23.8744	-0.0029	23.8744	0.0053	23.8744	0.00612	23.8744	0.13388
	23.8845	0.35979	23.8845	0.23032	23.8845	0.0089	23.8845	-0.0226	23.8845	-0.10095
	23.8946	0.16257	23.8946	0.08593	23.8946	-0.17759	23.8946	0.11275	23.8946	0.05225
	23.9047	0.21014	23.9047	-0.0897	23.9047	0.13853	23.9047	0.00852	23.9047	0.28879
	23.9148	0.12751	23.9148	0.05239	23.9148	0.00675	23.9148	0.03971	23.9148	-0.10487
	23.9249	0.16208	23.9249	0.1502	23.9249	0.12237	23.9249	0.09173	23.9249	-0.08446
	23.935	0.17321	23.935	0.11521	23.935	-0.12919	23.935	0.11512	23.935	0.212
	23.9451	-0.11513	23.9451	0.00471	23.9451	0.27291	23.9451	-0.12191	23.9451	0.05274
	23.9552	0.1981	23.9552	0.08691	23.9552	0.24533	23.9552	0.22961	23.9552	0.13827
	23.9653	0.16497	23.9653	0.14829	23.9653	0.0615	23.9653	0.15665	23.9653	0.11444
	23.9754	0.17873	23.9754	0.35811	23.9754	0.20321	23.9754	0.18266	23.9754	0.30155
	23.9855	0.29406	23.9855	0.15127	23.9855	0.08712	23.9855	0.03159	23.9855	0.06939
	23.9957	0.20366	23.9957	0.12412	23.9957	0.10905	23.9957	0.06021	23.9957	-0.15494
	24.0058	0.09243	24.0058	0.1777	24.0058	0.21173	24.0058	0.08362	24.0058	-0.06696
	24.0159	0.11403	24.0159	0.31984	24.0159	0.16337	24.0159	0.16954	24.0159	0.06009
	24.026	-0.08833	24.026	0.24583	24.026	0.02908	24.026	-0.04923	24.026	-0.00817
	24.0361	0.37077	24.0361	0.39578	24.0361	0.29325	24.0361	-0.17944	24.0361	0.10587
	24.0462	0.29863	24.0462	0.12647	24.0462	0.30742	24.0462	0.34399	24.0462	-0.08997
	24.0563	0.17962	24.0563	0.42226	24.0563	0.27732	24.0563	-0.07789	24.0563	0.07617
	24.0664	0.14916	24.0664	0.22327	24.0664	0.19776	24.0664	0.1044	24.0664	0.13033
	24.0765	0.42599	24.0765	0.38887	24.0765	0.0505	24.0765	0.0367	24.0765	0.06992
	24.0866	0.23929	24.0866	0.10916	24.0866	0.23138	24.0866	0.16432	24.0866	0.20744
	24.0967	0.11509	24.0967	0.42841	24.0967	0.01382	24.0967	0.05495	24.0967	0.1184
	24.1068	0.26434	24.1068	0.38309	24.1068	-0.01362	24.1068	0.26331	24.1068	0.03197
	24.1169	0.15057	24.1169	0.14506	24.1169	0.20635	24.1169	0.1175	24.1169	0.12784
	24.127	0.21128	24.127	0.38099	24.127	0.05132	24.127	0.20606	24.127	-0.01587
	24.1371	-0.06394	24.1371	0.30182	24.1371	0.08641	24.1371	0.20089	24.1371	-0.15176
	24.1472	0.15825	24.1472	0.41277	24.1472	0.00692	24.1472	0.08894	24.1472	0.01965
	24.1574	0.58356	24.1574	0.28674	24.1574	-0.01266	24.1574	0.02127	24.1574	-0.02768
	24.1674	0.29274	24.1674	0.25706	24.1674	0.14225	24.1674	0.30517	24.1674	0.23228
	24.1776	0.42119	24.1776	0.48261	24.1776	0.10706	24.1776	0.2271	24.1776	0.29174
	24.1877	0.21371	24.1877	0.35398	24.1877	0.05886	24.1877	0.10736	24.1877	0.12724
	24.1978	0.26665	24.1978	0.43891	24.1978	0.21901	24.1978	0.02147	24.1978	0.14504
	24.2079	0.38991	24.2079	0.35457	24.2079	0.36353	24.2079	-0.08263	24.2079	0.0717
	24.218	0.30224	24.218	0.54888	24.218	0.32317	24.218	0.269	24.218	0.10774
	24.2281	0.21978	24.2281	0.28486	24.2281	0.24637	24.2281	0.15448	24.2281	0.20629
	24.2382	0.40034	24.2382	0.61199	24.2382	0.11228	24.2382	0.11549	24.2382	0.16683
	24.2483	0.30748	24.2483	0.44434	24.2483	0.31413	24.2483	0.04526	24.2483	0.27841
	24.2584	0.16253	24.2584	0.37825	24.2584	0.06808	24.2584	0.15471	24.2584	0.12177
	24.2685	0.50978	24.2685	0.80436	24.2685	0.11631	24.2685	0.17823	24.2685	0.07452
	24.2786	0.46381	24.2786	0.28255	24.2786	0.19841	24.2786	0.31114	24.2786	0.32675
	24.2887	0.59753	24.2887	0.4196	24.2887	0.08259	24.2887	0.23311	24.2887	0.24045
	24.2988	0.3849	24.2988	0.44207	24.2988	0.21939	24.2988	0.12643	24.2988	0.07602
	24.3089	0.33374	24.3089	0.55049	24.3089	0.06193	24.3089	0.07966	24.3089	0.11734
	24.319	0.52476	24.319	0.54433	24.319	0.19875	24.319	0.0407	24.319	0.18991
	24.3291	0.41111	24.3291	0.70484	24.3291	0.18714	24.3291	0.0955	24.3291	-0.1073
	24.3392	0.65944	24.3392	0.50077	24.3392	0.16512	24.3392	0.24666	24.3392	-0.11024
	24.3494	0.64215	24.3494	0.77587	24.3494	0.21343	24.3494	0.10355	24.3494	0.03734
	24.3595	0.70299	24.3595	0.60306	24.3595	0.27997	24.3595	0.26513	24.3595	0.07035
	24.3696	0.78206	24.3696	0.649	24.3696	0.146	24.3696	0.2939	24.3696	0.11899
	24.3797	0.53823	24.3797	0.87724	24.3797	0.22298	24.3797	0.14039	24.3797	0.21972
	24.3898	0.52096	24.3898	0.97007	24.3898	0.43018	24.3898	0.33844	24.3898	-0.09622
	24.3999	0.81099	24.3999	0.86499	24.3999	0.29624	24.3999	0.35941	24.3999	0.27276
	24.41	0.76248	24.41	0.99689	24.41	0.10241	24.41	0.20851	24.41	0.14434
	24.4201	1.13586	24.4201	0.84494	24.4201	0.01797	24.4201	0.25554	24.4201	-0.00751
	24.4302	0.9884	24.4302	1.51591	24.4302	0.13666	24.4302	0.326	24.4302	0.25992
	24.4403	1.1821	24.4403	1.40043	24.4403	0.4038	24.4403	0.17251	24.4403	0.13413
	24.4504	1.30289	24.4504	1.30579	24.4504	0.38189	24.4504	0.33153	24.4504	0.22189
	24.4605	1.24139	24.4605	1.56011	24.4605	0.29228	24.4605	0.48273	24.4605	0.17684
	24.4706	1.58354	24.4706	1.54881	24.4706	0.06725	24.4706	0.38134	24.4706	0.17607
	24.4807	1.6158	24.4807	1.87606	24.4807	0.23026	24.4807	0.5013	24.4807	0.40968
	24.4908	1.90587	24.4908	2.258	24.4908	0.60943	24.4908	0.36867	24.4908	0.17194
	24.5009	2.27148	24.5009	2.26754	24.5009	0.64485	24.5009	0.54072	24.5009	0.66338
	24.511	2.33761	24.511	2.97762	24.511	0.39383	24.511	0.66851	24.511	0.16524
	24.5211	3.02875	24.5211	2.85436	24.5211	0.56208	24.5211	0.55672	24.5211	0.40669
	24.5312	3.29541	24.5312	3.42122	24.5312	0.69389	24.5312	0.609	24.5312	0.53617
	24.5414	3.80687	24.5414	3.81099	24.5414	0.61737	24.5414	0.75764	24.5414	0.57972
	24.5515	4.26625	24.5515	4.03932	24.5515	0.72055	24.5515	0.89326	24.5515	0.829
	24.5616	4.79074	24.5616	4.54368	24.5616	0.93572	24.5616	1.15909	24.5616	1.16163
	24.5717	5.70326	24.5717	5.24597	24.5717	1.73684	24.5717	1.43013	24.5717	1.45259
	24.5818	6.20433	24.5818	6.17483	24.5818	1.98588	24.5818	1.42774	24.5818	1.93107
	24.5919	7.08561	24.5919	6.57765	24.5919	2.63597	24.5919	1.74306	24.5919	2.26892
	24.602	7.48252	24.602	7.23829	24.602	3.07513	24.602	2.0037	24.602	2.94012
	24.6121	8.08776	24.6121	8.03435	24.6121	3.98306	24.6121	2.30341	24.6121	4.05142
	24.6222	9.13573	24.6222	8.57781	24.6222	5.01338	24.6222	2.9052	24.6222	4.66013
	24.6323	9.52484	24.6323	9.39471	24.6323	6.69216	24.6323	3.49919	24.6323	4.90687
	24.6424	9.61187	24.6424	9.75849	24.6424	8.23032	24.6424	3.75464	24.6424	5.48174
	24.6525	9.62339	24.6525	9.30717	24.6525	9.84922	24.6525	4.64551	24.6525	5.58526
	24.6626	9.312	24.6626	9.59544	24.6626	10.9186	24.6626	5.177	24.6626	5.40233
	24.6727	9.04489	24.6727	8.82643	24.6727	12.0323	24.6727	6.21371	24.6727	5.54753
	24.6828	9.07465	24.6828	8.22929	24.6828	12.4143	24.6828	6.79991	24.6828	4.70055
	24.6929	8.46901	24.6929	8.27539	24.6929	11.5046	24.6929	6.84704	24.6929	4.44733
	24.7031	7.85556	24.7031	7.81889	24.7031	11.022	24.7031	6.83689	24.7031	3.81391
	24.7131	6.74211	24.7131	7.48478	24.7131	9.30759	24.7131	6.84758	24.7131	3.1857
	24.7233	6.26929	24.7233	6.46319	24.7233	8.41093	24.7233	6.01452	24.7233	2.86479
	24.7334	5.35377	24.7334	5.88951	24.7334	7.54293	24.7334	5.47313	24.7334	2.50223
	24.7435	5.2768	24.7435	5.30542	24.7435	6.62285	24.7435	5.66351	24.7435	1.9131
	24.7536	4.179	24.7536	4.47916	24.7536	5.37986	24.7536	4.69765	24.7536	1.57138
	24.7637	4.16975	24.7637	4.06695	24.7637	4.5223	24.7637	4.05992	24.7637	1.07863
	24.7738	3.4131	24.7738	3.39955	24.7738	3.41214	24.7738	3.7399	24.7738	0.70306
	24.7839	2.79709	24.7839	3.0811	24.7839	2.34626	24.7839	3.12562	24.7839	0.31189
	24.794	2.75921	24.794	2.78871	24.794	1.81425	24.794	2.52957	24.794	0.5353
	24.8041	2.10935	24.8041	2.32444	24.8041	1.23798	24.8041	1.96216	24.8041	0.31861
	24.8142	1.73554	24.8142	2.0633	24.8142	1.04973	24.8142	1.53018	24.8142	0.09412
	24.8243	2.16642	24.8243	1.99488	24.8243	0.64275	24.8243	1.593	24.8243	0.23682
	24.8344	1.777	24.8344	1.55146	24.8344	0.74098	24.8344	1.13238	24.8344	0.27276
	24.8445	1.31727	24.8445	1.60284	24.8445	0.52933	24.8445	0.91135	24.8445	0.14465
	24.8546	1.50859	24.8546	1.53964	24.8546	0.4557	24.8546	0.71115	24.8546	-0.13711
	24.8647	1.22335	24.8647	1.43738	24.8647	0.51751	24.8647	0.69846	24.8647	0.17229
	24.8748	1.16468	24.8748	1.16325	24.8748	0.6913	24.8748	0.47745	24.8748	0.04419
	24.8849	0.9159	24.8849	1.02194	24.8849	0.71406	24.8849	0.70435	24.8849	0.14527
	24.8951	0.78433	24.8951	1.21657	24.8951	0.32797	24.8951	0.45209	24.8951	0.16563
	24.9052	0.73348	24.9052	1.17683	24.9052	0.41846	24.9052	0.37952	24.9052	0.29276
	24.9153	0.77379	24.9153	0.73605	24.9153	0.03239	24.9153	0.38247	24.9153	-0.10093
	24.9254	0.38962	24.9254	0.80049	24.9254	0.21665	24.9254	0.31512	24.9254	0.0757
	24.9355	0.95078	24.9355	0.65399	24.9355	0.30716	24.9355	0.26861	24.9355	0.04921
	24.9456	0.95985	24.9456	0.64812	24.9456	0.35602	24.9456	0.29501	24.9456	0.09304
	24.9557	0.58612	24.9557	0.74903	24.9557	0.21478	24.9557	0.31361	24.9557	0.07437
	24.9658	0.62645	24.9658	0.64161	24.9658	0.3548	24.9658	0.13951	24.9658	0.00624
	24.9759	0.46627	24.9759	0.75034	24.9759	0.47921	24.9759	0.19197	24.9759	-0.01502
	24.986	0.36339	24.986	0.70023	24.986	-0.000545138	24.986	0.32516	24.986	0.07571
	24.9961	0.20583	24.9961	0.50688	24.9961	0.16294	24.9961	0.44534	24.9961	0.02583
	25.0062	0.59774	25.0062	0.4724	25.0062	0.3681	25.0062	0.24	25.0062	0.14522
	25.0163	0.47925	25.0163	0.6775	25.0163	0.24776	25.0163	0.22477	25.0163	0.20993
	25.0264	0.28525	25.0264	0.58313	25.0264	0.32013	25.0264	0.01944	25.0264	0.04548
	25.0365	0.35687	25.0365	0.63721	25.0365	-0.02416	25.0365	0.18651	25.0365	0.05031
	25.0466	0.48058	25.0466	0.45691	25.0466	0.05343	25.0466	0.25722	25.0466	0.07598
	25.0567	0.25274	25.0567	0.49016	25.0567	0.09979	25.0567	0.27066	25.0567	0.04957
	25.0668	0.44417	25.0668	0.59893	25.0668	0.18522	25.0668	0.19295	25.0668	0.14297
	25.077	0.41946	25.077	0.62177	25.077	0.2342	25.077	0.26107	25.077	0.27022
	25.0871	0.19163	25.0871	0.49618	25.0871	0.11912	25.0871	0.17816	25.0871	0.18654
	25.0972	0.36225	25.0972	0.13101	25.0972	0.05353	25.0972	0.1838	25.0972	0.01954
	25.1073	0.49641	25.1073	0.52105	25.1073	0.3265	25.1073	-0.0241	25.1073	0.21713
	25.1174	0.30766	25.1174	0.37204	25.1174	-0.31459	25.1174	0.18467	25.1174	-0.13216
	25.1275	0.31162	25.1275	0.31678	25.1275	0.01569	25.1275	0.12261	25.1275	0.14617
	25.1376	0.39892	25.1376	0.26934	25.1376	0.00222	25.1376	0.05534	25.1376	0.16409
	25.1477	0.11644	25.1477	0.62294	25.1477	-0.15967	25.1477	0.2485	25.1477	0.09608
	25.1578	0.40167	25.1578	0.52863	25.1578	0.20969	25.1578	0.07968	25.1578	0.101
	25.1679	0.19993	25.1679	0.24944	25.1679	0.18844	25.1679	-0.02143	25.1679	0.20748
	25.178	0.16486	25.178	0.08482	25.178	0.18283	25.178	0.09362	25.178	0.05095
	25.1881	0.04906	25.1881	0.18064	25.1881	0.07045	25.1881	0.12012	25.1881	-0.00662
	25.1982	0.18327	25.1982	0.09937	25.1982	0.07787	25.1982	0.05809	25.1982	-0.04074
	25.2083	0.39301	25.2083	0.21081	25.2083	0.32489	25.2083	0.01429	25.2083	0.12307
	25.2184	0.05588	25.2184	0.3483	25.2184	0.30369	25.2184	0.07727	25.2184	0.04208
	25.2285	0.30469	25.2285	0.43893	25.2285	0.26947	25.2285	0.00484	25.2285	0.15382
	25.2386	0.00663	25.2386	0.21184	25.2386	0.28996	25.2386	-0.05197	25.2386	0.17702
	25.2488	0.35441	25.2488	0.21654	25.2488	0.11774	25.2488	-0.05929	25.2488	0.05178
	25.2588	0.10063	25.2588	0.10144	25.2588	0.25803	25.2588	0.03495	25.2588	0.075
	25.269	0.20103	25.269	0.27281	25.269	-0.17979	25.269	0.1917	25.269	0.11384
	25.2791	0.29362	25.2791	0.0744	25.2791	0.15062	25.2791	0.03074	25.2791	0.05894
	25.2892	0.32631	25.2892	0.15984	25.2892	0.03834	25.2892	-0.07031	25.2892	-0.04543
	25.2993	0.23402	25.2993	0.15674	25.2993	0.10575	25.2993	0.0552	25.2993	0.13667
	25.3094	0.43079	25.3094	0.1823	25.3094	0.09766	25.3094	0.15728	25.3094	0.04533
	25.3195	0.00256	25.3195	0.1089	25.3195	0.12082	25.3195	0.12654	25.3195	0.05036
	25.3296	0.12382	25.3296	0.19697	25.3296	0.15441	25.3296	0.08019	25.3296	0.03195
	25.3397	-0.12991	25.3397	0.3866	25.3397	0.22967	25.3397	-0.10678	25.3397	0.12814
	25.3498	0.08772	25.3498	0.12051	25.3498	0.17734	25.3498	0.02917	25.3498	0.05506
	25.3599	-0.05142	25.3599	0.26588	25.3599	0.19272	25.3599	0.2172	25.3599	0.09917
	25.37	0.31986	25.37	0.26021	25.37	-0.03146	25.37	0.09014	25.37	-0.02077
	25.3801	0.10521	25.3801	0.12695	25.3801	0.16102	25.3801	0.15318	25.3801	0.31763
	25.3902	0.14838	25.3902	0.05879	25.3902	-0.00325	25.3902	-0.14314	25.3902	0.04146
	25.4003	0.18634	25.4003	0.04793	25.4003	0.23613	25.4003	0.02147	25.4003	0.11425
	25.4104	0.0863	25.4104	-0.02542	25.4104	-0.05833	25.4104	-0.04828	25.4104	0.08548
	25.4205	0.04615	25.4205	0.12518	25.4205	0.17326	25.4205	0.18144	25.4205	-0.0865
	25.4306	0.09715	25.4306	0.00236	25.4306	0.06371	25.4306	0.06742	25.4306	0.05922
	25.4408	0.37733	25.4408	0.24152	25.4408	0.26928	25.4408	0.12789	25.4408	-0.05546
	25.4509	0.14709	25.4509	0.06662	25.4509	-0.01994	25.4509	0.1519	25.4509	0.15799
	25.461	0.3179	25.461	0.15735	25.461	0.16481	25.461	0.24883	25.461	0.26988
	25.4711	-0.04514	25.4711	0.13611	25.4711	0.02926	25.4711	-0.02923	25.4711	0.04064
	25.4812	0.15693	25.4812	-0.06482	25.4812	0.41976	25.4812	0.01041	25.4812	0.29838
	25.4913	0.13766	25.4913	-0.3022	25.4913	0.23735	25.4913	0.04486	25.4913	-0.26939
	25.5014	0.03505	25.5014	0.07501	25.5014	0.09922	25.5014	0.07931	25.5014	0.20712
	25.5115	0.16683	25.5115	-0.0035	25.5115	0.16162	25.5115	-0.09197	25.5115	0.07686
	25.5216	0.19184	25.5216	0.01434	25.5216	0.03132	25.5216	0.04144	25.5216	-0.0586
	25.5317	-0.03314	25.5317	0.02177	25.5317	0.15364	25.5317	-0.14284	25.5317	0.28511
	25.5418	-0.055	25.5418	0.15421	25.5418	0.20826	25.5418	0.09214	25.5418	0.19654
	25.5519	0.27993	25.5519	-0.05189	25.5519	0.13528	25.5519	0.06151	25.5519	0.13923
	25.562	0.13829	25.562	-0.06528	25.562	0.07012	25.562	0.06994	25.562	-0.07954
	25.5721	0.22322	25.5721	-0.12293	25.5721	0.13258	25.5721	-0.02579	25.5721	0.0116
	25.5822	0.23525	25.5822	0.10848	25.5822	0.16119	25.5822	0.21181	25.5822	0.1392
	25.5923	0.14571	25.5923	-0.0325	25.5923	0.10909	25.5923	0.03797	25.5923	0.07671
	25.6024	-0.06361	25.6024	0.06091	25.6024	0.10126	25.6024	0.12714	25.6024	0.12099
	25.6125	0.17499	25.6125	-0.00194	25.6125	0.09865	25.6125	0.06528	25.6125	0.11841
	25.6227	0.18704	25.6227	0.05762	25.6227	0.27834	25.6227	0.18572	25.6227	0.19656
	25.6328	0.12617	25.6328	-0.02865	25.6328	0.03356	25.6328	-0.02978	25.6328	0.02733
	25.6429	0.20854	25.6429	0.12206	25.6429	0.00755	25.6429	-0.1984	25.6429	-0.11326
	25.653	0.1581	25.653	-0.13086	25.653	0.20289	25.653	0.18507	25.653	0.22012
	25.6631	0.18058	25.6631	-0.01139	25.6631	-0.07311	25.6631	0.02948	25.6631	0.04049
	25.6732	0.20047	25.6732	-0.13931	25.6732	0.13007	25.6732	0.15775	25.6732	0.08482
	25.6833	0.36098	25.6833	0.04267	25.6833	0.19002	25.6833	-0.0447	25.6833	0.12396
	25.6934	0.06056	25.6934	0.1231	25.6934	0.12239	25.6934	0.02628	25.6934	-0.03482
	25.7035	0.00755	25.7035	-0.09856	25.7035	-0.05722	25.7035	0.15977	25.7035	-0.1363
	25.7136	0.06652	25.7136	0.10948	25.7136	0.20068	25.7136	-0.03226	25.7136	0.04348
	25.7237	-0.29118	25.7237	0.29409	25.7237	0.26588	25.7237	0.16374	25.7237	-0.02934
	25.7338	0.11155	25.7338	0.18443	25.7338	0.16182	25.7338	0.05766	25.7338	0.17128
	25.7439	0.16012	25.7439	0.23623	25.7439	0.18798	25.7439	0.10002	25.7439	0.1141
	25.754	0.22432	25.754	-0.0505	25.754	0.15165	25.754	0.06687	25.754	-0.07589
	25.7641	0.10363	25.7641	-0.12369	25.7641	-0.04874	25.7641	0.32799	25.7641	-0.04972
	25.7742	-0.03268	25.7742	-0.00427	25.7742	0.00349	25.7742	0.09692	25.7742	0.01552
	25.7843	0.04976	25.7843	0.19068	25.7843	0.09479	25.7843	0.09242	25.7843	0.15889
	25.7945	0.08013	25.7945	0.26324	25.7945	0.05068	25.7945	-0.00322	25.7945	0.03143
	25.8045	-0.04836	25.8045	0.05456	25.8045	0.20711	25.8045	-0.05718	25.8045	0.12012
	25.8147	0.18515	25.8147	0.13233	25.8147	0.01458	25.8147	0.12583	25.8147	0.05518
	25.8248	0.20772	25.8248	0.06949	25.8248	0.23092	25.8248	0.08229	25.8248	-0.03059
	25.8349	0.22508	25.8349	-0.02981	25.8349	-0.05013	25.8349	-0.00292	25.8349	0.24042
	25.845	0.17475	25.845	-0.07962	25.845	0.16102	25.845	-0.02041	25.845	0.23278
	25.8551	0.44213	25.8551	-0.04089	25.8551	-0.00543	25.8551	0.13918	25.8551	0.02724
	25.8652	0.0168	25.8652	0.20358	25.8652	-0.17187	25.8652	0.02534	25.8652	0.10036
	25.8753	-0.083	25.8753	-0.03372	25.8753	0.00655	25.8753	0.18755	25.8753	0.16827
	25.8854	0.14013	25.8854	-0.15903	25.8854	0.4506	25.8854	0.10757	25.8854	0.24139
	25.8955	0.1393	25.8955	0.34847	25.8955	0.11602	25.8955	0.0927	25.8955	0.07755
	25.9056	0.14889	25.9056	0.09817	25.9056	-0.10918	25.9056	0.07524	25.9056	0.06735
	25.9157	0.12984	25.9157	0.19162	25.9157	0.25156	25.9157	0.09423	25.9157	0.15612
	25.9258	-0.0168	25.9258	0.22778	25.9258	0.3519	25.9258	-0.01177	25.9258	0.11209
	25.9359	0.26364	25.9359	-0.06939	25.9359	0.02777	25.9359	0.10619	25.9359	0.22692
	25.946	0.10919	25.946	0.0996	25.946	0.44063	25.946	0.05228	25.946	0.03967
	25.9561	0.12923	25.9561	-0.04912	25.9561	0.28839	25.9561	0.06348	25.9561	0.04774
	25.9662	0.27427	25.9662	0.03914	25.9662	-0.04092	25.9662	0.06687	25.9662	0.05321
	25.9764	0.05474	25.9764	0.01804	25.9764	-0.00564	25.9764	0.16662	25.9764	-0.07412
	25.9865	-0.05802	25.9865	-0.17494	25.9865	0.01663	25.9865	0.16741	25.9865	0.01731
	25.9966	0.32141	25.9966	0.12428	25.9966	-0.05484	25.9966	0.10571	25.9966	0.25978
	26.0067	-0.01529	26.0067	0.1058	26.0067	0.03256	26.0067	-0.0237	26.0067	0.12466
	26.0168	0.12717	26.0168	0.15242	26.0168	-0.09358	26.0168	0.20367	26.0168	0.2786
	26.0269	0.12902	26.0269	0.14175	26.0269	0.32195	26.0269	0.00136	26.0269	-0.18463
	26.037	0.2142	26.037	0.15193	26.037	0.08385	26.037	0.08811	26.037	0.10995
	26.0471	0.21085	26.0471	-0.29623	26.0471	0.23378	26.0471	0.13841	26.0471	0.04517
	26.0572	0.13199	26.0572	0.03166	26.0572	-0.03034	26.0572	-0.05348	26.0572	0.02467
	26.0673	0.10521	26.0673	0.15904	26.0673	0.13263	26.0673	0.04891	26.0673	0.07188
	26.0774	0.13833	26.0774	-0.14848	26.0774	0.27999	26.0774	0.00547	26.0774	0.20763
	26.0875	0.2574	26.0875	-0.0914	26.0875	0.07579	26.0875	-0.07182	26.0875	0.06996
	26.0976	-0.07145	26.0976	0.12713	26.0976	0.02004	26.0976	0.18944	26.0976	-0.08333
	26.1077	-0.00445	26.1077	-0.08922	26.1077	0.05023	26.1077	0.09133	26.1077	0.1436
	26.1178	0.07296	26.1178	0.11109	26.1178	0.22887	26.1178	0.21718	26.1178	-0.12686
	26.1279	0.12174	26.1279	0.34267	26.1279	-0.00133	26.1279	-0.0476	26.1279	0.01674
	26.138	0.29031	26.138	0.1133	26.138	-0.03881	26.138	0.0418	26.138	-0.02975
	26.1481	0.10472	26.1481	0.20947	26.1481	0.31694	26.1481	0.13641	26.1481	-0.09967
	26.1582	0.18737	26.1582	0.20147	26.1582	-0.03303	26.1582	0.07217	26.1582	0.02312
	26.1684	0.28304	26.1684	0.000767997	26.1684	0.52066	26.1684	0.15377	26.1684	-0.03376
	26.1785	-0.0093	26.1785	0.04747	26.1785	0.22019	26.1785	0.09475	26.1785	0.22186
	26.1886	-0.00997	26.1886	0.1124	26.1886	0.11505	26.1886	0.09042	26.1886	0.23009
	26.1987	0.21853	26.1987	-0.15339	26.1987	0.09585	26.1987	0.07307	26.1987	0.01437
	26.2088	0.21527	26.2088	-0.09105	26.2088	0.24072	26.2088	0.18594	26.2088	0.41845
	26.2189	-0.07706	26.2189	0.26556	26.2189	0.32049	26.2189	0.16339	26.2189	0.13764
	26.229	-0.17406	26.229	0.06489	26.229	0.10601	26.229	0.21897	26.229	0.29955
	26.2391	0.42947	26.2391	0.00745	26.2391	0.14935	26.2391	-0.1369	26.2391	0.06042
	26.2492	0.08247	26.2492	-0.06821	26.2492	0.14842	26.2492	0.05931	26.2492	0.19109
	26.2593	0.00372	26.2593	0.12696	26.2593	0.10845	26.2593	0.14095	26.2593	0.10301
	26.2694	0.27653	26.2694	0.16849	26.2694	0.144	26.2694	0.04811	26.2694	0.01495
	26.2795	-0.12253	26.2795	-0.21184	26.2795	0.33321	26.2795	-0.04993	26.2795	0.08053
	26.2896	-0.13096	26.2896	0.23074	26.2896	-0.0557	26.2896	0.05515	26.2896	0.23727
	26.2997	0.11535	26.2997	-0.09229	26.2997	0.23509	26.2997	-0.01684	26.2997	0.20912
	26.3098	0.05437	26.3098	0.27218	26.3098	0.10922	26.3098	0.22367	26.3098	0.47265
	26.3199	0.17829	26.3199	-0.02741	26.3199	0.08232	26.3199	0.11002	26.3199	0.15545
	26.33	0.00534	26.33	0.20165	26.33	0.28199	26.33	0.11095	26.33	0.10388
	26.3402	0.35323	26.3402	-0.03282	26.3402	0.07803	26.3402	0.15356	26.3402	-0.00757
	26.3502	0.15165	26.3502	0.11292	26.3502	0.12407	26.3502	0.16753	26.3502	0.05025
	26.3604	0.16101	26.3604	0.01908	26.3604	0.18575	26.3604	0.1216	26.3604	-0.13671
	26.3705	0.32402	26.3705	0.0867	26.3705	0.10421	26.3705	-0.02328	26.3705	-0.04923
	26.3806	0.24485	26.3806	-0.08786	26.3806	0.1607	26.3806	0.04017	26.3806	0.20753
	26.3907	-0.19369	26.3907	0.13863	26.3907	0.08439	26.3907	0.10103	26.3907	0.13356
	26.4008	0.19069	26.4008	0.01876	26.4008	0.10704	26.4008	0.15668	26.4008	0.07263
	26.4109	0.08289	26.4109	-0.07766	26.4109	-0.10467	26.4109	0.01963	26.4109	0.25909
	26.421	0.13916	26.421	0.1202	26.421	0.23571	26.421	0.09092	26.421	0.2138
	26.4311	0.02876	26.4311	0.01858	26.4311	0.18548	26.4311	0.02158	26.4311	0.12944
	26.4412	0.15796	26.4412	-0.09085	26.4412	0.15088	26.4412	0.11632	26.4412	0.18051
	26.4513	0.25851	26.4513	-0.09871	26.4513	0.15535	26.4513	0.19803	26.4513	0.22638
	26.4614	0.01272	26.4614	0.06011	26.4614	0.09993	26.4614	-0.23848	26.4614	0.1733
	26.4715	0.3112	26.4715	0.08611	26.4715	0.11224	26.4715	0.03856	26.4715	0.13325
	26.4816	0.21907	26.4816	-0.08319	26.4816	-0.07337	26.4816	0.08383	26.4816	0.14268
	26.4917	-0.13609	26.4917	0.21626	26.4917	0.01447	26.4917	0.09264	26.4917	0.02972
	26.5018	0.08689	26.5018	-0.13793	26.5018	0.24816	26.5018	0.14833	26.5018	-0.03895
	26.5119	-0.03127	26.5119	0.09382	26.5119	0.15633	26.5119	0.07122	26.5119	0.11112
	26.5221	0.13703	26.5221	0.01829	26.5221	0.36139	26.5221	0.05401	26.5221	0.10236
	26.5322	0.20117	26.5322	-0.04943	26.5322	0.07166	26.5322	-0.01529	26.5322	0.21859
	26.5423	0.15334	26.5423	-0.06766	26.5423	0.17778	26.5423	0.05865	26.5423	0.12911
	26.5524	-0.0247	26.5524	0.07036	26.5524	0.29954	26.5524	-0.02365	26.5524	0.22974
	26.5625	0.13842	26.5625	0.14589	26.5625	0.33796	26.5625	0.0503	26.5625	-0.09671
	26.5726	0.04893	26.5726	-0.05462	26.5726	0.1863	26.5726	0.02789	26.5726	0.19143
	26.5827	-0.03013	26.5827	0.02352	26.5827	0.38881	26.5827	-0.05179	26.5827	-0.02563
	26.5928	0.35436	26.5928	0.22927	26.5928	0.00799	26.5928	-0.02471	26.5928	0.14534
	26.6029	0.06958	26.6029	0.06783	26.6029	0.06469	26.6029	-0.08095	26.6029	0.06371
	26.613	0.10251	26.613	0.29963	26.613	0.17348	26.613	0.05812	26.613	0.06281
	26.6231	-0.04945	26.6231	-0.02585	26.6231	0.18332	26.6231	0.26751	26.6231	0.30932
	26.6332	-0.06858	26.6332	0.16689	26.6332	0.05775	26.6332	0.07326	26.6332	-0.1577
	26.6433	0.2352	26.6433	0.081	26.6433	-0.13031	26.6433	-0.04547	26.6433	-0.1091
	26.6534	-0.01309	26.6534	0.00292	26.6534	-0.08799	26.6534	0.18998	26.6534	-0.02663
	26.6635	-0.06867	26.6635	0.15662	26.6635	0.02727	26.6635	0.0973	26.6635	-0.20197
	26.6736	0.09971	26.6736	0.12804	26.6736	0.03576	26.6736	0.22077	26.6736	0.03156
	26.6837	0.37487	26.6837	-0.03857	26.6837	0.41666	26.6837	0.15675	26.6837	0.01769
	26.6938	-0.05309	26.6938	-0.02288	26.6938	0.0684	26.6938	0.18909	26.6938	0.26946
	26.7039	0.1127	26.7039	-0.03843	26.7039	0.24358	26.7039	0.14591	26.7039	0.27384
	26.7141	-0.23972	26.7141	0.000712274	26.7141	0.12451	26.7141	0.26159	26.7141	-0.12282
	26.7242	0.22556	26.7242	0.03465	26.7242	0.28929	26.7242	-0.02377	26.7242	0.13157
	26.7343	-0.10342	26.7343	0.24046	26.7343	-0.14226	26.7343	-0.07215	26.7343	0.07087
	26.7444	0.04678	26.7444	-0.0433	26.7444	0.20744	26.7444	-0.05542	26.7444	0.14819
	26.7545	0.26729	26.7545	-0.03799	26.7545	0.11445	26.7545	0.000379388	26.7545	0.01198
	26.7646	0.08936	26.7646	-0.02747	26.7646	0.33135	26.7646	-0.17819	26.7646	0.09192
	26.7747	0.35676	26.7747	0.11326	26.7747	0.1264	26.7747	0.09897	26.7747	0.1302
	26.7848	0.3351	26.7848	0.21753	26.7848	0.37978	26.7848	0.21207	26.7848	0.26224
	26.7949	-0.02249	26.7949	0.26713	26.7949	0.37276	26.7949	0.20018	26.7949	0.22762
	26.805	0.07825	26.805	0.22558	26.805	0.24856	26.805	0.03464	26.805	-0.00231
	26.8151	-0.03454	26.8151	0.16842	26.8151	-0.06573	26.8151	0.01234	26.8151	0.16621
	26.8252	-0.05097	26.8252	-0.1075	26.8252	0.29186	26.8252	0.1515	26.8252	-0.10016
	26.8353	0.12271	26.8353	0.02285	26.8353	0.35779	26.8353	0.09535	26.8353	0.13608
	26.8454	-0.04214	26.8454	-0.17753	26.8454	0.26488	26.8454	0.20848	26.8454	0.26816
	26.8555	0.08207	26.8555	0.13251	26.8555	0.19802	26.8555	0.05599	26.8555	-0.02684
	26.8656	-0.0333	26.8656	0.01026	26.8656	0.04523	26.8656	0.07538	26.8656	0.17557
	26.8757	0.10134	26.8757	0.10416	26.8757	0.06693	26.8757	0.17029	26.8757	0.16444
	26.8859	0.33234	26.8859	0.10432	26.8859	0.20583	26.8859	0.2626	26.8859	-0.14616
	26.8959	0.19094	26.8959	0.06542	26.8959	0.27702	26.8959	-0.0878	26.8959	0.22814
	26.9061	0.23966	26.9061	-0.00212	26.9061	0.05136	26.9061	-0.09443	26.9061	-0.03817
	26.9162	0.04099	26.9162	-0.06444	26.9162	0.02622	26.9162	-0.08916	26.9162	0.01323
	26.9263	0.03243	26.9263	0.03209	26.9263	0.16776	26.9263	0.25465	26.9263	0.0464
	26.9364	0.15408	26.9364	0.2979	26.9364	0.00722	26.9364	0.23129	26.9364	-0.00895
	26.9465	0.0674	26.9465	0.121	26.9465	0.20346	26.9465	0.21314	26.9465	0.19351
	26.9566	0.10312	26.9566	0.10036	26.9566	0.21743	26.9566	0.19499	26.9566	0.11994
	26.9667	0.05031	26.9667	-0.0583	26.9667	0.12983	26.9667	0.09351	26.9667	0.20783
	26.9768	0.21365	26.9768	0.23357	26.9768	0.22975	26.9768	-0.04182	26.9768	-0.00375
	26.9869	0.09835	26.9869	0.20773	26.9869	0.18645	26.9869	-0.00787	26.9869	0.1701
	26.997	0.08461	26.997	0.35899	26.997	0.12753	26.997	0.17712	26.997	0.09135
	27.0071	-0.07234	27.0071	-0.14861	27.0071	0.10248	27.0071	0.04701	27.0071	0.1376
	27.0172	0.08321	27.0172	0.17453	27.0172	-0.02413	27.0172	0.04972	27.0172	-0.01406
	27.0273	0.09293	27.0273	0.17736	27.0273	-0.09083	27.0273	0.0889	27.0273	0.01919
	27.0374	0.21463	27.0374	-0.0021	27.0374	0.12633	27.0374	0.25047	27.0374	-0.04911
	27.0475	0.11499	27.0475	-0.03572	27.0475	0.10913	27.0475	-0.00983	27.0475	0.28623
	27.0576	0.32785	27.0576	-0.0485	27.0576	0.36016	27.0576	0.28977	27.0576	0.05387
	27.0678	0.07457	27.0678	0.14445	27.0678	0.00183	27.0678	0.13104	27.0678	-0.14722
	27.0779	0.04786	27.0779	0.2671	27.0779	0.15913	27.0779	0.05565	27.0779	0.1595
	27.088	0.13574	27.088	0.1684	27.088	0.1628	27.088	-0.10567	27.088	0.21622
	27.0981	0.37466	27.0981	0.24418	27.0981	-0.1304	27.0981	0.23561	27.0981	0.07504
	27.1082	-0.000988883	27.1082	0.05954	27.1082	0.14152	27.1082	0.0795	27.1082	0.1422
	27.1183	-0.17872	27.1183	-0.1381	27.1183	0.14782	27.1183	0.20205	27.1183	0.05311
	27.1284	0.12793	27.1284	0.02623	27.1284	0.05777	27.1284	0.07459	27.1284	0.24008
	27.1385	0.28615	27.1385	0.18016	27.1385	-0.01143	27.1385	0.11902	27.1385	0.05465
	27.1486	0.4001	27.1486	-0.04352	27.1486	0.04177	27.1486	0.17387	27.1486	-0.04743
	27.1587	0.11823	27.1587	-0.07188	27.1587	-0.08471	27.1587	0.16361	27.1587	-0.07399
	27.1688	0.12802	27.1688	0.11852	27.1688	0.12997	27.1688	0.25753	27.1688	0.13384
	27.1789	0.25241	27.1789	-0.08691	27.1789	0.21185	27.1789	-0.10428	27.1789	-0.09583
	27.189	-0.03987	27.189	-0.02151	27.189	-0.07085	27.189	-0.03379	27.189	0.07815
	27.1991	-0.01443	27.1991	0.17672	27.1991	-0.17125	27.1991	0.19035	27.1991	0.21048
	27.2092	-0.08534	27.2092	0.08588	27.2092	0.24399	27.2092	0.15668	27.2092	-0.03219
	27.2193	-0.23697	27.2193	-0.09349	27.2193	0.09413	27.2193	0.18812	27.2193	-0.12902
	27.2294	0.08689	27.2294	0.22194	27.2294	0.09793	27.2294	0.25602	27.2294	0.08666
	27.2395	0.17117	27.2395	-0.01992	27.2395	-0.02326	27.2395	0.10518	27.2395	0.10183
	27.2496	0.0914	27.2496	-0.10032	27.2496	-0.01684	27.2496	0.10798	27.2496	-0.03665
	27.2598	0.11319	27.2598	-0.06874	27.2598	-0.15364	27.2598	0.08215	27.2598	0.0801
	27.2699	0.05426	27.2699	-0.12048	27.2699	0.01906	27.2699	0.13704	27.2699	-0.00888
	27.28	-0.05414	27.28	-0.11232	27.28	0.01729	27.28	0.07736	27.28	0.06621
	27.2901	0.15777	27.2901	-0.1302	27.2901	0.24469	27.2901	0.23383	27.2901	-0.12953
	27.3002	0.11449	27.3002	0.11461	27.3002	0.2794	27.3002	0.07259	27.3002	0.11224
	27.3103	0.191	27.3103	0.00527	27.3103	-0.09735	27.3103	0.1223	27.3103	0.24204
	27.3204	0.12428	27.3204	0.16676	27.3204	0.11186	27.3204	0.07565	27.3204	0.01768
	27.3305	0.08622	27.3305	0.06263	27.3305	0.05805	27.3305	0.000367584	27.3305	0.05113
	27.3406	0.04035	27.3406	-0.07796	27.3406	0.05894	27.3406	0.09436	27.3406	0.10543
	27.3507	0.05698	27.3507	0.00542	27.3507	-0.06516	27.3507	0.10502	27.3507	-0.01474
	27.3608	-0.09565	27.3608	0.19298	27.3608	0.1545	27.3608	0.0662	27.3608	0.14634
	27.3709	-0.04775	27.3709	0.07585	27.3709	0.18145	27.3709	-0.06376	27.3709	0.01577
	27.381	0.17723	27.381	0.23997	27.381	0.04696	27.381	0.19431	27.381	0.1352
	27.3911	0.27462	27.3911	0.35722	27.3911	-0.02762	27.3911	0.05395	27.3911	0.09057
	27.4012	0.24441	27.4012	0.01615	27.4012	0.2728	27.4012	0.08286	27.4012	0.06158
	27.4113	-0.03059	27.4113	0.11258	27.4113	0.16178	27.4113	0.18208	27.4113	0.38415
	27.4214	0.32723	27.4214	0.14651	27.4214	-0.0482	27.4214	0.22662	27.4214	0.01663
	27.4316	0.17464	27.4316	0.0841	27.4316	0.11163	27.4316	0.08367	27.4316	0.16214
	27.4417	0.32674	27.4417	0.03992	27.4417	0.05532	27.4417	0.24281	27.4417	0.18005
	27.4518	0.2002	27.4518	0.16501	27.4518	0.28548	27.4518	0.07122	27.4518	0.19016
	27.4619	-0.17373	27.4619	0.04011	27.4619	-0.03904	27.4619	-0.04308	27.4619	0.26798
	27.472	0.21797	27.472	-0.07176	27.472	0.2302	27.472	0.0718	27.472	0.24945
	27.4821	-0.07001	27.4821	-0.01697	27.4821	-0.1568	27.4821	0.13459	27.4821	0.22572
	27.4922	0.21753	27.4922	0.0821	27.4922	0.10204	27.4922	0.08802	27.4922	0.04054
	27.5023	0.25769	27.5023	-0.09226	27.5023	0.26454	27.5023	0.14041	27.5023	0.05068
	27.5124	-0.17611	27.5124	0.02766	27.5124	0.23694	27.5124	0.03134	27.5124	0.08426
	27.5225	0.03072	27.5225	0.26477	27.5225	0.3031	27.5225	0.22957	27.5225	-0.01235
	27.5326	0.20631	27.5326	0.06177	27.5326	-0.1177	27.5326	-0.21542	27.5326	-0.05688
	27.5427	0.1345	27.5427	0.23639	27.5427	0.19848	27.5427	0.06876	27.5427	-0.00765
	27.5528	0.14864	27.5528	-0.12284	27.5528	-0.1494	27.5528	-0.00644	27.5528	-0.12769
	27.5629	0.05342	27.5629	0.06741	27.5629	-0.04934	27.5629	0.20743	27.5629	0.23406
	27.573	0.13267	27.573	0.10142	27.573	-0.00397	27.573	0.14006	27.573	0.18175
	27.5831	-0.06151	27.5831	-0.13801	27.5831	0.0336	27.5831	0.16904	27.5831	0.0383
	27.5932	0.10891	27.5932	0.23715	27.5932	0.09723	27.5932	0.06001	27.5932	0.15527
	27.6033	0.26109	27.6033	-0.12206	27.6033	-0.11258	27.6033	0.09682	27.6033	0.12381
	27.6135	0.09298	27.6135	0.16718	27.6135	-0.05935	27.6135	0.17009	27.6135	0.17049
	27.6236	-0.01785	27.6236	0.14912	27.6236	0.23607	27.6236	0.00117	27.6236	-0.012
	27.6337	0.30623	27.6337	-0.07726	27.6337	-0.03361	27.6337	0.06143	27.6337	0.01386
	27.6438	-0.20822	27.6438	0.03491	27.6438	0.25923	27.6438	0.12429	27.6438	0.00326
	27.6539	-0.00392	27.6539	0.33197	27.6539	0.17708	27.6539	0.02309	27.6539	0.29736
	27.664	0.12226	27.664	0.2306	27.664	-0.00142	27.664	-0.00518	27.664	0.05761
	27.6741	0.30573	27.6741	0.17612	27.6741	-0.19033	27.6741	0.01863	27.6741	-0.18994
	27.6842	0.00223	27.6842	-0.0242	27.6842	0.30306	27.6842	0.21954	27.6842	0.05209
	27.6943	0.22739	27.6943	0.4083	27.6943	-0.01864	27.6943	0.01419	27.6943	0.26289
	27.7044	0.11401	27.7044	-0.02899	27.7044	-0.13199	27.7044	0.04843	27.7044	-0.02371
	27.7145	0.07094	27.7145	-0.03918	27.7145	-0.09186	27.7145	-0.07357	27.7145	0.23397
	27.7246	-0.05024	27.7246	-0.02333	27.7246	0.18787	27.7246	0.20808	27.7246	0.14791
	27.7347	-0.01517	27.7347	0.01335	27.7347	-0.02718	27.7347	0.11733	27.7347	0.16342
	27.7448	0.21001	27.7448	0.25317	27.7448	0.16923	27.7448	0.01357	27.7448	0.30133
	27.7549	0.20343	27.7549	-0.01482	27.7549	0.08961	27.7549	0.13117	27.7549	0.0304
	27.765	0.12654	27.765	0.18855	27.765	0.05427	27.765	0.22273	27.765	0.06937
	27.7751	-0.07535	27.7751	0.02473	27.7751	0.19603	27.7751	0.08773	27.7751	0.36876
	27.7852	-0.05587	27.7852	0.10571	27.7852	0.16852	27.7852	0.10638	27.7852	0.05097
	27.7953	0.2084	27.7953	0.21274	27.7953	0.09675	27.7953	0.10941	27.7953	-0.09494
	27.8055	0.28778	27.8055	0.13488	27.8055	-0.02188	27.8055	0.04995	27.8055	0.19406
	27.8156	-0.01304	27.8156	-0.02371	27.8156	0.08866	27.8156	0.14934	27.8156	0.01691
	27.8257	0.26426	27.8257	-0.07813	27.8257	0.1289	27.8257	0.0378	27.8257	-0.04043
	27.8358	-0.07821	27.8358	0.03673	27.8358	0.12227	27.8358	0.09553	27.8358	0.09754
	27.8459	0.3215	27.8459	-0.05153	27.8459	0.13649	27.8459	-0.03162	27.8459	0.11052
	27.856	0.19779	27.856	0.06074	27.856	-0.02116	27.856	0.03654	27.856	0.22768
	27.8661	-0.0978	27.8661	0.31884	27.8661	0.33422	27.8661	0.1672	27.8661	0.16255
	27.8762	0.11964	27.8762	-0.0142	27.8762	-0.07602	27.8762	0.10256	27.8762	0.26409
	27.8863	0.18083	27.8863	0.16319	27.8863	-0.06697	27.8863	0.06656	27.8863	0.00887
	27.8964	-0.06526	27.8964	0.08276	27.8964	0.05406	27.8964	0.09828	27.8964	-0.05884
	27.9065	-0.07436	27.9065	0.04661	27.9065	0.05271	27.9065	0.08052	27.9065	0.15992
	27.9166	0.1457	27.9166	0.1511	27.9166	0.21282	27.9166	-0.02577	27.9166	0.25628
	27.9267	0.0715	27.9267	0.00819	27.9267	-0.18174	27.9267	0.04502	27.9267	0.26671
	27.9368	0.05981	27.9368	0.25591	27.9368	0.03829	27.9368	0.05592	27.9368	-0.01451
	27.9469	0.09239	27.9469	-0.04845	27.9469	0.11249	27.9469	0.06162	27.9469	0.13656
	27.957	0.04425	27.957	0.01699	27.957	0.31171	27.957	0.1194	27.957	0.24858
	27.9671	0.13414	27.9671	-0.04257	27.9671	0.07343	27.9671	0.04959	27.9671	-0.00919
	27.9773	0.06517	27.9773	0.23642	27.9773	0.09818	27.9773	0.09957	27.9773	-0.18883
	27.9874	-0.08712	27.9874	0.07531	27.9874	-0.26247	27.9874	0.04018	27.9874	0.14977
	27.9975	-0.02066	27.9975	0.27618	27.9975	0.02272	27.9975	0.03809	27.9975	-0.11318
	28.0076	0.01196	28.0076	0.03435	28.0076	0.1074	28.0076	0.23131	28.0076	0.04575
	28.0177	-0.03875	28.0177	0.08159	28.0177	0.14	28.0177	0.0287	28.0177	0.24374
	28.0278	-0.01654	28.0278	0.24081	28.0278	0.07366	28.0278	0.19589	28.0278	0.08237
	28.0379	0.10984	28.0379	0.2542	28.0379	-0.10205	28.0379	-0.03796	28.0379	0.15278
	28.048	0.218	28.048	0.21812	28.048	0.12589	28.048	0.01986	28.048	0.18673
	28.0581	-0.04884	28.0581	0.10392	28.0581	0.03874	28.0581	0.11675	28.0581	0.15038
	28.0682	0.2937	28.0682	-0.12747	28.0682	-0.08486	28.0682	0.14333	28.0682	0.1557
	28.0783	0.1024	28.0783	0.05522	28.0783	0.22384	28.0783	0.13867	28.0783	-0.03428
	28.0884	0.16631	28.0884	0.07905	28.0884	0.04297	28.0884	0.15744	28.0884	0.14814
	28.0985	0.09741	28.0985	0.22008	28.0985	0.20846	28.0985	0.06164	28.0985	0.26807
	28.1086	-0.03398	28.1086	0.17621	28.1086	0.24896	28.1086	0.19501	28.1086	0.04165
	28.1187	0.27734	28.1187	0.05683	28.1187	0.34937	28.1187	0.05234	28.1187	0.2267
	28.1288	-0.02332	28.1288	0.07026	28.1288	0.12687	28.1288	0.12322	28.1288	-0.04398
	28.1389	0.16822	28.1389	0.11235	28.1389	0.18302	28.1389	0.15243	28.1389	-0.11152
	28.149	0.02383	28.149	-0.13983	28.149	0.372	28.149	0.37696	28.149	0.0044
	28.1592	0.03049	28.1592	-0.10555	28.1592	-0.05881	28.1592	0.21608	28.1592	0.05522
	28.1693	0.1309	28.1693	0.20478	28.1693	-0.0495	28.1693	0.12551	28.1693	0.07219
	28.1794	-0.04473	28.1794	-0.06301	28.1794	0.09523	28.1794	0.14693	28.1794	0.11261
	28.1895	-0.03285	28.1895	-0.07558	28.1895	0.27382	28.1895	0.3246	28.1895	0.10877
	28.1996	-0.06784	28.1996	0.00299	28.1996	0.13733	28.1996	0.22624	28.1996	0.22212
	28.2097	-0.17574	28.2097	0.14667	28.2097	0.01646	28.2097	0.13309	28.2097	0.18443
	28.2198	0.07835	28.2198	-0.08464	28.2198	0.03884	28.2198	0.02171	28.2198	0.10249
	28.2299	0.09025	28.2299	0.18926	28.2299	0.00393	28.2299	0.13429	28.2299	0.13773
	28.24	0.21414	28.24	0.07254	28.24	0.02893	28.24	0.26251	28.24	0.04799
	28.2501	0.11928	28.2501	0.01312	28.2501	-0.12055	28.2501	0.04437	28.2501	-0.06519
	28.2602	0.16765	28.2602	0.25057	28.2602	0.08416	28.2602	0.16999	28.2602	0.16799
	28.2703	-0.04698	28.2703	0.15731	28.2703	0.1847	28.2703	-0.03512	28.2703	0.08868
	28.2804	0.03526	28.2804	0.04581	28.2804	0.04047	28.2804	-0.05272	28.2804	0.19428
	28.2905	0.19303	28.2905	0.33276	28.2905	0.05249	28.2905	0.13541	28.2905	0.26863
	28.3006	0.02528	28.3006	-0.09382	28.3006	0.03327	28.3006	0.15427	28.3006	0.20236
	28.3107	-0.14507	28.3107	0.22178	28.3107	-0.0901	28.3107	0.23564	28.3107	0.0736
	28.3208	0.08563	28.3208	0.09208	28.3208	0.07039	28.3208	-0.08142	28.3208	-0.07338
	28.331	0.16269	28.331	0.1004	28.331	-0.1337	28.331	0.28641	28.331	0.05308
	28.341	-0.08576	28.341	-0.06054	28.341	0.06066	28.341	0.10217	28.341	0.00507
	28.3512	-0.02952	28.3512	0.12487	28.3512	0.2967	28.3512	0.09241	28.3512	0.08467
	28.3613	-0.0462	28.3613	0.10457	28.3613	-0.061	28.3613	0.16338	28.3613	0.15647
	28.3714	0.18974	28.3714	0.2926	28.3714	0.16724	28.3714	0.24217	28.3714	0.04858
	28.3815	-0.00661	28.3815	0.0848	28.3815	-0.15659	28.3815	0.17513	28.3815	-0.11659
	28.3916	0.09913	28.3916	-0.01362	28.3916	0.12896	28.3916	0.14194	28.3916	0.20002
	28.4017	-0.0321	28.4017	0.20046	28.4017	-0.24953	28.4017	-0.05269	28.4017	0.17289
	28.4118	0.01636	28.4118	0.11768	28.4118	0.08812	28.4118	-0.09368	28.4118	0.25774
	28.4219	0.27055	28.4219	0.01667	28.4219	-0.27734	28.4219	-0.11483	28.4219	0.32958
	28.432	-0.27473	28.432	0.04848	28.432	-0.0856	28.432	0.13486	28.432	-0.16629
	28.4421	0.1227	28.4421	0.04123	28.4421	0.09572	28.4421	0.12674	28.4421	0.10869
	28.4522	0.17379	28.4522	-0.11706	28.4522	-0.05628	28.4522	0.2306	28.4522	0.0894
	28.4623	-0.02512	28.4623	0.10227	28.4623	-0.12754	28.4623	0.21468	28.4623	0.117
	28.4724	0.0468	28.4724	0.25649	28.4724	0.17882	28.4724	0.00344	28.4724	0.09252
	28.4825	0.1578	28.4825	0.04874	28.4825	-0.05648	28.4825	0.01357	28.4825	0.03158
	28.4926	-0.03068	28.4926	0.0962	28.4926	0.15093	28.4926	0.03411	28.4926	0.22066
	28.5027	0.09856	28.5027	0.05512	28.5027	0.12658	28.5027	0.02081	28.5027	0.08943
	28.5129	0.08718	28.5129	0.08958	28.5129	-0.1139	28.5129	0.05699	28.5129	-0.02357
	28.523	0.26851	28.523	0.25945	28.523	0.22635	28.523	0.05151	28.523	0.01709
	28.5331	0.07485	28.5331	0.25745	28.5331	0.31662	28.5331	0.15019	28.5331	-0.1662
	28.5432	0.15463	28.5432	0.04452	28.5432	0.10741	28.5432	0.1317	28.5432	0.20259
	28.5533	-0.09892	28.5533	0.0217	28.5533	0.09092	28.5533	0.08716	28.5533	0.19379
	28.5634	0.06941	28.5634	0.06659	28.5634	0.14476	28.5634	0.02962	28.5634	-0.02073
	28.5735	0.11275	28.5735	-0.14112	28.5735	-0.25192	28.5735	-0.05397	28.5735	0.02257
	28.5836	0.07015	28.5836	-0.01288	28.5836	0.10923	28.5836	0.08119	28.5836	0.08149
	28.5937	-0.06098	28.5937	0.24035	28.5937	0.1084	28.5937	0.07834	28.5937	-0.04447
	28.6038	0.26363	28.6038	-0.00901	28.6038	0.15186	28.6038	0.10414	28.6038	0.05614
	28.6139	-0.04718	28.6139	0.13226	28.6139	0.10938	28.6139	0.01537	28.6139	-0.17136
	28.624	0.18889	28.624	0.29177	28.624	-0.01121	28.624	-0.03956	28.624	0.03082
	28.6341	0.18278	28.6341	-0.12164	28.6341	0.18071	28.6341	0.09563	28.6341	0.01947
	28.6442	-0.02384	28.6442	0.01704	28.6442	0.12785	28.6442	0.12405	28.6442	0.10709
	28.6543	0.47006	28.6543	0.09062	28.6543	0.22604	28.6543	-0.05846	28.6543	0.13482
	28.6644	0.000427589	28.6644	0.26056	28.6644	0.01955	28.6644	-0.0769	28.6644	0.06359
	28.6745	0.20528	28.6745	-0.21794	28.6745	0.18026	28.6745	0.19632	28.6745	0.02884
	28.6846	0.10805	28.6846	0.34524	28.6846	0.00764	28.6846	0.05549	28.6846	0.18159
	28.6947	-0.11938	28.6947	0.31207	28.6947	0.24649	28.6947	-0.00722	28.6947	0.1182
	28.7049	0.05424	28.7049	0.1539	28.7049	-0.12662	28.7049	0.13842	28.7049	0.08867
	28.715	-0.18881	28.715	0.000949544	28.715	-0.00754	28.715	0.08874	28.715	0.06956
	28.7251	0.23222	28.7251	0.2881	28.7251	0.17665	28.7251	0.28126	28.7251	0.18328
	28.7352	-0.20613	28.7352	-0.12005	28.7352	-0.13134	28.7352	-0.000178998	28.7352	0.10689
	28.7453	0.06907	28.7453	0.01087	28.7453	0.27943	28.7453	0.10641	28.7453	-0.0424
	28.7554	0.1672	28.7554	-0.103	28.7554	0.21365	28.7554	0.12446	28.7554	-0.09793
	28.7655	0.20022	28.7655	0.09042	28.7655	-0.13857	28.7655	0.01751	28.7655	-0.1118
	28.7756	0.21502	28.7756	0.28645	28.7756	0.04566	28.7756	0.1137	28.7756	0.04622
	28.7857	0.07097	28.7857	0.2351	28.7857	0.08668	28.7857	0.0927	28.7857	0.24071
	28.7958	-0.16682	28.7958	-0.00115	28.7958	0.1225	28.7958	-0.13924	28.7958	0.11749
	28.8059	0.12404	28.8059	0.135	28.8059	-0.12813	28.8059	0.19394	28.8059	-0.17238
	28.816	-0.01478	28.816	0.25032	28.816	0.30094	28.816	-0.01715	28.816	0.27733
	28.8261	-0.02339	28.8261	0.15471	28.8261	-0.06165	28.8261	0.18582	28.8261	0.12289
	28.8362	-0.20647	28.8362	0.0565	28.8362	0.18254	28.8362	0.08672	28.8362	-0.1253
	28.8463	0.26409	28.8463	0.03643	28.8463	0.09602	28.8463	0.0397	28.8463	0.15256
	28.8564	-0.12992	28.8564	0.03979	28.8564	0.14491	28.8564	0.20884	28.8564	0.07105
	28.8665	0.08546	28.8665	0.13951	28.8665	0.29799	28.8665	-0.01526	28.8665	0.23435
	28.8767	-0.01427	28.8767	0.1559	28.8767	0.12555	28.8767	0.01326	28.8767	0.20754
	28.8867	0.0058	28.8867	0.2322	28.8867	0.02864	28.8867	-0.05718	28.8867	-0.05624
	28.8969	0.11181	28.8969	0.17829	28.8969	-0.08389	28.8969	0.05729	28.8969	0.27114
	28.907	0.28033	28.907	0.18689	28.907	-0.00109	28.907	0.07019	28.907	0.09331
	28.9171	0.06604	28.9171	0.10434	28.9171	0.10776	28.9171	-0.06273	28.9171	-0.05065
	28.9272	0.17988	28.9272	0.000965792	28.9272	0.19579	28.9272	0.19757	28.9272	-0.03315
	28.9373	-0.23232	28.9373	0.14239	28.9373	0.16143	28.9373	0.06205	28.9373	0.11456
	28.9474	0.09508	28.9474	0.13017	28.9474	0.15051	28.9474	0.10883	28.9474	0.03833
	28.9575	0.12039	28.9575	0.00858	28.9575	-0.18852	28.9575	0.08009	28.9575	0.18866
	28.9676	-0.08345	28.9676	0.33231	28.9676	0.07402	28.9676	0.05916	28.9676	0.24786
	28.9777	0.05646	28.9777	0.20552	28.9777	0.03449	28.9777	0.08251	28.9777	0.23154
	28.9878	0.0896	28.9878	0.01363	28.9878	0.42986	28.9878	0.09024	28.9878	0.12668
	28.9979	0.14098	28.9979	0.04831	28.9979	-0.08101	28.9979	0.15527	28.9979	0.3135
	29.008	-0.02117	29.008	0.22623	29.008	0.13209	29.008	0.0328	29.008	-0.00488
	29.0181	-0.20676	29.0181	0.32342	29.0181	0.13687	29.0181	0.24366	29.0181	-0.01075
	29.0282	0.33943	29.0282	-0.01428	29.0282	-0.0823	29.0282	0.14464	29.0282	0.12401
	29.0383	0.38041	29.0383	0.24958	29.0383	0.23239	29.0383	-0.06115	29.0383	0.23533
	29.0484	-0.01349	29.0484	0.31033	29.0484	0.11219	29.0484	-0.01694	29.0484	0.05761
	29.0586	0.09	29.0586	0.41014	29.0586	-0.02622	29.0586	0.13405	29.0586	-0.06803
	29.0687	0.29246	29.0687	0.13496	29.0687	0.02027	29.0687	0.10275	29.0687	-0.08168
	29.0788	-0.05976	29.0788	0.13843	29.0788	0.03291	29.0788	-0.08219	29.0788	0.04269
	29.0889	0.11406	29.0889	0.15753	29.0889	0.0039	29.0889	0.18599	29.0889	0.09155
	29.099	-0.18086	29.099	0.02819	29.099	0.30562	29.099	0.1495	29.099	0.0024
	29.1091	0.08933	29.1091	-0.0803	29.1091	0.16725	29.1091	-0.02501	29.1091	-0.00601
	29.1192	0.0314	29.1192	-0.194	29.1192	0.29973	29.1192	0.05569	29.1192	-0.02223
	29.1293	-0.09163	29.1293	0.08102	29.1293	0.14315	29.1293	0.17806	29.1293	0.10478
	29.1394	0.05097	29.1394	0.19199	29.1394	0.03606	29.1394	0.05564	29.1394	0.02087
	29.1495	-0.08246	29.1495	0.26129	29.1495	0.1321	29.1495	-0.03292	29.1495	0.04894
	29.1596	0.13567	29.1596	0.13268	29.1596	0.0719	29.1596	-0.00949	29.1596	-0.21986
	29.1697	-0.0915	29.1697	0.10304	29.1697	0.11588	29.1697	0.02696	29.1697	0.02958
	29.1798	0.01206	29.1798	0.20621	29.1798	0.07393	29.1798	0.04779	29.1798	-0.01785
	29.1899	0.21719	29.1899	0.14273	29.1899	0.18043	29.1899	0.25612	29.1899	-0.22413
	29.2	0.10982	29.2	0.10007	29.2	-0.1115	29.2	0.06602	29.2	0.12429
	29.2101	0.19257	29.2101	0.29441	29.2101	0.19293	29.2101	0.0452	29.2101	0.19668
	29.2202	0.0123	29.2202	0.04343	29.2202	0.15623	29.2202	0.14938	29.2202	-0.00437
	29.2303	0.20964	29.2303	0.24298	29.2303	-0.18515	29.2303	0.25356	29.2303	0.06282
	29.2404	0.21427	29.2404	0.11702	29.2404	-0.1333	29.2404	0.04264	29.2404	0.04147
	29.2506	0.26839	29.2506	0.11606	29.2506	-0.12701	29.2506	-0.04067	29.2506	-0.01893
	29.2607	-0.00821	29.2607	-0.06198	29.2607	0.06679	29.2607	0.19374	29.2607	0.08214
	29.2708	0.01467	29.2708	0.10113	29.2708	-0.01545	29.2708	0.04534	29.2708	-0.07721
	29.2809	0.21724	29.2809	0.07935	29.2809	-0.06382	29.2809	0.1261	29.2809	-0.023
	29.291	0.03962	29.291	0.25289	29.291	0.18469	29.291	0.14437	29.291	-0.03129
	29.3011	0.10418	29.3011	0.25196	29.3011	0.33425	29.3011	-0.01183	29.3011	0.14793
	29.3112	0.13229	29.3112	0.13384	29.3112	-0.05524	29.3112	-0.05866	29.3112	0.07455
	29.3213	0.22291	29.3213	0.03656	29.3213	0.07611	29.3213	0.1263	29.3213	0.01419
	29.3314	-0.12657	29.3314	0.04866	29.3314	-0.1519	29.3314	0.2201	29.3314	-0.11125
	29.3415	0.2453	29.3415	0.07639	29.3415	0.1279	29.3415	0.1759	29.3415	-0.02836
	29.3516	0.10937	29.3516	0.05985	29.3516	-0.08968	29.3516	0.05878	29.3516	-0.00276
	29.3617	-0.08905	29.3617	0.29071	29.3617	-0.03641	29.3617	0.16301	29.3617	0.12963
	29.3718	-0.04528	29.3718	0.11533	29.3718	0.11582	29.3718	-0.13118	29.3718	-0.000999966
	29.3819	-0.07963	29.3819	0.2837	29.3819	0.37744	29.3819	0.18661	29.3819	0.15223
	29.392	0.20113	29.392	0.10052	29.392	0.15729	29.392	-0.07633	29.392	0.04505
	29.4021	-0.17957	29.4021	0.18557	29.4021	-0.00295	29.4021	0.00188	29.4021	0.06028
	29.4122	-0.04463	29.4122	0.27583	29.4122	0.0113	29.4122	0.15822	29.4122	-0.10157
	29.4224	0.07729	29.4224	0.25151	29.4224	-0.04996	29.4224	0.07759	29.4224	0.31471
	29.4324	0.07682	29.4324	0.21158	29.4324	0.16222	29.4324	-0.12283	29.4324	0.10339
	29.4426	0.03469	29.4426	0.29144	29.4426	-0.12298	29.4426	-0.02377	29.4426	0.2775
	29.4527	0.14101	29.4527	0.15255	29.4527	0.25849	29.4527	0.08832	29.4527	-0.06401
	29.4628	-0.03132	29.4628	0.01888	29.4628	0.35872	29.4628	0.0676	29.4628	0.00594
	29.4729	0.15313	29.4729	0.33052	29.4729	0.01105	29.4729	-0.08853	29.4729	0.31028
	29.483	0.26727	29.483	0.17603	29.483	0.09568	29.483	-0.07279	29.483	0.22921
	29.4931	0.11319	29.4931	0.1205	29.4931	0.27406	29.4931	0.08619	29.4931	0.45804
	29.5032	0.20911	29.5032	-0.07305	29.5032	0.08527	29.5032	0.1358	29.5032	0.02802
	29.5133	0.07066	29.5133	0.22559	29.5133	0.08138	29.5133	-0.08021	29.5133	0.26207
	29.5234	0.20826	29.5234	0.08413	29.5234	0.02282	29.5234	0.11784	29.5234	0.23051
	29.5335	0.05681	29.5335	0.46352	29.5335	-0.0722	29.5335	0.18048	29.5335	0.33176
	29.5436	-0.01391	29.5436	0.0877	29.5436	0.00467	29.5436	-0.05374	29.5436	0.49552
	29.5537	-0.18359	29.5537	0.17802	29.5537	0.03989	29.5537	0.11047	29.5537	0.43794
	29.5638	0.01578	29.5638	0.18763	29.5638	0.36417	29.5638	-0.05084	29.5638	0.46109
	29.5739	0.03807	29.5739	0.0488	29.5739	0.23794	29.5739	0.06391	29.5739	0.36445
	29.584	0.22964	29.584	0.06102	29.584	-0.04713	29.584	0.94949	29.584	0.42928
	29.5941	0.34308	29.5941	0.01074	29.5941	0.12093	29.5941	-0.12847	29.5941	0.24151
	29.6043	0.18049	29.6043	0.06464	29.6043	0.29682	29.6043	0.12951	29.6043	0.47563
	29.6144	0.05177	29.6144	0.05083	29.6144	0.23834	29.6144	-0.07865	29.6144	0.41288
	29.6245	-0.11863	29.6245	-0.02027	29.6245	-0.16909	29.6245	0.06737	29.6245	0.39961
	29.6346	0.02088	29.6346	0.08312	29.6346	-0.1338	29.6346	0.07276	29.6346	0.39416
	29.6447	0.13175	29.6447	0.38183	29.6447	0.07577	29.6447	-0.0208	29.6447	0.45383
	29.6548	0.20357	29.6548	0.30033	29.6548	0.01973	29.6548	0.08095	29.6548	0.27912
	29.6649	0.33007	29.6649	0.04175	29.6649	0.17723	29.6649	0.14886	29.6649	0.29974
	29.675	-0.25175	29.675	0.10089	29.675	0.22798	29.675	0.07354	29.675	0.24224
	29.6851	-0.05231	29.6851	-0.03789	29.6851	0.33603	29.6851	0.02686	29.6851	0.00245
	29.6952	0.08723	29.6952	0.07334	29.6952	-0.24862	29.6952	-0.03803	29.6952	0.25486
	29.7053	-0.11176	29.7053	-0.00292	29.7053	0.47923	29.7053	0.01947	29.7053	0.18696
	29.7154	0.19185	29.7154	0.06144	29.7154	0.03002	29.7154	-0.06104	29.7154	0.1399
	29.7255	0.16995	29.7255	0.12842	29.7255	-0.06242	29.7255	0.13189	29.7255	0.17358
	29.7356	0.0491	29.7356	0.198	29.7356	-0.10536	29.7356	0.03316	29.7356	0.0406
	29.7457	0.31107	29.7457	0.19206	29.7457	-0.05195	29.7457	0.11672	29.7457	0.25137
	29.7558	0.1121	29.7558	-0.05605	29.7558	0.10044	29.7558	0.00758	29.7558	0.21997
	29.7659	0.25168	29.7659	0.02917	29.7659	0.05491	29.7659	0.14844	29.7659	0.03493
	29.776	0.44596	29.776	0.02846	29.776	0.10836	29.776	0.05754	29.776	0.02697
	29.7861	0.08295	29.7861	0.15275	29.7861	0.23212	29.7861	0.08122	29.7861	0.35496
	29.7963	0.14181	29.7963	0.00101	29.7963	-0.02952	29.7963	0.08408	29.7963	0.21161
	29.8064	0.08871	29.8064	0.04458	29.8064	0.17239	29.8064	0.04787	29.8064	-0.03591
	29.8165	0.25696	29.8165	-0.08372	29.8165	0.15035	29.8165	-0.06906	29.8165	0.18273
	29.8266	0.14658	29.8266	0.26195	29.8266	0.06322	29.8266	-0.05577	29.8266	0.21908
	29.8367	-0.05234	29.8367	0.02689	29.8367	0.28599	29.8367	-0.08415	29.8367	-0.08831
	29.8468	0.04562	29.8468	-0.07535	29.8468	-0.01727	29.8468	-0.05784	29.8468	-0.02069
	29.8569	0.15139	29.8569	0.0021	29.8569	-0.02625	29.8569	0.02056	29.8569	0.17454
	29.867	0.01499	29.867	0.04831	29.867	-0.06647	29.867	-0.11197	29.867	0.02342
	29.8771	0.15723	29.8771	0.05546	29.8771	0.1329	29.8771	-0.01799	29.8771	0.09366
	29.8872	0.09115	29.8872	0.02615	29.8872	0.23592	29.8872	0.18016	29.8872	0.1587
	29.8973	-0.03743	29.8973	-0.07346	29.8973	0.02386	29.8973	0.01894	29.8973	-0.01323
	29.9074	0.07358	29.9074	0.13423	29.9074	-0.35227	29.9074	-0.08499	29.9074	0.08047
	29.9175	0.11429	29.9175	0.09452	29.9175	-0.01744	29.9175	0.07932	29.9175	-0.11749
	29.9276	0.22271	29.9276	0.09648	29.9276	-0.18521	29.9276	-0.01678	29.9276	0.07518
	29.9377	0.28426	29.9377	-0.08644	29.9377	0.04547	29.9377	-0.02955	29.9377	0.06994
	29.9478	0.03592	29.9478	-0.11051	29.9478	0.15636	29.9478	0.08529	29.9478	-0.15143
	29.9579	0.14696	29.9579	0.03209	29.9579	0.16831	29.9579	0.01003	29.9579	0.18449
	29.9681	-0.06492	29.9681	0.08616	29.9681	-0.06713	29.9681	-0.01574	29.9681	-0.0525
	29.9781	0.00447	29.9781	0.11159	29.9781	-0.12808	29.9781	0.19807	29.9781	0.05688
	29.9883	0.08688	29.9883	0.05108	29.9883	0.04535	29.9883	0.06293	29.9883	0.24699
	29.9984	0.03127	29.9984	0.3187	29.9984	0.27608	29.9984	0.15956	29.9984	0.19231
	30.0085	0.42098	30.0085	-0.02825	30.0085	-0.03745	30.0085	0.06609	30.0085	0.16629
	30.0186	0.10497	30.0186	0.21334	30.0186	0.03966	30.0186	-0.043	30.0186	0.14549
	30.0287	0.12491	30.0287	-0.006	30.0287	-0.12801	30.0287	0.13959	30.0287	0.11688
	30.0388	0.06932	30.0388	0.14445	30.0388	0.02984	30.0388	0.10603	30.0388	0.27577
	30.0489	0.11791	30.0489	0.1647	30.0489	0.10437	30.0489	0.16622	30.0489	0.18467
	30.059	0.229	30.059	0.2735	30.059	0.38985	30.059	0.05455	30.059	0.21077
	30.0691	0.28281	30.0691	0.16095	30.0691	0.12325	30.0691	0.14861	30.0691	0.03114
	30.0792	0.22725	30.0792	-0.17296	30.0792	-0.08084	30.0792	-0.00994	30.0792	0.04684
	30.0893	0.02326	30.0893	-0.02508	30.0893	-0.03752	30.0893	-0.06431	30.0893	-0.16663
	30.0994	0.01979	30.0994	0.06811	30.0994	-0.06971	30.0994	0.1131	30.0994	0.12773
	30.1095	0.10747	30.1095	-0.1538	30.1095	0.12466	30.1095	0.11603	30.1095	0.24761
	30.1196	0.04933	30.1196	0.05659	30.1196	0.11853	30.1196	0.02521	30.1196	-0.04656
	30.1297	-0.11558	30.1297	0.11594	30.1297	0.08637	30.1297	0.21304	30.1297	0.33896
	30.1398	0.18306	30.1398	0.22999	30.1398	0.1089	30.1398	0.20557	30.1398	0.14896
[truncated: 11,365 more rows]
