# Supplementary material for: A ductile chromium–molybdenum alloy resistant to high-temperature oxidation
Source: Nature. 2025 Oct 8;646(8084):331–7. doi: 10.1038/s41586-025-09516-8 (PMC12507689; doi:10.1038/s41586-025-09516-8)
Supplement: Supplementary file 6 — Source Data Extended Data Fig. 6 [file 41586_2025_9516_MOESM6_ESM.xlsx]

## Sheet: FigE6a
alloy	Cr-37.2Mo
condition	AC
temperature	800 °C
quantity	time	scale thickness	s.d.
unit	h	µm	µm
	1	2.3	0.6
	10	5	0.9
	100	91.2	24.3

## Sheet: FigE6b
alloy	Cr-36.1Mo-3Si
condition	AC
temperature	800 °C			1100 °C
quantity	time	scale thickness	s.d.	time	scale thickness	s.d.
unit	h	µm	µm	h	µm	µm
	1	0.4	0.07	1	2.8	0.6
	10	0.6	0.1	10	5	0.6
	100	1.7	0.3	100	21.3	5.5

## Sheet: FigE6c
alloy	Cr-36.1Mo-3Si
condition	H
temperature	800 °C			1100 °C
quantity	time	scale thickness	s.d.	time	scale thickness	s.d.
unit	h	µm	µm	h	µm	µm
	1	0.13803	0.0392	1	2.09752	1.79357
	10	0.45134	0.07599	10	5.9609	2.90031
	100	3.9	2.4	100	13.8	4.3
